# Supplementary material for: Ancestral Genome Estimation Reveals the History of Ecological Diversification in Agrobacterium
Source: Genome Biol Evol. 2017 Dec 6;9(12):3413–31. doi: 10.1093/gbe/evx255 (PMC5739047; doi:10.1093/gbe/evx255)
Supplement: Supplementary Materials [file evx255_supp.zip]

Archive with 5 entries (5 files):
- Dataset_S1_new_MaGe_GenBank_labels.xls
- genomes-agro_SupText_rev2_FL7.pdf
- reviews_round2_3.pdf
- SupFigs_S1-S16.pdf
- SupTables_S1-S8.xls
