# Supplementary material for: Ancestral Genome Estimation Reveals the History of Ecological Diversification in Agrobacterium
Source: Genome Biol Evol. 2017 Dec 6;9(12):3413–31. doi: 10.1093/gbe/evx255 (PMC5739047; doi:10.1093/gbe/evx255)
Supplement: Supplementary Materials [file evx255_supp.zip › Dataset_S1_new_MaGe_GenBank_labels.xls]

## Sheet: At specific presence
subfamily	organism	family	hogenom_gene_id	gene_name	old_MaGe_locus_tag	new_MaGe_locus_tag	GenBank_locus_tag	chromosome	begin	end	description	Clade-specific cluster	gene_tree_event	block_event	nb_related_strains_possessing_the_subfamily	nb_remote_strains_possessing_the_subfamily	related_clades_possessing_the_subfamily_(codes)	remote_clades_possessing_the_subfamily_(codes)	related_clades_possessing_the_subfamily_(names)	remote_clades_possessing_the_subfamily_(names)
49RHIZOB_877_0.1	Agrobacterium fabrum str. C58	49RHIZOB_877_0	AGRT5_1.CSPA	cspA	Atu0106	Atu0106	Atu0106	AGRT5_1	109823	110032	cold shock DNA binding containing protein		(duplication)-> N1	None	0	7		N5		Sinorhizobium
49RHIZOB_168.0	Agrobacterium fabrum str. C58	49RHIZOB_168	AGRT5_1.CYOD	cyoD	Atu0139	Atu0139	Atu0139	AGRT5_1	142569	142961	cytochrome o ubiquinol oxidase subunit IV				0	0
49RHIZOB_169.3	Agrobacterium fabrum str. C58	49RHIZOB_169	AGRT5_1.CYOC	cyoC	Atu0140	Atu0140	Atu0140	AGRT5_1	142961	143587	cytochrome o ubiquinol oxidase subunit III		N4 (transfer)-> N3	1000002337	0	5		N12, MESSB		Mesorhizobium subgroup [CCNWGS0123, MAFF303099, WSM1271, WSM2073, WSM2075], Chelativorans sp. BNC1
49RHIZOB_171.3	Agrobacterium fabrum str. C58	49RHIZOB_171	AGRT5_1.CYOA	cyoA	Atu0142	Atu0142	Atu0142	AGRT5_1	145674	146672	cytochrome o ubiquinol oxidase subunit II		(duplication)-> N2	None	0	3		MESAM1, AGRRK, MESCW		Mesorhizobium amorphae CCNWGS0123, Agrobacterium radiobacter K84, Mesorhizobium ciceri biovar biserrulae WSM1271
49RHIZOB_3984.0	Agrobacterium fabrum str. C58	49RHIZOB_3984	AGRT5_1.GLTB1	gltB1	Atu0145	Atu0145	Atu0145	AGRT5_1	148781	154285	putative glutamate synthase large subunit	AtSp49	(gain)-> N15	1000009819	0	0
49RHIZOB_3985.0	Agrobacterium fabrum str. C58	49RHIZOB_3985	AGRT5_1.CYSJ	cysJ	Atu0146	Atu0146	Atu0146	AGRT5_1	154282	156051	sulfite reductase (NADPH) flavoprotein alpha-component	AtSp49	(gain)-> N15	1000009819	0	0
49RHIZOB_3987.0	Agrobacterium fabrum str. C58	49RHIZOB_3987	AGRT5_1.PE150	None	Atu0157	Atu0157	Atu0157	AGRT5_1	163006	164007	ABC transporter, substrate binding protein		N7 (transfer)-> N15	1000009810	0	5		N7		Mesorhizobium
49RHIZOB_1658_1.5	Agrobacterium fabrum str. C58	49RHIZOB_1658_1	AGRT5_1.PE151	None	Atu0158	Atu0158	Atu0158	AGRT5_1	164146	164919	ABC transporter, membrane spanning protein		(duplication)-> N2	None	0	5		N7		Mesorhizobium
49RHIZOB_83_13.43	Agrobacterium fabrum str. C58	49RHIZOB_83_13	AGRT5_1.PE152	None	Atu0159	Atu0159	Atu0159	AGRT5_1	164919	165704	ABC transporter, nucleotide binding/ATPase protein		(duplication)-> N2	None	0	7		SINFR1, AGRRK, N7		Sinorhizobium fredii HH103, Agrobacterium radiobacter K84, Mesorhizobium
49RHIZOB_3992.0	Agrobacterium fabrum str. C58	49RHIZOB_3992	AGRT5_1.PE196	None	Atu0200	Atu0200	Atu0200	AGRT5_1	204265	205311	putative inner membrane protein, monooxygenase		(gain)-> N15	1000009761	0	0
49RHIZOB_3997.0	Agrobacterium fabrum str. C58	49RHIZOB_3997	AGRT5_1.PE237	None	Atu0242	Atu0242	Atu0242	AGRT5_1	241938	242807	carbon-nitrogen hydrolase	AtSp50	(gain)-> N15	1000009724	0	0
49RHIZOB_3998.0	Agrobacterium fabrum str. C58	49RHIZOB_3998	AGRT5_1.PE238	None	Atu0243	Atu0243	Atu0243	AGRT5_1	242804	243415	Conserved protein of unknown function	AtSp50	(gain)-> N15	1000009724	0	0
49RHIZOB_3999.0	Agrobacterium fabrum str. C58	49RHIZOB_3999	AGRT5_1.PE239	None	Atu8117	Atu8117	Atu8117	AGRT5_1	243482	243883	conserved protein of unknown function		MESSB (transfer)-> N15	1000009722	0	1		MESSB		Chelativorans sp. BNC1
49RHIZOB_4001.0	Agrobacterium fabrum str. C58	49RHIZOB_4001	AGRT5_1.PE252	None	Atu0257	Atu0257	Atu0257	AGRT5_1	253566	254444	putative kinase		MESSB (transfer)-> N15	1000009704	0	1		MESSB		Chelativorans sp. BNC1
49RHIZOB_4002.0	Agrobacterium fabrum str. C58	49RHIZOB_4002	AGRT5_1.PE263	None	Atu0268	Atu0268	Atu0268	AGRT5_1	264609	264851	Conserved protein of unknown function		(gain)-> N15	1000009689	0	0
49RHIZOB_4003.0	Agrobacterium fabrum str. C58	49RHIZOB_4003	AGRT5_1.PE266	None	Atu0271	Atu0271	Atu0271	AGRT5_1	267893	268600	GntR family transcriptional regulator		N30 (transfer)-> N15	1000004028	0	2		N30		Mesorhizobium subgroup [MAFF303099, WSM2075]
49RHIZOB_4005.0	Agrobacterium fabrum str. C58	49RHIZOB_4005	AGRT5_1.PE274	None	Atu0278	Atu0278	Atu0278	AGRT5_1	272904	273620	putative RNA ligase		(gain)-> N15	1000004012	0	0
49RHIZOB_4012.0	Agrobacterium fabrum str. C58	49RHIZOB_4012	AGRT5_1.PE380	None	Atu0382	Atu0382	Atu0382	AGRT5_1	375023	375400	hypothetical protein		(gain)-> N15	1000003910	0	0
49RHIZOB_4015.1	Agrobacterium fabrum str. C58	49RHIZOB_4015	AGRT5_1.PE395	None	Atu0395	Atu0395	Atu0395	AGRT5_1	388265	389083	putative metallophosphoesterase		N12 (transfer)-> N15	1000003200	0	11		N23, MESAM1, N5		Mesorhizobium subgroup [MAFF303099, WSM2073, WSM2075], Mesorhizobium amorphae CCNWGS0123, Sinorhizobium
49RHIZOB_3993.0	Agrobacterium fabrum str. C58	49RHIZOB_3993	AGRT5_1.FBPA	fbpA	Atu0407	Atu0407	Atu0407	AGRT5_1	403461	404477	ABC transporter, substrate binding protein (iron)	AtSp51			0	0
49RHIZOB_4017.0	Agrobacterium fabrum str. C58	49RHIZOB_4017	AGRT5_1.FBPB	fbpB	Atu0408	Atu0408	Atu0408	AGRT5_1	404652	406226	ABC transporter, membrane spanning protein (Fe(3+))	AtSp51			0	0
49RHIZOB_4023.0	Agrobacterium fabrum str. C58	49RHIZOB_4023	AGRT5_1.PE490	None	Atu0480	Atu0480	Atu0480	AGRT5_1	468531	469811	Putative cell-surface polysaccharide exporter protein, PST family				0	9		MESSB, N5		Chelativorans sp. BNC1, Sinorhizobium
49RHIZOB_4025.0	Agrobacterium fabrum str. C58	49RHIZOB_4025	AGRT5_1.PE492	None	Atu0482	Atu0482	Atu0482	AGRT5_1	471433	472185	polysaccharide deacetylase				0	9		MESSB, N5		Chelativorans sp. BNC1, Sinorhizobium
49RHIZOB_4026.0	Agrobacterium fabrum str. C58	49RHIZOB_4026	AGRT5_1.PE506	None	Atu0496	Atu0496	Atu0496	AGRT5_1	483264	483701	putative universal stress protein		N4 (transfer)-> N15	1000003846	0	6		MESSB, RHIME, SINFR1, N17		Chelativorans sp. BNC1, Sinorhizobium meliloti 1021, Sinorhizobium fredii HH103, Mesorhizobium subgroup [MAFF303099, WSM1271, WSM2073, WSM2075]
49RHIZOB_4027.0	Agrobacterium fabrum str. C58	49RHIZOB_4027	AGRT5_1.PE514	None	Atu0504	Atu0504	Atu0504	AGRT5_1	495598	496029	hypothetical protein		(gain)-> N15	1000003832	0	0
49RHIZOB_4030.0	Agrobacterium fabrum str. C58	49RHIZOB_4030	AGRT5_1.PE523	None	Atu0513	Atu0513	Atu0513	AGRT5_1	503248	503634	hypothetical protein		(gain)-> N15	1000003823	0	0
49RHIZOB_4033.0	Agrobacterium fabrum str. C58	49RHIZOB_4033	AGRT5_1.PE541	None	Atu0531	Atu0531	Atu0531	AGRT5_1	524663	525499	hypothetical protein		(gain)-> N15	1000003804	0	0
49RHIZOB_4037.0	Agrobacterium fabrum str. C58	49RHIZOB_4037	AGRT5_1.PE596	None	Atu0587	Atu0587	Atu0587	AGRT5_1	569641	570315	Putative N-acetylmannosaminyltransferase, teichoic acid biosynthesis protein	AtSp52	(speciation)-> N21	1000003744	0	0
49RHIZOB_4038.0	Agrobacterium fabrum str. C58	49RHIZOB_4038	AGRT5_1.PE597	None	Atu0588	Atu0588	Atu0588	AGRT5_1	570443	572206	Putative succinoglycan biosynthesis transport protein, hypothetical protein	AtSp52	(gain)-> N15	1000003743	0	0
49RHIZOB_4039.0	Agrobacterium fabrum str. C58	49RHIZOB_4039	AGRT5_1.PE606	None	Atu0597	Atu0597	Atu0597	AGRT5_1	581615	582976	Putative nucleotidase, metallophosphoesterase		(gain)-> N15	1000003736	0	0
49RHIZOB_4041.0	Agrobacterium fabrum str. C58	49RHIZOB_4041	AGRT5_1.PE613	None	Atu0604	Atu0604	Atu0604	AGRT5_1	591618	591965	hypothetical protein		(gain)-> N15	1000003716	0	0
49RHIZOB_280_1.10	Agrobacterium fabrum str. C58	49RHIZOB_280_1	AGRT5_1.PE737	None	Atu0728	Atu0728	Atu0728	AGRT5_1	728682	729143	Putative lectin-like protein BAk14		(duplication)-> N2	None	0	6		N7		Mesorhizobium
49RHIZOB_280_1.11	Agrobacterium fabrum str. C58	49RHIZOB_280_1	AGRT5_1.PE738	None	Atu0730	Atu0730	Atu0730	AGRT5_1	729366	729890	hypothetical protein				0	12		N8, AGRRK, N7		Sinorhizobium subgroup [WSM419, meliloti], Agrobacterium radiobacter K84, Mesorhizobium
49RHIZOB_4054.0	Agrobacterium fabrum str. C58	49RHIZOB_4054	AGRT5_1.PE750	None	Atu8012	Atu8012	Atu8012	AGRT5_1	741116	741337	hypothetical protein, putative antibiotic biosynthesis monooxygenase		(gain)-> N15	1000003517	0	0
49RHIZOB_4060.0	Agrobacterium fabrum str. C58	49RHIZOB_4060	AGRT5_1.PE802	None	Atu8136	Atu8136	Atu8136	AGRT5_1	789418	790518	hypothetical protein		(gain)-> N15	1000009431	0	0
49RHIZOB_1263_0.4	Agrobacterium fabrum str. C58	49RHIZOB_1263_0	AGRT5_1.PE854	None	Atu0843	Atu0843	Atu0843	AGRT5_1	843468	846185	Heavy metal-(Cd/Co/Hg/Pb/Zn)-translocating P-type ATPase				0	0
49RHIZOB_324_0.2	Agrobacterium fabrum str. C58	49RHIZOB_324_0	AGRT5_1.PE863	None	Atu0851	Atu0851	Atu0851	AGRT5_1	852456	852878	hypothetical protein		(duplication)-> N2	None	0	3		MESSB, RHILO, AGRRK		Chelativorans sp. BNC1, Mesorhizobium loti MAFF303099, Agrobacterium radiobacter K84
49RHIZOB_464_0.4	Agrobacterium fabrum str. C58	49RHIZOB_464_0	AGRT5_1.PE875	None	Atu0863	Atu0863	Atu0863	AGRT5_1	860643	861074	hypothetical protein		(duplication)-> N11	1000005024	0	2		RHILW, AGRRK		Rhizobium leguminosarum bv. trifolii WSM2304, Agrobacterium radiobacter K84
49RHIZOB_4069.1	Agrobacterium fabrum str. C58	49RHIZOB_4069	AGRT5_1.PE876	None	Atu0864	Atu0864	Atu0864	AGRT5_1	861178	861936	oxidoreductase		N6 (transfer)-> N24	1000002648	0	4		RHILW, N24		Rhizobium leguminosarum bv. trifolii WSM2304, Sinorhizobium meliloti subgroup [1021, BL225C, SM11]
49RHIZOB_220_3.6	Agrobacterium fabrum str. C58	49RHIZOB_220_3	AGRT5_1.PE879	None	Atu0867	Atu0867	Atu0867	AGRT5_1	863796	864623	aldo/keto reductase		(duplication)-> N2	None	0	8		N5		Sinorhizobium
49RHIZOB_4075.0	Agrobacterium fabrum str. C58	49RHIZOB_4075	AGRT5_1.PE901	None	AERS4k1_0871	AERS4k1_0871		AGRT5_1	881099	881446	None		(gain)-> N15	1000009294	0	0
49RHIZOB_4082.0	Agrobacterium fabrum str. C58	49RHIZOB_4082	AGRT5_1.PE937	None	Atu0924	Atu0924	Atu0924	AGRT5_1	913430	913624	hypothetical protein		(gain)-> N15	1000009264	0	0
49RHIZOB_4083.2	Agrobacterium fabrum str. C58	49RHIZOB_4083	AGRT5_1.PE946	None	Atu0933	Atu0933	Atu0933	AGRT5_1	923289	924113	beta-lactamase class D		N12 (transfer)-> AGRTU3	1000011683	0	0
49RHIZOB_4087.0	Agrobacterium fabrum str. C58	49RHIZOB_4087	AGRT5_1.PE958	None	Atu0943	Atu0943	Atu0943	AGRT5_1	931494	931667	hypothetical protein		(gain)-> N15	1000009248	0	0
49RHIZOB_4110.0	Agrobacterium fabrum str. C58	49RHIZOB_4110	AGRT5_1.PE1003	None	Atu8143	Atu8143	Atu8143	AGRT5_1	970285	971145	Putative MipA MltA-interacting protein		(gain)-> N2	None	0	0
49RHIZOB_4112.1	Agrobacterium fabrum str. C58	49RHIZOB_4112	AGRT5_1.PE1012	None	Atu0989	Atu0989	Atu0989	AGRT5_1	984866	985771	conserved hypothetical protein, GGDEF family protein				0	0
49RHIZOB_4118.0	Agrobacterium fabrum str. C58	49RHIZOB_4118	AGRT5_1.PE1030	None	AERS4k1_0995	AERS4k1_0995		AGRT5_1	1003503	1003679	None		(gain)-> N15	1000009177	0	0
49RHIZOB_4119.0	Agrobacterium fabrum str. C58	49RHIZOB_4119	AGRT5_1.PE1032	None	AERS4k1_0996	AERS4k1_0996		AGRT5_1	1003687	1003863	None		(gain)-> N15	1000009177	0	0
49RHIZOB_4120.0	Agrobacterium fabrum str. C58	49RHIZOB_4120	AGRT5_1.PE1033	None	Atu1008	Atu1008	Atu1008	AGRT5_1	1004028	1004624	Conserved protein of unknown function		(gain)-> N15	1000009177	0	0
49RHIZOB_4123.0	Agrobacterium fabrum str. C58	49RHIZOB_4123	AGRT5_1.PE1042	None	Atu8146	Atu8146	Atu8146	AGRT5_1	1010508	1010849	Conserved protein of unknown function		SINME1 (transfer)-> N2	1000009161	0	6		N7		Mesorhizobium
49RHIZOB_4130.0	Agrobacterium fabrum str. C58	49RHIZOB_4130	AGRT5_1.PE1075	None	Atu1049	Atu1049	Atu1049	AGRT5_1	1042991	1043674	hypothetical protein		N6 (transfer)-> SINFR1	1000009119	0	2		RHIEC, SINFR1		Rhizobium etli CFN 42, Sinorhizobium fredii HH103
49RHIZOB_4135.0	Agrobacterium fabrum str. C58	49RHIZOB_4135	AGRT5_1.PE1143	None	Atu1114	Atu1114	Atu1114	AGRT5_1	1104423	1106360	GGDEF family protein		(gain)-> N15	1000020169	0	0
49RHIZOB_1263_1.8	Agrobacterium fabrum str. C58	49RHIZOB_1263_1	AGRT5_1.ACTP	actP	Atu1195	Atu1195	Atu1195	AGRT5_1	1186479	1188989	Copper-transporting P-type ATPase	AtSp53	(duplication)-> N1	None	0	2		N9		Sinorhizobium fredii
49RHIZOB_202_1.70	Agrobacterium fabrum str. C58	49RHIZOB_202_1	AGRT5_1.NIKB	nikB	Atu1198	Atu1198	Atu1198	AGRT5_1	1190587	1191531	ABC transporter, membrane spanning protein	AtSp53	(duplication)-> N2	None	0	4		MESSB, RHIME, RHISN, AGRRK		Chelativorans sp. BNC1, Sinorhizobium meliloti 1021, Sinorhizobium fredii NGR234, Agrobacterium radiobacter K84
49RHIZOB_255_0.60	Agrobacterium fabrum str. C58	49RHIZOB_255_0	AGRT5_1.DPPC	dppC	Atu1199	Atu1199	Atu1199	AGRT5_1	1191521	1192426	ABC transporter, membrane spanning protein	AtSp53	(duplication)-> N2	None	0	3		MESSB, RHISN, AGRRK		Chelativorans sp. BNC1, Sinorhizobium fredii NGR234, Agrobacterium radiobacter K84
49RHIZOB_83_7.28	Agrobacterium fabrum str. C58	49RHIZOB_83_7	AGRT5_1.DPPD	dppD	Atu1200	Atu1200	Atu1200	AGRT5_1	1192564	1193631	ABC transporter, nucleotide binding/ATPase protein	AtSp53			0	9		MESAL1, AGRRK, N5		Mesorhizobium alhagi CCNWXJ12-2, Agrobacterium radiobacter K84, Sinorhizobium
49RHIZOB_83_7.76	Agrobacterium fabrum str. C58	49RHIZOB_83_7	AGRT5_1.PE1232	None	Atu1201	Atu1201	Atu1201	AGRT5_1	1193640	1194653	ABC transporter, nucleotide binding/ATPase protein	AtSp53			0	9		N12, MESSB, SINMM, RHISN, AGRRK, SINME1		Mesorhizobium subgroup [CCNWGS0123, MAFF303099, WSM1271, WSM2073, WSM2075], Chelativorans sp. BNC1, Sinorhizobium meliloti SM11, Sinorhizobium fredii NGR234, Agrobacterium radiobacter K84, Sinorhizobium meliloti CCNWSX0020
49RHIZOB_3790.0	Agrobacterium fabrum str. C58	49RHIZOB_3790	AGRT5_1.PE1233	None	Atu1202	Atu1202	Atu1202	AGRT5_1	1194886	1196379	ABC transporter, substrate binding protein	AtSp53	N6 (transfer)-> RHISN	1000004161	0	2		RHISN, AGRRK		Sinorhizobium fredii NGR234, Agrobacterium radiobacter K84
49RHIZOB_4146.3	Agrobacterium fabrum str. C58	49RHIZOB_4146	AGRT5_1.PE1234	None	Atu1203	Atu1203	Atu1203	AGRT5_1	1196713	1196967	Putative Heavy metal transport/detoxification protein	AtSp53			0	0
49RHIZOB_4150.0	Agrobacterium fabrum str. C58	49RHIZOB_4150	AGRT5_1.PE1244	None	Atu1213	Atu1213	Atu1213	AGRT5_1	1206965	1207849	hypothetical protein		(gain)-> N15	1000008923	0	0
49RHIZOB_4156.0	Agrobacterium fabrum str. C58	49RHIZOB_4156	AGRT5_1.PE1253	None	AERS4k1_1209	AERS4k1_1209		AGRT5_1	1215343	1215582	None		N15 (transfer)-> N5	1000008918	0	7		N5		Sinorhizobium
49RHIZOB_4176.0	Agrobacterium fabrum str. C58	49RHIZOB_4176	AGRT5_1.PE1378	None	Atu1343	Atu1343	Atu1343	AGRT5_1	1332708	1333178	Conserved protein of unknown function		(gain)-> N15	1000008783	0	0
49RHIZOB_4185.0	Agrobacterium fabrum str. C58	49RHIZOB_4185	AGRT5_1.PE1471	None	Atu1437	Atu1437	Atu1437	AGRT5_1	1431571	1432503	putative transmembrane protein, potentially involved in drug/metabolite transporter	AtSp54	(gain)-> N15	1000008724	0	0
49RHIZOB_4186.0	Agrobacterium fabrum str. C58	49RHIZOB_4186	AGRT5_1.PE1472	None	Atu1438	Atu1438	Atu1438	AGRT5_1	1432866	1433600	AraC family transcriptional regulator	AtSp54	(gain)-> N15	1000008724	0	0
49RHIZOB_4195.0	Agrobacterium fabrum str. C58	49RHIZOB_4195	AGRT5_1.PE1510	None	Atu1474	Atu1474	Atu1474	AGRT5_1	1468232	1468720	Conserved protein of unknown function		(gain)-> N15	1000008689	0	0
49RHIZOB_4209.0	Agrobacterium fabrum str. C58	49RHIZOB_4209	AGRT5_1.PE1540	None	Atu1503	Atu1503	Atu1503	AGRT5_1	1492519	1492746	hypothetical protein		(duplication)-> N15	1000008608	0	0
49RHIZOB_4255.1	Agrobacterium fabrum str. C58	49RHIZOB_4255	AGRT5_1.PE1589	None	Atu1553	Atu1553	Atu1553	AGRT5_1	1542378	1542803	conserved protein of unknown function		(duplication)-> N15	None	0	0
49RHIZOB_1741.0	Agrobacterium fabrum str. C58	49RHIZOB_1741	AGRT5_1.PE1592	None	Atu1557	Atu1557	Atu1557	AGRT5_1	1544440	1545507	alcohol dehydrogenase				0	0
49RHIZOB_4257.0	Agrobacterium fabrum str. C58	49RHIZOB_4257	AGRT5_1.PE1603	None	Atu1568	Atu1568	Atu1568	AGRT5_1	1554829	1555491	putative transcriptional regulator, TetR family		PARL1 (transfer)-> N15	1000008540	0	1		PARL1		Parvibaculum lavamentivorans DS-1
49RHIZOB_4258.0	Agrobacterium fabrum str. C58	49RHIZOB_4258	AGRT5_1.PE1619	None	AERS4k1_1559	AERS4k1_1559	AERS4k1_1559	AGRT5_1	1569898	1570122	None		(gain)-> N15	1000008521	0	0
49RHIZOB_4262.0	Agrobacterium fabrum str. C58	49RHIZOB_4262	AGRT5_1.PE1633	None	Atu8159	Atu8159	Atu8159	AGRT5_1	1584728	1585153	Conserved protein of unknown function		(gain)-> N15	1000008498	0	0
49RHIZOB_4265.0	Agrobacterium fabrum str. C58	49RHIZOB_4265	AGRT5_1.PE1639	None	Atu1609	Atu1609	Atu1609	AGRT5_1	1590187	1591926	hypothetical protein		N4 (transfer)-> N15	1000008493	0	11		N13, N4		Sinorhizobium meliloti, Phyllobacteriaceae
49RHIZOB_4266.1	Agrobacterium fabrum str. C58	49RHIZOB_4266	AGRT5_1.PE1660	None	Atu1630	Atu1630	Atu1630	AGRT5_1	1615171	1616727	phospholipase D family protein				0	12		RHILS, MESAM1, MESAL1, RHILO, N5		Rhizobium leguminosarum bv. trifolii WSM1325, Mesorhizobium amorphae CCNWGS0123, Mesorhizobium alhagi CCNWXJ12-2, Mesorhizobium loti MAFF303099, Sinorhizobium
49RHIZOB_4270.0	Agrobacterium fabrum str. C58	49RHIZOB_4270	AGRT5_1.PE1668	None	AERS4k1_1608	AERS4k1_1608	AERS4k1_1608	AGRT5_1	1625555	1625785	None		(gain)-> N15	1000008440	0	0
49RHIZOB_4272.0	Agrobacterium fabrum str. C58	49RHIZOB_4272	AGRT5_1.PE1672	None	Atu1640	Atu1640	Atu1640	AGRT5_1	1626403	1626651	hypothetical protein		(gain)-> N15	1000008440	0	0
49RHIZOB_4278.0	Agrobacterium fabrum str. C58	49RHIZOB_4278	AGRT5_1.PE1692	None	Atu1662	Atu1662	Atu1662	AGRT5_1	1648496	1649143	Conserved protein of unknown function		(gain)-> N15	1000008406	0	0
49RHIZOB_4283.0	Agrobacterium fabrum str. C58	49RHIZOB_4283	AGRT5_1.PE1700	None	Atu8112	Atu8112	Atu8112	AGRT5_1	1657168	1658025	hypothetical protein		(gain)-> N15	1000008385	0	0
49RHIZOB_4284.0	Agrobacterium fabrum str. C58	49RHIZOB_4284	AGRT5_1.PE1701	None	Atu8162	Atu8162	Atu8162	AGRT5_1	1658132	1658395	putative acyl carrier protein		N15 (transfer)-> AGRTU2	1000008391	0	0
49RHIZOB_4285.0	Agrobacterium fabrum str. C58	49RHIZOB_4285	AGRT5_1.LYSA	lysA	Atu1673	Atu1673	Atu1673	AGRT5_1	1660004	1661185	diaminopimelate decarboxylase		(gain)-> N15	1000008379	0	2		SINMK, SINMM		Sinorhizobium meliloti AK83, Sinorhizobium meliloti SM11
49RHIZOB_683.0	Agrobacterium fabrum str. C58	49RHIZOB_683	AGRT5_1.PE1723	kefB	Atu1693	Atu1693	Atu1693	AGRT5_1	1677558	1679366	glutathione-regulated potassium-efflux system protein		(duplication)-> N2	None	0	12		N8, N7		Sinorhizobium subgroup [WSM419, meliloti], Mesorhizobium
49RHIZOB_3211.1	Agrobacterium fabrum str. C58	49RHIZOB_3211	AGRT5_1.PE1727	None	Atu1697	Atu1697	Atu1697	AGRT5_1	1682347	1683546	MFS permease		N4 (transfer)-> N15	1000005062	0	2		MESSB, MESAL1		Chelativorans sp. BNC1, Mesorhizobium alhagi CCNWXJ12-2
49RHIZOB_1094.0	Agrobacterium fabrum str. C58	49RHIZOB_1094	AGRT5_1.PE1755	None	Atu1725	Atu1725	Atu1725	AGRT5_1	1712280	1712585	conserved exported protein of unknown function		(duplication)-> N15	1000007248	0	0
49RHIZOB_4291.0	Agrobacterium fabrum str. C58	49RHIZOB_4291	AGRT5_1.PE1767	None	Atu1737	Atu1737	Atu1737	AGRT5_1	1723735	1723962	hypothetical protein		(gain)-> N15	1000008310	0	0
49RHIZOB_4297.1	Agrobacterium fabrum str. C58	49RHIZOB_4297	AGRT5_1.METF	metF	Atu1764	Atu1764	Atu1764	AGRT5_1	1748259	1749179	methylenetetrahydrofolate reductase		(gain)-> N11	1000008276	0	0
49RHIZOB_4301.1	Agrobacterium fabrum str. C58	49RHIZOB_4301	AGRT5_1.PE1814	None	Atu1781	Atu1781	Atu1781	AGRT5_1	1768612	1768884	hypothetical protein		(duplication)-> N15	None	0	0
49RHIZOB_4305.0	Agrobacterium fabrum str. C58	49RHIZOB_4305	AGRT5_1.PE1838	None	Atu1805	Atu1805	Atu1805	AGRT5_1	1789579	1789827	hypothetical transport associated protein		(gain)-> N15	1000005680	0	0
49RHIZOB_4306.0	Agrobacterium fabrum str. C58	49RHIZOB_4306	AGRT5_1.PE1839	None	Atu8166	Atu8166	Atu8166	AGRT5_1	1790041	1790310	hypothetical protein		(gain)-> N15	1000005680	0	0
49RHIZOB_4307.0	Agrobacterium fabrum str. C58	49RHIZOB_4307	AGRT5_1.UGCG	ugcG	Atu1808	Atu1808	Atu1808	AGRT5_1	1790521	1791663	UDP-glucose:ceramide glycosyltransferase		N12 (transfer)-> N15	1000005680	0	7		N12, N9		Mesorhizobium subgroup [CCNWGS0123, MAFF303099, WSM1271, WSM2073, WSM2075], Sinorhizobium fredii
49RHIZOB_4327.0	Agrobacterium fabrum str. C58	49RHIZOB_4327	AGRT5_1.PE1880	None	Atu1847	Atu1847	Atu1847	AGRT5_1	1827331	1827636	hypothetical protein		(gain)-> N15	1000008131	0	0
49RHIZOB_6_0.9	Agrobacterium fabrum str. C58	49RHIZOB_6_0	AGRT5_1.PE1897	None	Atu1864	Atu1864	Atu1864	AGRT5_1	1844353	1844991	homoserine/homoserine lactone efflux protein				0	9		N5, AGRRK		Sinorhizobium, Agrobacterium radiobacter K84
49RHIZOB_4331.0	Agrobacterium fabrum str. C58	49RHIZOB_4331	AGRT5_1.PE1898	None	Atu1865	Atu1865	Atu1865	AGRT5_1	1845156	1845392	hypothetical protein		(gain)-> N15	1000008107	0	0
49RHIZOB_4341.0	Agrobacterium fabrum str. C58	49RHIZOB_4341	AGRT5_1.PE2008	None	Atu1972	Atu1972	Atu1972	AGRT5_1	1940824	1941150	hypothetical protein		(gain)-> N15	1000007955	0	0
49RHIZOB_1673.0	Agrobacterium fabrum str. C58	49RHIZOB_1673	AGRT5_1.PE2028	None	Atu1994	Atu1994	Atu1994	AGRT5_1	1958130	1958522	acyl-CoA hydrolase				0	0
49RHIZOB_4346.0	Agrobacterium fabrum str. C58	49RHIZOB_4346	AGRT5_1.PE2039	None	Atu2004	Atu2004	Atu2004	AGRT5_1	1967456	1967911	hypothetical protein		(gain)-> N15	1000007932	0	0
49RHIZOB_4347.0	Agrobacterium fabrum str. C58	49RHIZOB_4347	AGRT5_1.PE2043	None	Atu2010	Atu2010	Atu2010	AGRT5_1	1970408	1972147	GGDEF family protein		(gain)-> N15	1000007886	0	0
49RHIZOB_3579.1	Agrobacterium fabrum str. C58	49RHIZOB_3579	AGRT5_1.PE2062	None	Atu2029	Atu2029	Atu2029	AGRT5_1	1989524	1989904	hypothetical protein				0	14		N12, RHIL3, MESSB, N5		Mesorhizobium subgroup [CCNWGS0123, MAFF303099, WSM1271, WSM2073, WSM2075], Rhizobium leguminosarum bv. viciae 3841, Chelativorans sp. BNC1, Sinorhizobium
49RHIZOB_4351.0	Agrobacterium fabrum str. C58	49RHIZOB_4351	AGRT5_1.PE2080	None	Atu8170	Atu8170	Atu8170	AGRT5_1	2006742	2007050	hypothetical protein				0	12		N8, N4		Sinorhizobium subgroup [WSM419, meliloti], Phyllobacteriaceae
49RHIZOB_395.4	Agrobacterium fabrum str. C58	49RHIZOB_395	AGRT5_1.PE2112	None	Atu2079	Atu2079	Atu2079	AGRT5_1	2038211	2039122	ABC transporter, membrane spanning protein				0	0
49RHIZOB_4362.0	Agrobacterium fabrum str. C58	49RHIZOB_4362	AGRT5_1.PE2175	None	Atu2143	Atu2143	Atu2143	AGRT5_1	2107808	2109322	putative amino-acid/polyamine transporter protein		(gain)-> N15	1000007726	0	0
49RHIZOB_4366.0	Agrobacterium fabrum str. C58	49RHIZOB_4366	AGRT5_1.PE2191	None	Atu2158	Atu2158	Atu2158	AGRT5_1	2126272	2126724	hypothetical protein		(gain)-> N15	1000007708	0	0
49RHIZOB_4373.0	Agrobacterium fabrum str. C58	49RHIZOB_4373	AGRT5_1.PE2222	None	Atu2189	Atu2189	Atu2189	AGRT5_1	2165229	2165618	Conserved protein of unknown function		(gain)-> N15	1000007660	0	0
49RHIZOB_4375.1	Agrobacterium fabrum str. C58	49RHIZOB_4375	AGRT5_1.PE2230	None	Atu2197	Atu2197	Atu2197	AGRT5_1	2171033	2171959	Putative Diguanylate phosphodiesterase		(gain)-> N4	None	0	5		N12		Mesorhizobium subgroup [CCNWGS0123, MAFF303099, WSM1271, WSM2073, WSM2075]
49RHIZOB_4376.0	Agrobacterium fabrum str. C58	49RHIZOB_4376	AGRT5_1.PE2231	None	Atu2198	Atu2198	Atu2198	AGRT5_1	2172107	2172418	hypothetical exported protein of unknown function		(gain)-> N15	1000007652	0	0
49RHIZOB_4378.0	Agrobacterium fabrum str. C58	49RHIZOB_4378	AGRT5_1.PE2252	None	Atu8174	Atu8174	Atu8174	AGRT5_1	2187518	2188363	hypothetical protein		(gain)-> N15	1000007640	0	0
49RHIZOB_4381.1	Agrobacterium fabrum str. C58	49RHIZOB_4381	AGRT5_1.MCPA2	mcpA2	Atu2223	Atu2223	Atu2223	AGRT5_1	2191182	2193446	methyl-accepting chemotaxis protein				0	0
49RHIZOB_4384.1	Agrobacterium fabrum str. C58	49RHIZOB_4384	AGRT5_1.PE2292	None	Atu2259	Atu2259	Atu2259	AGRT5_1	2231662	2232975	MFS permease		(duplication)-> N15	1000001559	0	7		N8, RHIL3		Sinorhizobium subgroup [WSM419, meliloti], Rhizobium leguminosarum bv. viciae 3841
49RHIZOB_4392.1	Agrobacterium fabrum str. C58	49RHIZOB_4392	AGRT5_1.PE2377	None	Atu2342	Atu2342	Atu2342	AGRT5_1	2319817	2320332	hypothetical protein		N15 (transfer)-> N8	1000007470	0	6		N8		Sinorhizobium subgroup [WSM419, meliloti]
49RHIZOB_4024.2	Agrobacterium fabrum str. C58	49RHIZOB_4024	AGRT5_1.EXOQ2	exoQ2	Atu2356	Atu2356	Atu2356	AGRT5_1	2330339	2331781	exopolysaccharide production protein	AtSp55			0	0
49RHIZOB_4396.0	Agrobacterium fabrum str. C58	49RHIZOB_4396	AGRT5_1.PE2402	None	Atu2369	Atu2369	Atu2369	AGRT5_1	2342176	2343324	hypothetical protein	AtSp55			0	9		MESSB, N5		Chelativorans sp. BNC1, Sinorhizobium
49RHIZOB_4397.0	Agrobacterium fabrum str. C58	49RHIZOB_4397	AGRT5_1.PE2403	None	Atu2370	Atu2370	Atu2370	AGRT5_1	2343365	2344450	Conserved protein of unknown function	AtSp55	(gain)-> N15	1000007388	0	0
49RHIZOB_4399.0	Agrobacterium fabrum str. C58	49RHIZOB_4399	AGRT5_1.EXOU	exoU	Atu2372	Atu2372	Atu2372	AGRT5_1	2345724	2346635	UDP-hexose transferase	AtSp55	(gain)-> N15	1000007388	0	0
49RHIZOB_4406.0	Agrobacterium fabrum str. C58	49RHIZOB_4406	AGRT5_1.PE2416	None	Atu2382	Atu2382	Atu2382	AGRT5_1	2353547	2353837	Conserved protein of unknown function		(gain)-> N15	1000007375	0	0
49RHIZOB_4407.0	Agrobacterium fabrum str. C58	49RHIZOB_4407	AGRT5_1.PE2421	None	Atu2387	Atu2387	Atu2387	AGRT5_1	2358011	2358448	NUDIX hydrolase, putative MutT family NTP pyrophosphatase		(gain)-> N15	1000007368	0	0
49RHIZOB_4415.0	Agrobacterium fabrum str. C58	49RHIZOB_4415	AGRT5_1.PE2470	None	Atu2435	Atu2435	Atu2435	AGRT5_1	2405972	2406487	acetyltranferase		RHILO (transfer)-> N6	1000007301	0	3		N20, RHILO		Rhizobium leguminosarum, Mesorhizobium loti MAFF303099
49RHIZOB_1199.0	Agrobacterium fabrum str. C58	49RHIZOB_1199	AGRT5_1.PE2480	None	Atu2444	Atu2444	Atu2444	AGRT5_1	2414180	2415004	hypothetical protein		N15 (transfer)-> AGRRK	1000010246	0	1		AGRRK		Agrobacterium radiobacter K84
49RHIZOB_4418.0	Agrobacterium fabrum str. C58	49RHIZOB_4418	AGRT5_1.PE2485	None	Atu2449	Atu2449	Atu2449	AGRT5_1	2421449	2421982	Putative uncharacterizd protein		(gain)-> N15	1000007276	0	0
49RHIZOB_4422.0	Agrobacterium fabrum str. C58	49RHIZOB_4422	AGRT5_1.PE2499	None	Atu2463	Atu2463	Atu2463	AGRT5_1	2432273	2433049	putative heat shock protein		(gain)-> N15	1000007264	0	4		N12		Mesorhizobium subgroup [CCNWGS0123, MAFF303099, WSM1271, WSM2073, WSM2075]
49RHIZOB_4424.0	Agrobacterium fabrum str. C58	49RHIZOB_4424	AGRT5_1.PE2509	None	Atu2473	Atu2473	Atu2473	AGRT5_1	2441459	2442397	ABC transporter, substrate binding protein	AtSp56	MESAL1 (transfer)-> N15	1000007241	0	2		MESAL1, SINFR1		Mesorhizobium alhagi CCNWXJ12-2, Sinorhizobium fredii HH103
49RHIZOB_4425.0	Agrobacterium fabrum str. C58	49RHIZOB_4425	AGRT5_1.PE2510	None	Atu2474	Atu2474	Atu2474	AGRT5_1	2442536	2443564	putative iron-siderophore ABC transporter, membrane spanning protein	AtSp56	MESAL1 (transfer)-> N15	1000007241	0	2		MESAL1, SINFR1		Mesorhizobium alhagi CCNWXJ12-2, Sinorhizobium fredii HH103
49RHIZOB_4426.1	Agrobacterium fabrum str. C58	49RHIZOB_4426	AGRT5_1.PE2511	None	Atu2475	Atu2475	Atu2475	AGRT5_1	2443557	2444525	putative iron-siderophore ABC transporter, membrane spanning protein	AtSp56	MESAL1 (transfer)-> N15	1000007241	0	2		MESAL1, SINFR1		Mesorhizobium alhagi CCNWXJ12-2, Sinorhizobium fredii HH103
49RHIZOB_83_14.6	Agrobacterium fabrum str. C58	49RHIZOB_83_14	AGRT5_1.PE2512	None	Atu2476	Atu2476	Atu2476	AGRT5_1	2444522	2445280	Putative iron-siderophore ABC transporter, nucleotide binding/ATPase protein	AtSp56	(speciation)-> N2	None	0	2		MESAL1, SINFR1		Mesorhizobium alhagi CCNWXJ12-2, Sinorhizobium fredii HH103
49RHIZOB_4427.0	Agrobacterium fabrum str. C58	49RHIZOB_4427	AGRT5_1.DPS	dps	Atu2477	Atu2477	Atu2477	AGRT5_1	2445403	2445891	DNA protection during starvation protein, Fe-binding and storage protein	AtSp56	(gain)-> N15	1000012413	0	2		MESAM1, MESAL1		Mesorhizobium amorphae CCNWGS0123, Mesorhizobium alhagi CCNWXJ12-2
49RHIZOB_4430.0	Agrobacterium fabrum str. C58	49RHIZOB_4430	AGRT5_1.RUTE	rutE	Atu2496	Atu2496	Atu2496	AGRT5_1	2466409	2466999	Putative malonic semialdehyde reductase RutE		PARL1 (transfer)-> N15	1000007194	0	1		PARL1		Parvibaculum lavamentivorans DS-1
49RHIZOB_4431.0	Agrobacterium fabrum str. C58	49RHIZOB_4431	AGRT5_1.HEMO	hemO	Atu2502	Atu2502	Atu2502	AGRT5_1	2470466	2471077	Heme oxygenase-like protein	AtSp57	(gain)-> N15	1000004163	0	0
49RHIZOB_3314.1	Agrobacterium fabrum str. C58	49RHIZOB_3314	AGRT5_1.PE2546	None	Atu2512	Atu2512	Atu2512	AGRT5_1	2480450	2481370	LysR family transcriptional regulator	AtSp57	(gain)-> N2	None	0	7		N8, MESAL1		Sinorhizobium subgroup [WSM419, meliloti], Mesorhizobium alhagi CCNWXJ12-2
49RHIZOB_83_7.93	Agrobacterium fabrum str. C58	49RHIZOB_83_7	AGRT5_1.DPPF	dppF	Atu2514	Atu2514	Atu2514	AGRT5_1	2483060	2483800	ABC transporter, nucleotide binding/ATPase protein (dipeptide)	AtSp57			0	0
49RHIZOB_83_7.85	Agrobacterium fabrum str. C58	49RHIZOB_83_7	AGRT5_1.PE2549	dppD	Atu2515	Atu2515	Atu2515	AGRT5_1	2483797	2484627	ABC transporter, nucleotide binding/ATPase protein (dipeptide)	AtSp57	(duplication)-> N2	None	0	2		MESAL1, AGRRK		Mesorhizobium alhagi CCNWXJ12-2, Agrobacterium radiobacter K84
49RHIZOB_255_0.44	Agrobacterium fabrum str. C58	49RHIZOB_255_0	AGRT5_1.PE2550	dppC	Atu2516	Atu2516	Atu2516	AGRT5_1	2484631	2485533	Putative dipeptide transport system permease protein	AtSp57			0	0
49RHIZOB_202_1.54	Agrobacterium fabrum str. C58	49RHIZOB_202_1	AGRT5_1.DPPB	dppB	Atu2517	Atu2517	Atu2517	AGRT5_1	2485530	2486549	putative dipeptide ABC transporter, membrane spanning protein	AtSp57			0	0
49RHIZOB_2710_0.3	Agrobacterium fabrum str. C58	49RHIZOB_2710_0	AGRT5_1.DPPA	dppA	Atu2518	Atu2518	Atu2518	AGRT5_1	2486546	2488141	ABC transporter, substrate binding protein (dipeptide)				0	0
49RHIZOB_4434.0	Agrobacterium fabrum str. C58	49RHIZOB_4434	AGRT5_1.PE2554	None	Atu8179	Atu8179	Atu8179	AGRT5_1	2489477	2489770	Putative conserved protein of unknown function		(gain)-> N15	1000007163	0	0
49RHIZOB_4435.0	Agrobacterium fabrum str. C58	49RHIZOB_4435	AGRT5_1.TELA	telA	Atu2523	Atu2523	Atu2523	AGRT5_1	2494217	2495545	protelomerase (putative)		(gain)-> N15	1000007156	0	0
49RHIZOB_4437.0	Agrobacterium fabrum str. C58	49RHIZOB_4437	AGRT5_1.PE2568	None	Atu2533	Atu2533	Atu2533	AGRT5_1	2505709	2506158	Conserved protein of unknown function	AtSp58	MESCW (transfer)-> N15	1000007150	0	1		MESCW		Mesorhizobium ciceri biovar biserrulae WSM1271
49RHIZOB_4438.5	Agrobacterium fabrum str. C58	49RHIZOB_4438	AGRT5_1.PE2570	None	Atu2535	Atu2535	Atu2535	AGRT5_1	2507162	2508598	two component sensor kinase	AtSp58	(gain)-> N2	None	0	2		RHILO, MESCW		Mesorhizobium loti MAFF303099, Mesorhizobium ciceri biovar biserrulae WSM1271
49RHIZOB_37_1.27	Agrobacterium fabrum str. C58	49RHIZOB_37_1	AGRT5_1.PE2571	None	Atu2536	Atu2536	Atu2536	AGRT5_1	2508595	2509236	two component response regulator	AtSp58	(speciation)-> N2	None	0	2		RHILO, MESCW		Mesorhizobium loti MAFF303099, Mesorhizobium ciceri biovar biserrulae WSM1271
49RHIZOB_1479.2	Agrobacterium fabrum str. C58	49RHIZOB_1479	AGRT5_1.PE2694	None	Atu2665	Atu2665	Atu2665	AGRT5_1	2649520	2649978	MarR family transcriptional regulator				0	11		PARL1, MESSB, N5, AGRRK		Parvibaculum lavamentivorans DS-1, Chelativorans sp. BNC1, Sinorhizobium, Agrobacterium radiobacter K84
49RHIZOB_4459.0	Agrobacterium fabrum str. C58	49RHIZOB_4459	AGRT5_1.PE2720	None	Atu2691	Atu2691	Atu2691	AGRT5_1	2674325	2675506	Putative diguanylate cyclase (GGDEF) protein		(gain)-> N15	1000006923	0	0
49RHIZOB_4462.1	Agrobacterium fabrum str. C58	49RHIZOB_4462	AGRT5_1.PE2746	None	Atu2715	Atu2715	Atu2715	AGRT5_1	2700386	2700778	hypothetical protein		(duplication)-> N17	None	0	12		N17, N5		Mesorhizobium subgroup [MAFF303099, WSM1271, WSM2073, WSM2075], Sinorhizobium
49RHIZOB_4463.0	Agrobacterium fabrum str. C58	49RHIZOB_4463	AGRT5_1.PE2764	None	Atu2734	Atu2734	Atu2734	AGRT5_1	2729525	2730628	dehydrogenase				0	8		N12, N9, MESSB, PARL1		Mesorhizobium subgroup [CCNWGS0123, MAFF303099, WSM1271, WSM2073, WSM2075], Sinorhizobium fredii, Chelativorans sp. BNC1, Parvibaculum lavamentivorans DS-1
49RHIZOB_2863_0.18	Agrobacterium fabrum str. C58	49RHIZOB_2863_0	AGRT5_1.PE2770	None	Atu2740	Atu2740	Atu2740	AGRT5_1	2737162	2737878	GntR family transcriptional regulator		N8 (transfer)-> N15	1000006982	0	0
49RHIZOB_4467.0	Agrobacterium fabrum str. C58	49RHIZOB_4467	AGRT5_1.CHIG	chiG	Atu2797	Atu2797	Atu2797	AGRT5_1	2799050	2799487	cobalamin biosynthesis protein		N12 (transfer)-> N15	1000007052	0	5		N12		Mesorhizobium subgroup [CCNWGS0123, MAFF303099, WSM1271, WSM2073, WSM2075]
49RHIZOB_4468.0	Agrobacterium fabrum str. C58	49RHIZOB_4468	AGRT5_1.PE2837	None	Atu2806	Atu2806	Atu2806	AGRT5_1	2809425	2809883	Putative conserved protein of unknown function		N7 (transfer)-> N15	1000007060	0	6		N7		Mesorhizobium
49RHIZOB_2334.1	Agrobacterium fabrum str. C58	49RHIZOB_2334	AGRT5_1.PE2843	None	Atu2812	Atu2812	Atu2812	AGRT5_1	2815690	2816019	hypothetical protein		(duplication)-> N2	None	0	11		N8, N17, AGRRK		Sinorhizobium subgroup [WSM419, meliloti], Mesorhizobium subgroup [MAFF303099, WSM1271, WSM2073, WSM2075], Agrobacterium radiobacter K84
49RHIZOB_3271.0	Agrobacterium fabrum str. C58	49RHIZOB_3271	AGRT5_1.UXAB	uxaB	Atu2813	Atu2813	Atu2813	AGRT5_1	2816031	2817164	altronate oxidoreductase		N15 (transfer)-> AGRRK	1000002210	0	1		AGRRK		Agrobacterium radiobacter K84
49RHIZOB_2912.1	Agrobacterium fabrum str. C58	49RHIZOB_2912	AGRT5_2.PE43	None	Atu3039	Atu3039	Atu3039	AGRT5_2	33615	35171	hydantoinase beta subunit-like protein		N2 (transfer)-> N6	1000001369	0	1		AGRRK		Agrobacterium radiobacter K84
49RHIZOB_4664.0	Agrobacterium fabrum str. C58	49RHIZOB_4664	AGRT5_2.CHRA	chrA	Atu3079	Atu3079	Atu3079	AGRT5_2	85146	86363	putative MFS transporter		N15 (transfer)-> RHIE6	1000000768	0	1		RHIE6		Rhizobium etli CIAT 652
49RHIZOB_4670.0	Agrobacterium fabrum str. C58	49RHIZOB_4670	AGRT5_2.PE113	None	Atu3110	Atu3110	Atu3110	AGRT5_2	119703	120491	hypothetical protein		N15 (transfer)-> N5	1000000840	0	8		N5		Sinorhizobium
49RHIZOB_3709.0	Agrobacterium fabrum str. C58	49RHIZOB_3709	AGRT5_2.KDGD	kdgD	Atu3140	Atu3140	Atu3140	AGRT5_2	148144	149055	Putative 5-dehydro-4-deoxyglucarate dehydratase	AtSp59	RHISP1 (transfer)-> N2	1000000900	0	4		SINMB, N25, SINME1		Sinorhizobium meliloti BL225C, Rhizobium etli subgroup [CIAT 652, CNPAF512], Sinorhizobium meliloti CCNWSX0020
49RHIZOB_3613.1	Agrobacterium fabrum str. C58	49RHIZOB_3613	AGRT5_2.UDH	udh	Atu3143	Atu3143	Atu3143	AGRT5_2	150872	151669	NAD-dependent uronate-dehydrogenase	AtSp59			0	0
49RHIZOB_2863_0.7	Agrobacterium fabrum str. C58	49RHIZOB_2863_0	AGRT5_2.PE148	None	Atu3144	Atu3144	Atu3144	AGRT5_2	151759	152496	putative transcriptional regulator, GntR family	AtSp59			0	0
49RHIZOB_4693.0	Agrobacterium fabrum str. C58	49RHIZOB_4693	AGRT5_2.PE187	None	Atu3183	Atu3183	Atu3183	AGRT5_2	192860	193129	conserved protein of unkown function		(gain)-> N15	1000001005	0	0
49RHIZOB_1687_0.3	Agrobacterium fabrum str. C58	49RHIZOB_1687_0	AGRT5_2.PE188	None	Atu3184	Atu3184	Atu3184	AGRT5_2	193126	194241	conserved protein of unknown function, CobW-like nuleoside triphosphate hydrolase superfamily protein				0	0
49RHIZOB_862.1	Agrobacterium fabrum str. C58	49RHIZOB_862	AGRT5_2.PE197	None	Atu3193	Atu3193	Atu3193	AGRT5_2	202881	203282	MarR family transcriptional regulator		(duplication)-> N1	None	0	8		N12, RHILS, SINME1, PARL1		Mesorhizobium subgroup [CCNWGS0123, MAFF303099, WSM1271, WSM2073, WSM2075], Rhizobium leguminosarum bv. trifolii WSM1325, Sinorhizobium meliloti CCNWSX0020, Parvibaculum lavamentivorans DS-1
49RHIZOB_4705.0	Agrobacterium fabrum str. C58	49RHIZOB_4705	AGRT5_2.PE207	None	Atu3204	Atu3204	Atu3204	AGRT5_2	216138	217715	putative sensor diguanylate cyclase, PAS/PAC sensory motif		(gain)-> N15	1000001071	0	0
49RHIZOB_2614_0.4	Agrobacterium fabrum str. C58	49RHIZOB_2614_0	AGRT5_2.PE211	None	Atu3208	Atu3208	Atu3208	AGRT5_2	222123	223169	putative malate dehydrogenase		(duplication)-> N2	None	0	7		N5		Sinorhizobium
49RHIZOB_2012_0.4	Agrobacterium fabrum str. C58	49RHIZOB_2012_0	AGRT5_2.ILVD	ilvD	Atu3219	Atu3219	Atu3219	AGRT5_2	233509	235320	putative dihydroxy-acid dehydratase		(speciation)-> N2	None	0	6		N7		Mesorhizobium
49RHIZOB_4708.2	Agrobacterium fabrum str. C58	49RHIZOB_4708	AGRT5_2.PE229	None	Atu3227	Atu3227	Atu3227	AGRT5_2	241387	242325	putative AraC family transcriptional regulator		(duplication)-> N12	None	0	9		N8, MESAM1, SINFR1, MESCW, RHILO		Sinorhizobium subgroup [WSM419, meliloti], Mesorhizobium amorphae CCNWGS0123, Sinorhizobium fredii HH103, Mesorhizobium ciceri biovar biserrulae WSM1271, Mesorhizobium loti MAFF303099
49RHIZOB_2784.5	Agrobacterium fabrum str. C58	49RHIZOB_2784	AGRT5_2.DNAE2-1	dnaE2-1	Atu3228	Atu3228	Atu3228	AGRT5_2	242333	245608	Error-prone DNA polymerase 1		(speciation)-> N1	None	0	2		MESAU1, MESSB		Mesorhizobium australicum WSM2073, Chelativorans sp. BNC1
49RHIZOB_4711.1	Agrobacterium fabrum str. C58	49RHIZOB_4711	AGRT5_2.PE247	None	Atu3245	Atu3245	Atu3245	AGRT5_2	264041	264934	putative periplasmic substrate binding protein (amino acid/opine); putative receptor subunit of signal transduction protein		RHISP1 (transfer)-> N15	1000001129	0	0
49RHIZOB_3713.9	Agrobacterium fabrum str. C58	49RHIZOB_3713	AGRT5_2.PE279	None	Atu3277	Atu3277	Atu3277	AGRT5_2	302505	303029	nitrilotriacetate monooxygenase				0	4		N9, MESAL1, PARL1		Sinorhizobium fredii, Mesorhizobium alhagi CCNWXJ12-2, Parvibaculum lavamentivorans DS-1
49RHIZOB_4723.0	Agrobacterium fabrum str. C58	49RHIZOB_4723	AGRT5_2.PE282	None	Atu3280	Atu3280	Atu3280	AGRT5_2	305181	305885	putative sulfonate/phosphonate-binding GntR family transcriptional regulator		MESAL1 (transfer)-> N15	1000001203	0	1		MESAL1		Mesorhizobium alhagi CCNWXJ12-2
49RHIZOB_4726.0	Agrobacterium fabrum str. C58	49RHIZOB_4726	AGRT5_2.PE288	None	Atu3286	Atu3286	Atu3286	AGRT5_2	313002	313787	ABC transporter, membrane spanning protein		(gain)-> N15	1000002970	0	0
49RHIZOB_4727.0	Agrobacterium fabrum str. C58	49RHIZOB_4727	AGRT5_2.PE289	None	Atu3287	Atu3287	Atu3287	AGRT5_2	313838	314734	thiamine biosynthesis associated protein		(gain)-> N15	1000002970	0	0
49RHIZOB_91_0.3	Agrobacterium fabrum str. C58	49RHIZOB_91_0	AGRT5_2.PE302	None	Atu3300	Atu3300	Atu3300	AGRT5_2	327135	328487	aminotransferase				0	4		MESAM1, MESSB, AGRRK, MESCW		Mesorhizobium amorphae CCNWGS0123, Chelativorans sp. BNC1, Agrobacterium radiobacter K84, Mesorhizobium ciceri biovar biserrulae WSM1271
49RHIZOB_91_0.8	Agrobacterium fabrum str. C58	49RHIZOB_91_0	AGRT5_2.BIOA	bioA	Atu3329	Atu3329	Atu3329	AGRT5_2	363091	364425	beta alanine--pyruvate transaminase		(duplication)-> N1	None	0	8		N5		Sinorhizobium
49RHIZOB_54_0.17	Agrobacterium fabrum str. C58	49RHIZOB_54_0	AGRT5_2.PE333	None	Atu3331	Atu3331	Atu3331	AGRT5_2	366526	367311	hypothetical protein		(duplication)-> N2	None	0	7		RHISN, N7		Sinorhizobium fredii NGR234, Mesorhizobium
49RHIZOB_2466.3	Agrobacterium fabrum str. C58	49RHIZOB_2466	AGRT5_2.PE334	None	Atu3332	Atu3332	Atu3332	AGRT5_2	367331	368317	hypothetical protein				0	0
49RHIZOB_4738.0	Agrobacterium fabrum str. C58	49RHIZOB_4738	AGRT5_2.PE339	None	Atu3336	Atu3336	Atu3336	AGRT5_2	370824	371021	hypothetical protein		(gain)-> N15	1000001281	0	0
49RHIZOB_153_1.6	Agrobacterium fabrum str. C58	49RHIZOB_153_1	AGRT5_2.PE366	None	Atu3363	Atu3363	Atu3363	AGRT5_2	401420	403156	sensory methylation accepting chemotaxis protein	AtSp60			0	0
49RHIZOB_470.3	Agrobacterium fabrum str. C58	49RHIZOB_470	AGRT5_2.PE367	None	Atu3364	Atu3364	Atu3364	AGRT5_2	403471	404724	D-amino acid dehydrogenase	AtSp60			0	0
49RHIZOB_2716_0.13	Agrobacterium fabrum str. C58	49RHIZOB_2716_0	AGRT5_2.PE376	None	Atu3372	Atu3372	Atu3372	AGRT5_2	413489	414418	ABC transporter, substrate binding protein (sugar)		AGRRK (transfer)-> N15	1000001333	0	0
49RHIZOB_4161.0	Agrobacterium fabrum str. C58	49RHIZOB_4161	AGRT5_2.PE395	None	Atu3393	Atu3393	Atu3393	AGRT5_2	437676	438116	pseudoazurin		(duplication)-> N1	None	0	3		N9, MESAL1		Sinorhizobium fredii, Mesorhizobium alhagi CCNWXJ12-2
49RHIZOB_123_0.11	Agrobacterium fabrum str. C58	49RHIZOB_123_0	AGRT5_2.LRP	lrp	Atu3413	Atu3413	Atu3413	AGRT5_2	460133	460609	AsnC family transcriptional regulator		(duplication)-> N1	None	0	5		N9, MESOW, MESAL1, AGRRK		Sinorhizobium fredii, Mesorhizobium opportunistum WSM2075, Mesorhizobium alhagi CCNWXJ12-2, Agrobacterium radiobacter K84
49RHIZOB_4765.0	Agrobacterium fabrum str. C58	49RHIZOB_4765	AGRT5_2.GPMI	gpmI	Atu3469	Atu3469	Atu3469	AGRT5_2	516026	517543	2,3-bisphosphoglycerate-independent phosphoglycerate mutase		(gain)-> N15	1000001555	0	0
49RHIZOB_4767.0	Agrobacterium fabrum str. C58	49RHIZOB_4767	AGRT5_2.PE496	None	Atu3494	Atu3494	Atu3494	AGRT5_2	545112	545807	hypothetical protein		(gain)-> N15	1000001585	0	1		MESSB		Chelativorans sp. BNC1
49RHIZOB_3612.1	Agrobacterium fabrum str. C58	49RHIZOB_3612	AGRT5_2.PE504	None	Atu3502	Atu3502	Atu3502	AGRT5_2	552840	553727	ABC transporter, membrane spanning protein				0	0
49RHIZOB_4772.0	Agrobacterium fabrum str. C58	49RHIZOB_4772	AGRT5_2.MDOC	mdoC	Atu3522	Atu3522	Atu3522	AGRT5_2	571088	572290	glucans biosynthesis protein		(gain)-> N15	1000001616	0	0
49RHIZOB_4773.0	Agrobacterium fabrum str. C58	49RHIZOB_4773	AGRT5_2.PE543	None	AERS4k2_0518	AERS4k2_0518		AGRT5_2	588930	589295	None		(gain)-> N15	1000001621	0	0
49RHIZOB_90.4	Agrobacterium fabrum str. C58	49RHIZOB_90	AGRT5_2.PRP1	prp1	Atu3542	Atu3542	Atu3542	AGRT5_2	590164	590955	serine/threonine protein phosphatase I				0	0
49RHIZOB_4780.0	Agrobacterium fabrum str. C58	49RHIZOB_4780	AGRT5_2.PE558	None	Atu3555	Atu3555	Atu3555	AGRT5_2	605840	606766	hypothetical protein		(gain)-> N15	1000001635	0	0
49RHIZOB_3664.0	Agrobacterium fabrum str. C58	49RHIZOB_3664	AGRT5_2.PE559	None	Atu3556	Atu3556	Atu3556	AGRT5_2	606898	609147	exopolysaccharide polymerization/transport protein		(gain)-> N2	None	0	8		N4, RHIE6		Phyllobacteriaceae, Rhizobium etli CIAT 652
49RHIZOB_2487.0	Agrobacterium fabrum str. C58	49RHIZOB_2487	AGRT5_2.GLPD	glpD	Atu3578	Atu3578	Atu3578	AGRT5_2	632366	633913	glycerol-3-phosphate dehydrogenase				0	0
49RHIZOB_37_1.2	Agrobacterium fabrum str. C58	49RHIZOB_37_1	AGRT5_2.PE791	None	Atu3781	Atu3781	Atu3781	AGRT5_2	864679	865353	two component response regulator				0	0
49RHIZOB_3609.0	Agrobacterium fabrum str. C58	49RHIZOB_3609	AGRT5_2.KDPD	kdpD	Atu3787	Atu3787	Atu3787	AGRT5_2	875369	878071	two component sensor kinase		(gain)-> N2	None	0	7		N12, N9		Mesorhizobium subgroup [CCNWGS0123, MAFF303099, WSM1271, WSM2073, WSM2075], Sinorhizobium fredii
49RHIZOB_3418.0	Agrobacterium fabrum str. C58	49RHIZOB_3418	AGRT5_2.ANSA	ansA	Atu3791	Atu3791	Atu3791	AGRT5_2	883263	884216	L-asparaginase		N15 (transfer)-> AGRRK	1000001846	0	1		AGRRK		Agrobacterium radiobacter K84
49RHIZOB_123_0.24	Agrobacterium fabrum str. C58	49RHIZOB_123_0	AGRT5_2.PE821	lrp	Atu3807	Atu3807	Atu3807	AGRT5_2	904195	904653	AsnC family transcriptional regulator		(duplication)-> N1	None	0	5		N9, MESAM1, RHILO, MESCW		Sinorhizobium fredii, Mesorhizobium amorphae CCNWGS0123, Mesorhizobium loti MAFF303099, Mesorhizobium ciceri biovar biserrulae WSM1271
49RHIZOB_4819.0	Agrobacterium fabrum str. C58	49RHIZOB_4819	AGRT5_2.PE877	None	Atu3862	Atu3862	Atu3862	AGRT5_2	951538	951771	hypothetical protein		(gain)-> N15	1000001935	0	0
49RHIZOB_3324.1	Agrobacterium fabrum str. C58	49RHIZOB_3324	AGRT5_2.PE922	None	Atu3908	Atu3908	Atu3908	AGRT5_2	1007420	1008085	GntR family transcriptional regulator		(duplication)-> N11	None	0	1		RHIET1		Rhizobium etli CNPAF512
49RHIZOB_4822.0	Agrobacterium fabrum str. C58	49RHIZOB_4822	AGRT5_2.AMYA	amyA	Atu3914	Atu3914	Atu3914	AGRT5_2	1014762	1016249	cytoplasmic alpha-amylase	AtSp61	(gain)-> N15	1000002000	0	0
49RHIZOB_4823.0	Agrobacterium fabrum str. C58	49RHIZOB_4823	AGRT5_2.BFRA	bfrA	Atu3916	Atu3916	Atu3916	AGRT5_2	1016911	1019019	TonB-dependent outer membrane receptor (exogenous ferric siderophore)	AtSp61	(gain)-> N15	1000002000	0	0
49RHIZOB_4824.0	Agrobacterium fabrum str. C58	49RHIZOB_4824	AGRT5_2.PE931	None	Atu3917	Atu3917	Atu3917	AGRT5_2	1019167	1020636	putative bifunctional protein, glycosyl transferase family 3 domain, LysR-type transcriptional regulator domain	AtSp61	(gain)-> N15	1000002000	0	0
49RHIZOB_1647.0	Agrobacterium fabrum str. C58	49RHIZOB_1647	AGRT5_2.PE932	None	Atu3918	Atu3918	Atu3918	AGRT5_2	1020642	1021841	Low temperature requirement A-like protein	AtSp61	(duplication)-> N15	1000002000	0	0
49RHIZOB_2823_0.15	Agrobacterium fabrum str. C58	49RHIZOB_2823_0	AGRT5_2.REPC	repC	Atu3922	Atu3922	Atu3922	AGRT5_2	1022888	1024165	replication initiation protein RepC		(duplication)-> N2	None	0	9		N5, RHILW		Sinorhizobium, Rhizobium leguminosarum bv. trifolii WSM2304
49RHIZOB_2822_0.3	Agrobacterium fabrum str. C58	49RHIZOB_2822_0	AGRT5_2.REPB	repB	Atu3923	Atu3923	Atu3923	AGRT5_2	1024351	1025364	replication protein B		(duplication)-> N2	None	0	1		MESSB		Chelativorans sp. BNC1
49RHIZOB_2821_0.19	Agrobacterium fabrum str. C58	49RHIZOB_2821_0	AGRT5_2.REPA	repA	Atu3924	Atu3924	Atu3924	AGRT5_2	1025361	1026575	replication protein A		(duplication)-> N2	None	0	1		MESSB		Chelativorans sp. BNC1
49RHIZOB_271.1	Agrobacterium fabrum str. C58	49RHIZOB_271	AGRT5_2.PE944	None	Atu3927	Atu3927	Atu3927	AGRT5_2	1029193	1030281	hypothetical protein		N6 (transfer)-> N15	1000002018	0	0
49RHIZOB_4830.4	Agrobacterium fabrum str. C58	49RHIZOB_4830	AGRT5_2.PE974	None	Atu3962	Atu3962	Atu3962	AGRT5_2	1066585	1067394	calcium-binding protein, regucalcin		(duplication)-> N3	None	0	8		N5		Sinorhizobium
49RHIZOB_4829.0	Agrobacterium fabrum str. C58	49RHIZOB_4829	AGRT5_2.PE976	None	Atu3964	Atu3964	Atu3964	AGRT5_2	1068391	1069404	dehydrogenase				0	8		N8, MESSB, MESAL1		Sinorhizobium subgroup [WSM419, meliloti], Chelativorans sp. BNC1, Mesorhizobium alhagi CCNWXJ12-2
49RHIZOB_4833.2	Agrobacterium fabrum str. C58	49RHIZOB_4833	AGRT5_2.HEXA	hexA	Atu3987	Atu3987	Atu3987	AGRT5_2	1101334	1102215	LysR family transcriptional regulator		(gain)-> N2	None	0	2		RHILS, RHILO		Rhizobium leguminosarum bv. trifolii WSM1325, Mesorhizobium loti MAFF303099
49RHIZOB_4834.0	Agrobacterium fabrum str. C58	49RHIZOB_4834	AGRT5_2.PE1001	None	Atu3988	Atu3988	Atu3988	AGRT5_2	1102339	1103859	MFS permease		(gain)-> N30	None	0	3		N30, RHILS		Mesorhizobium subgroup [MAFF303099, WSM2075], Rhizobium leguminosarum bv. trifolii WSM1325
49RHIZOB_4541.1	Agrobacterium fabrum str. C58	49RHIZOB_4541	AGRT5_2.PE1010	None	Atu3996	Atu3996	Atu3996	AGRT5_2	1110393	1110839	hypothetical protein		(duplication)-> N15	1000002135	0	0
49RHIZOB_1877_0.5	Agrobacterium fabrum str. C58	49RHIZOB_1877_0	AGRT5_2.BIOF	bioF	Atu3998	Atu3998	Atu3998	AGRT5_2	1112088	1113233	8-amino-7-oxononanoate synthase				0	9		N9, N7, PARL1		Sinorhizobium fredii, Mesorhizobium, Parvibaculum lavamentivorans DS-1
49RHIZOB_4839.2	Agrobacterium fabrum str. C58	49RHIZOB_4839	AGRT5_2.BIOD	bioD	Atu3999	Atu3999	Atu3999	AGRT5_2	1113230	1113868	ATP-dependent dethiobiotin synthetase BioD		(duplication)-> N17	None	0	4		N9, RHILO, MESAL1		Sinorhizobium fredii, Mesorhizobium loti MAFF303099, Mesorhizobium alhagi CCNWXJ12-2
49RHIZOB_3203.1	Agrobacterium fabrum str. C58	49RHIZOB_3203	AGRT5_2.FHUD	fhuD	Atu4023	Atu4023	Atu4023	AGRT5_2	1137828	1138709	ABC transporter, substrate binding protein (ferrichrome)	AtSp62	(gain)-> N2	None	0	1		RHILS		Rhizobium leguminosarum bv. trifolii WSM1325
49RHIZOB_3202.2	Agrobacterium fabrum str. C58	49RHIZOB_3202	AGRT5_2.FHUB	fhuB	Atu4024	Atu4024	Atu4024	AGRT5_2	1138706	1140670	iron-hydroxamate transporter permease subunit	AtSp62	(gain)-> N2	None	0	1		RHILS		Rhizobium leguminosarum bv. trifolii WSM1325
49RHIZOB_4844.0	Agrobacterium fabrum str. C58	49RHIZOB_4844	AGRT5_2.RSMJ	rsmJ	Atu4040	Atu4040	Atu4040	AGRT5_2	1153949	1154575	Ribosomal RNA small subunit methyltransferase J	AtSp63	(gain)-> N15	1000002224	0	0
49RHIZOB_4845.0	Agrobacterium fabrum str. C58	49RHIZOB_4845	AGRT5_2.RLUA	rluA	Atu4041	Atu4041	Atu4041	AGRT5_2	1154584	1155252	ribosomal large subunit pseudouridine synthase A	AtSp63	PARL1 (transfer)-> N15	1000036192	0	1		PARL1		Parvibaculum lavamentivorans DS-1
49RHIZOB_3865.0	Agrobacterium fabrum str. C58	49RHIZOB_3865	AGRT5_2.PE1096	None	Atu4083	Atu4083	Atu4083	AGRT5_2	1202935	1203918	putative aldose epimerase		(gain)-> N15	1000002279	0	1		AGRRK		Agrobacterium radiobacter K84
49RHIZOB_4851.0	Agrobacterium fabrum str. C58	49RHIZOB_4851	AGRT5_2.PE1106	None	Atu4093	Atu4093	Atu4093	AGRT5_2	1214469	1214657	hypothetical protein		(gain)-> N15	1000002294	0	0
49RHIZOB_4255.0	Agrobacterium fabrum str. C58	49RHIZOB_4255	AGRT5_2.PE1114	None	Atu4100	Atu4100	Atu4100	AGRT5_2	1219969	1220457	conserved protein of unknown function ; PAS sensory domain	AtSp64	(duplication)-> N15	None	0	0
49RHIZOB_4852.0	Agrobacterium fabrum str. C58	49RHIZOB_4852	AGRT5_2.PE1115	None	Atu4101	Atu4101	Atu4101	AGRT5_2	1220530	1221033	conserved protein of unknown function	AtSp64	(gain)-> N15	1000002301	0	0
49RHIZOB_4853.0	Agrobacterium fabrum str. C58	49RHIZOB_4853	AGRT5_2.PE1120	None	Atu4105	Atu4105	Atu4105	AGRT5_2	1224556	1226097	conserved protein of unknown function	AtSp64	(gain)-> N15	1000002308	0	0
49RHIZOB_4854.0	Agrobacterium fabrum str. C58	49RHIZOB_4854	AGRT5_2.PE1121	None	Atu4106	Atu4106	Atu4106	AGRT5_2	1226357	1226665	conserved protein of unknown function	AtSp64	(speciation)-> N21	1000002310	0	0
49RHIZOB_4855.0	Agrobacterium fabrum str. C58	49RHIZOB_4855	AGRT5_2.PE1122	None	Atu8196	Atu8196	Atu8196	AGRT5_2	1226713	1227942	conserved protein of unknown function	AtSp64	(gain)-> N15	1000002308	0	0
49RHIZOB_74_6.8	Agrobacterium fabrum str. C58	49RHIZOB_74_6	AGRT5_2.SDH	sdh	Atu4110	Atu4110	Atu4110	AGRT5_2	1229427	1230176	Serine 3-dehydrogenase		(duplication)-> N1	None	0	4		N18, SINMW		Sinorhizobium meliloti subgroup [1021, AK83, BL225C, SM11], Sinorhizobium medicae WSM419
49RHIZOB_4856.0	Agrobacterium fabrum str. C58	49RHIZOB_4856	AGRT5_2.PE1133	None	Atu4118	Atu4118	Atu4118	AGRT5_2	1237357	1238031	GntR family transcriptional regulator		(gain)-> N15	1000002323	0	0
49RHIZOB_4859.0	Agrobacterium fabrum str. C58	49RHIZOB_4859	AGRT5_2.PE1148	None	Atu4134	Atu4134	Atu4134	AGRT5_2	1253290	1253697	hypothetical protein		(gain)-> N15	1000005673	0	0
49RHIZOB_4863.0	Agrobacterium fabrum str. C58	49RHIZOB_4863	AGRT5_2.PE1159	None	Atu4145	Atu4145	Atu4145	AGRT5_2	1261534	1262358	hypothetical protein		MESAM1 (transfer)-> N15	1000002352	0	8		MESAM1, N5		Mesorhizobium amorphae CCNWGS0123, Sinorhizobium
49RHIZOB_4864.0	Agrobacterium fabrum str. C58	49RHIZOB_4864	AGRT5_2.PE1160	None	Atu4146	Atu4146	Atu4146	AGRT5_2	1262358	1264235	hypothetical protein		MESAM1 (transfer)-> N15	1000002352	0	9		MESAM1, N5		Mesorhizobium amorphae CCNWGS0123, Sinorhizobium
49RHIZOB_357.0	Agrobacterium fabrum str. C58	49RHIZOB_357	AGRT5_2.GSHB	gshB	Atu4147	Atu4147	Atu4147	AGRT5_2	1264246	1265292	glutathione synthetase		(duplication)-> N1	None	0	8		N5		Sinorhizobium
49RHIZOB_1874.2	Agrobacterium fabrum str. C58	49RHIZOB_1874	AGRT5_2.PE1164	None	Atu4150	Atu4150	Atu4150	AGRT5_2	1268112	1268999	hypothetical protein		(gain)-> N2	None	0	5		N12		Mesorhizobium subgroup [CCNWGS0123, MAFF303099, WSM1271, WSM2073, WSM2075]
49RHIZOB_221_2.4	Agrobacterium fabrum str. C58	49RHIZOB_221_2	AGRT5_2.GCVA	gcvA	Atu4151	Atu4151	Atu4151	AGRT5_2	1269033	1269935	LysR family transcriptional regulator				0	9		MESSB, N5		Chelativorans sp. BNC1, Sinorhizobium
49RHIZOB_4867.0	Agrobacterium fabrum str. C58	49RHIZOB_4867	AGRT5_2.PE1179	None	Atu4167	Atu4167	Atu4167	AGRT5_2	1285777	1286214	hypothetical protein		(gain)-> N15	1000002380	0	0
49RHIZOB_221_1.55	Agrobacterium fabrum str. C58	49RHIZOB_221_1	AGRT5_2.PE1300	None	Atu4291	Atu4291	Atu4291	AGRT5_2	1413855	1414763	putative LysR family transcriptional regulator		(duplication)-> N2	None	0	2		RHIL3, AGRRK		Rhizobium leguminosarum bv. viciae 3841, Agrobacterium radiobacter K84
49RHIZOB_868_2.14	Agrobacterium fabrum str. C58	49RHIZOB_868_2	AGRT5_2.PE1328	None	Atu4318	Atu4318	Atu4318	AGRT5_2	1445784	1446836	Putative D-xylulose reductase		(duplication)-> N2	None	0	5		N13		Sinorhizobium meliloti
49RHIZOB_4902.3	Agrobacterium fabrum str. C58	49RHIZOB_4902	AGRT5_2.PE1330	rbsB	Atu4320	Atu4320	Atu4320	AGRT5_2	1448190	1449101	ABC transporter, substrate binding protein (ribose)		(gain)-> N2	None	0	4		N17		Mesorhizobium subgroup [MAFF303099, WSM1271, WSM2073, WSM2075]
49RHIZOB_226_1.41	Agrobacterium fabrum str. C58	49RHIZOB_226_1	AGRT5_2.PE1331	rbsA	Atu4321	Atu4321	Atu4321	AGRT5_2	1449173	1450675	ABC transporter, nucleotide binding/ATPase protein (ribose)		(speciation)-> N2	None	0	6		N8		Sinorhizobium subgroup [WSM419, meliloti]
49RHIZOB_74_6.4	Agrobacterium fabrum str. C58	49RHIZOB_74_6	AGRT5_2.RDH	rdh	Atu4323	Atu4323	Atu4323	AGRT5_2	1451682	1452413	ribitol 2-dehydrogenase		(speciation)-> N1	None	0	4		PARL1, N19, RHISN		Parvibaculum lavamentivorans DS-1, Rhizobium etli, Sinorhizobium fredii NGR234
49RHIZOB_4914.0	Agrobacterium fabrum str. C58	49RHIZOB_4914	AGRT5_2.AGBD	agbD	Atu4416	Atu4416	Atu4416	AGRT5_2	1558615	1559331	phosphopantetheinyl transferase component of siderophore synthetase (agrobactin)		(gain)-> N15	1000006066	0	0
49RHIZOB_4934.0	Agrobacterium fabrum str. C58	49RHIZOB_4934	AGRT5_2.SETA	setA	Atu4500	Atu4500	Atu4500	AGRT5_2	1645850	1647082	MFS permease		(gain)-> N15	1000002833	0	0
49RHIZOB_4935.0	Agrobacterium fabrum str. C58	49RHIZOB_4935	AGRT5_2.PE1529	None	Atu8198	Atu8198	Atu8198	AGRT5_2	1667077	1667451	hypothetical protein		(gain)-> N15	1000002874	0	3		N9, SINMW		Sinorhizobium fredii, Sinorhizobium medicae WSM419
49RHIZOB_4936.0	Agrobacterium fabrum str. C58	49RHIZOB_4936	AGRT5_2.PE1531	None	Atu4522	Atu4522	Atu4522	AGRT5_2	1668480	1670213	hypothetical protein		(gain)-> N15	1000002874	0	1		SINMK		Sinorhizobium meliloti AK83
49RHIZOB_255_0.0	Agrobacterium fabrum str. C58	49RHIZOB_255_0	AGRT5_2.PE1532	None	Atu4523	Atu4523	Atu4523	AGRT5_2	1670219	1671067	ABC transporter, membrane spanning protein (oligopeptide)		(duplication)-> N2	None	0	1		MESSB		Chelativorans sp. BNC1
49RHIZOB_202_1.118	Agrobacterium fabrum str. C58	49RHIZOB_202_1	AGRT5_2.PE1533	None	Atu4524	Atu4524	Atu4524	AGRT5_2	1671074	1671868	ABC transporter, membrane spanning protein (oligopeptide)		(duplication)-> N2	None	0	1		AGRRK		Agrobacterium radiobacter K84
49RHIZOB_623.2	Agrobacterium fabrum str. C58	49RHIZOB_623	AGRT5_2.PE1534	None	Atu4525	Atu4525	Atu4525	AGRT5_2	1672088	1673623	ABC transporter, substrate binding protein (oligopeptide)		(duplication)-> N2	None	0	7		N8, MESSB		Sinorhizobium subgroup [WSM419, meliloti], Chelativorans sp. BNC1
49RHIZOB_4581.1	Agrobacterium fabrum str. C58	49RHIZOB_4581	AGRT5_2.PE1600	None	Atu4592	Atu4592	Atu4592	AGRT5_2	1738816	1739610	hypothetical protein		(gain)-> N11	None	0	0
49RHIZOB_197_1.4	Agrobacterium fabrum str. C58	49RHIZOB_197_1	AGRT5_2.PE1608	None	Atu4600	Atu4600	Atu4600	AGRT5_2	1745721	1747484	ABC transporter, nucleotide binding/ATPase protein		(duplication)-> N2	None	0	6		N12, RHISN		Mesorhizobium subgroup [CCNWGS0123, MAFF303099, WSM1271, WSM2073, WSM2075], Sinorhizobium fredii NGR234
49RHIZOB_179_0.6	Agrobacterium fabrum str. C58	49RHIZOB_179_0	AGRT5_2.PE1639	None	Atu4628	Atu4628	Atu4628	AGRT5_2	1776878	1779217	GGDEF family protein				0	8		N13, RHILW, AGRRK, N9		Sinorhizobium meliloti, Rhizobium leguminosarum bv. trifolii WSM2304, Agrobacterium radiobacter K84, Sinorhizobium fredii
49RHIZOB_4555.0	Agrobacterium fabrum str. C58	49RHIZOB_4555	AGRT5_2.PE1654	None	Atu4643	Atu4643	Atu4643	AGRT5_2	1796568	1796744	hypothetical protein		(gain)-> N15	1000000323	0	0
49RHIZOB_1973.1	Agrobacterium fabrum str. C58	49RHIZOB_1973	AGRT5_2.PE1658	None	Atu4647	Atu4647	Atu4647	AGRT5_2	1800329	1801282	hypothetical protein				0	0
49RHIZOB_1265.0	Agrobacterium fabrum str. C58	49RHIZOB_1265	AGRT5_2.PE1669	None	Atu4658	Atu4658	Atu4658	AGRT5_2	1814149	1814682	hypothetical protein		(gain)-> N15	1000006496	0	1		AGRRK		Agrobacterium radiobacter K84
49RHIZOB_2614_0.1	Agrobacterium fabrum str. C58	49RHIZOB_2614_0	AGRT5_2.PE1687	None	Atu4676	Atu4676	Atu4676	AGRT5_2	1835558	1836595	putative malate dehydrogenase	AtSp65	(speciation)-> N2	None	0	9		N8, MESOW, RHILW, MESCW		Sinorhizobium subgroup [WSM419, meliloti], Mesorhizobium opportunistum WSM2075, Rhizobium leguminosarum bv. trifolii WSM2304, Mesorhizobium ciceri biovar biserrulae WSM1271
49RHIZOB_1336_0.47	Agrobacterium fabrum str. C58	49RHIZOB_1336_0	AGRT5_2.PE1690	None	Atu4679	Atu4679	Atu4679	AGRT5_2	1837793	1838458	ABC transporter, membrane spanning protein (amino acid)	AtSp65	(duplication)-> N2	None	0	7		N8, AGRRK		Sinorhizobium subgroup [WSM419, meliloti], Agrobacterium radiobacter K84
49RHIZOB_1336_0.36	Agrobacterium fabrum str. C58	49RHIZOB_1336_0	AGRT5_2.PE1691	None	Atu4680	Atu4680	Atu4680	AGRT5_2	1838471	1839124	ABC transporter, membrane spanning protein (amino acid)	AtSp65	(duplication)-> N2	None	0	7		N8, AGRRK		Sinorhizobium subgroup [WSM419, meliloti], Agrobacterium radiobacter K84
49RHIZOB_83_1.81	Agrobacterium fabrum str. C58	49RHIZOB_83_1	AGRT5_2.PE1692	None	Atu4681	Atu4681	Atu4681	AGRT5_2	1839117	1839839	ABC transporter, nucleotide binding/ATPase protein (amino acid)	AtSp65	(duplication)-> N2	None	0	7		N8, MESSB		Sinorhizobium subgroup [WSM419, meliloti], Chelativorans sp. BNC1
49RHIZOB_470.0	Agrobacterium fabrum str. C58	49RHIZOB_470	AGRT5_2.PE1693	dadA	Atu4682	Atu4682	Atu4682	AGRT5_2	1839839	1841080	D-amino acid dehydrogenase, small subunit	AtSp65	(duplication)-> N2	None	0	6		N8		Sinorhizobium subgroup [WSM419, meliloti]
49RHIZOB_4543.2	Agrobacterium fabrum str. C58	49RHIZOB_4543	AGRT5_2.PE1694	None	Atu4683	Atu4683	Atu4683	AGRT5_2	1841190	1842899	hypothetical protein	AtSp65	N8 (transfer)-> N15	1000000260	0	0
49RHIZOB_2938.3	Agrobacterium fabrum str. C58	49RHIZOB_2938	AGRT5_2.PE1696	None	Atu4685	Atu4685	Atu4685	AGRT5_2	1844086	1845072	LacI family transcription regulator	AtSp65	(duplication)-> N2	None	0	1		AGRRK		Agrobacterium radiobacter K84
49RHIZOB_1780_0.12	Agrobacterium fabrum str. C58	49RHIZOB_1780_0	AGRT5_2.PE1698	None	Atu4687	Atu4687	Atu4687	AGRT5_2	1845881	1846684	ABC transporter, substrate binding protein (amino acid)	AtSp65	(duplication)-> N3	None	0	3		N9, AGRRK		Sinorhizobium fredii, Agrobacterium radiobacter K84
49RHIZOB_1336_0.59	Agrobacterium fabrum str. C58	49RHIZOB_1336_0	AGRT5_2.PE1699	None	Atu4688	Atu4688	Atu4688	AGRT5_2	1846751	1847455	ABC transporter, membrane spanning protein (amino acid)	AtSp65	(duplication)-> N3	None	0	3		N9, AGRRK		Sinorhizobium fredii, Agrobacterium radiobacter K84
49RHIZOB_1336_0.37	Agrobacterium fabrum str. C58	49RHIZOB_1336_0	AGRT5_2.PE1700	None	Atu4689	Atu4689	Atu4689	AGRT5_2	1847452	1848111	ABC transporter, membrane spanning protein (amino acid)	AtSp65	(duplication)-> N2	None	0	2		RHISN, AGRRK		Sinorhizobium fredii NGR234, Agrobacterium radiobacter K84
49RHIZOB_83_1.78	Agrobacterium fabrum str. C58	49RHIZOB_83_1	AGRT5_2.PE1701	None	Atu4690	Atu4690	Atu4690	AGRT5_2	1848155	1848823	ABC transporter, nucleotide binding/ATPase protein (amino acid)	AtSp65	(duplication)-> N2	None	0	2		RHISN, AGRRK		Sinorhizobium fredii NGR234, Agrobacterium radiobacter K84
49RHIZOB_68_0.7	Agrobacterium fabrum str. C58	49RHIZOB_68_0	AGRT5_2.PE1702	None	Atu4691	Atu4691	Atu4691	AGRT5_2	1848847	1849782	2-hydroxyacid dehydrogenase	AtSp65			0	7		N13, AGRRK, PARL1		Sinorhizobium meliloti, Agrobacterium radiobacter K84, Parvibaculum lavamentivorans DS-1
49RHIZOB_197_1.12	Agrobacterium fabrum str. C58	49RHIZOB_197_1	AGRT5_2.EXSA	exsA	Atu4728	Atu4728	Atu4728	AGRT5_2	1891371	1893173	Exopolysaccharide transporter; ABC transporter, fused nucleotide binding/ATPase and permease components		N2 (transfer)-> N15	1000000200	0	0
49RHIZOB_4894.0	Agrobacterium fabrum str. C58	49RHIZOB_4894	AGRT5_2.ACNB	acnB	Atu4734	Atu4734	Atu4734	AGRT5_2	1899905	1902694	bifunctional aconitate hydratase 2/2-methylisocitrate dehydratase		(speciation)-> N21	1000002594	0	0
49RHIZOB_3271.0	Agrobacterium fabrum str. J-07	49RHIZOB_3271	ATU8A_1.UXAB	uxaB	ATJO7v1_A10075	AGR8A_v2_Cc70334	AGR8A_Cc70334	ATU8A_1	80717	81850	Altronate oxidoreductase		N15 (transfer)-> AGRRK	1000002210	0	1		AGRRK		Agrobacterium radiobacter K84
49RHIZOB_2334.1	Agrobacterium fabrum str. J-07	49RHIZOB_2334	ATU8A_1.PE76	None	ATJO7v1_A10076	AGR8A_v2_Cc70335	AGR8A_Cc70335	ATU8A_1	81850	82191	conserved protein of unknown function		(duplication)-> N2	None	0	11		N8, N17, AGRRK		Sinorhizobium subgroup [WSM419, meliloti], Mesorhizobium subgroup [MAFF303099, WSM1271, WSM2073, WSM2075], Agrobacterium radiobacter K84
49RHIZOB_4468.0	Agrobacterium fabrum str. J-07	49RHIZOB_4468	ATU8A_1.PE82	None	ATJO7v1_A10082	AGR8A_v2_Cc70341	AGR8A_Cc70341	ATU8A_1	87998	88456	conserved protein of unknown function		N7 (transfer)-> N15	1000007060	0	6		N7		Mesorhizobium
49RHIZOB_4467.0	Agrobacterium fabrum str. J-07	49RHIZOB_4467	ATU8A_1.PE91	None	ATJO7v1_A10091	AGR8A_v2_Cc70350	AGR8A_Cc70350	ATU8A_1	98412	98831	Putative CobE protein		N12 (transfer)-> N15	1000007052	0	5		N12		Mesorhizobium subgroup [CCNWGS0123, MAFF303099, WSM1271, WSM2073, WSM2075]
49RHIZOB_2863_0.18	Agrobacterium fabrum str. J-07	49RHIZOB_2863_0	ATU8A_1.PE150	None	ATJO7v1_A10150	AGR8A_v2_Cc70408	AGR8A_Cc70408	ATU8A_1	159985	160701	Transcriptional regulator, GntR family		N8 (transfer)-> N15	1000006982	0	0
49RHIZOB_4463.0	Agrobacterium fabrum str. J-07	49RHIZOB_4463	ATU8A_1.PE156	None	ATJO7v1_A10156	AGR8A_v2_Cc70415	AGR8A_Cc70415	ATU8A_1	167234	168337	NAD binding site:FAD dependent oxidoreductase				0	8		N12, N9, MESSB, PARL1		Mesorhizobium subgroup [CCNWGS0123, MAFF303099, WSM1271, WSM2073, WSM2075], Sinorhizobium fredii, Chelativorans sp. BNC1, Parvibaculum lavamentivorans DS-1
49RHIZOB_4462.1	Agrobacterium fabrum str. J-07	49RHIZOB_4462	ATU8A_1.PE173	None	ATJO7v1_A10173	AGR8A_v2_Cc70433	AGR8A_Cc70433	ATU8A_1	197069	197461	conserved protein of unknown function		(duplication)-> N17	None	0	12		N17, N5		Mesorhizobium subgroup [MAFF303099, WSM1271, WSM2073, WSM2075], Sinorhizobium
49RHIZOB_4459.0	Agrobacterium fabrum str. J-07	49RHIZOB_4459	ATU8A_1.PE199	None	ATJO7v1_A10199	AGR8A_v2_Cc70458	AGR8A_Cc70458	ATU8A_1	222325	223506	GGDEF family protein		(gain)-> N15	1000006923	0	0
49RHIZOB_1479.2	Agrobacterium fabrum str. J-07	49RHIZOB_1479	ATU8A_1.PE226	None	ATJO7v1_A10226	AGR8A_v2_Cc70485	AGR8A_Cc70485	ATU8A_1	247851	248309	Transcriptional regulator, MarR family				0	11		PARL1, MESSB, N5, AGRRK		Parvibaculum lavamentivorans DS-1, Chelativorans sp. BNC1, Sinorhizobium, Agrobacterium radiobacter K84
49RHIZOB_37_1.27	Agrobacterium fabrum str. J-07	49RHIZOB_37_1	ATU8A_1.PE344	None	ATJO7v1_A20003	AGR8A_v2_Cc10003	AGR8A_Cc10003	ATU8A_1	381955	382596	putative two-component response regulator (QseB/CopT-like)		(speciation)-> N2	None	0	2		RHILO, MESCW		Mesorhizobium loti MAFF303099, Mesorhizobium ciceri biovar biserrulae WSM1271
49RHIZOB_4438.5	Agrobacterium fabrum str. J-07	49RHIZOB_4438	ATU8A_1.PE345	None	ATJO7v1_A20004	AGR8A_v2_Cc10004	AGR8A_Cc10004	ATU8A_1	382593	384029	Sensor protein		(gain)-> N2	None	0	2		RHILO, MESCW		Mesorhizobium loti MAFF303099, Mesorhizobium ciceri biovar biserrulae WSM1271
49RHIZOB_4437.0	Agrobacterium fabrum str. J-07	49RHIZOB_4437	ATU8A_1.PE347	None	ATJO7v1_A20006	AGR8A_v2_Cc10006	AGR8A_Cc10006	ATU8A_1	385033	385404	conserved exported protein of unknown function		MESCW (transfer)-> N15	1000007150	0	1		MESCW		Mesorhizobium ciceri biovar biserrulae WSM1271
49RHIZOB_4435.0	Agrobacterium fabrum str. J-07	49RHIZOB_4435	ATU8A_1.TELA	telA	ATJO7v1_A20016	AGR8A_v2_Cc10016	AGR8A_Cc10016	ATU8A_1	395649	396977	Protelomerase		(gain)-> N15	1000007156	0	0
49RHIZOB_4434.0	Agrobacterium fabrum str. J-07	49RHIZOB_4434	ATU8A_1.PE361	None	ATJO7v1_A20020	AGR8A_v2_Cc10020	AGR8A_Cc10020	ATU8A_1	401424	401717	conserved protein of unknown function		(gain)-> N15	1000007163	0	0
49RHIZOB_2710_0.3	Agrobacterium fabrum str. J-07	49RHIZOB_2710_0	ATU8A_1.DPPA	dppA	ATJO7v1_A20022	AGR8A_v2_Cc10022	AGR8A_Cc10022	ATU8A_1	403052	404647	ABC transporter, substrate binding protein (Dipeptide)				0	0
49RHIZOB_202_1.54	Agrobacterium fabrum str. J-07	49RHIZOB_202_1	ATU8A_1.PE364	None	ATJO7v1_A20023	AGR8A_v2_Cc10023	AGR8A_Cc10023	ATU8A_1	404644	405663	putative dipeptide/oligopeptide/nickel ABC transporter, permease protein				0	0
49RHIZOB_255_0.44	Agrobacterium fabrum str. J-07	49RHIZOB_255_0	ATU8A_1.PE365	None	ATJO7v1_A20024	AGR8A_v2_Cc10024	AGR8A_Cc10024	ATU8A_1	405660	406562	ABC transporter permease protein; putative dipeptide transport protein				0	0
49RHIZOB_83_7.85	Agrobacterium fabrum str. J-07	49RHIZOB_83_7	ATU8A_1.PE366	None	ATJO7v1_A20025	AGR8A_v2_Cc10025	AGR8A_Cc10025	ATU8A_1	406566	407396	putative peptide ABC transporter ATP-binding protein y4tR		(duplication)-> N2	None	0	2		MESAL1, AGRRK		Mesorhizobium alhagi CCNWXJ12-2, Agrobacterium radiobacter K84
49RHIZOB_83_7.93	Agrobacterium fabrum str. J-07	49RHIZOB_83_7	ATU8A_1.DPPF	dppF	ATJO7v1_A20026	AGR8A_v2_Cc10026	AGR8A_Cc10026	ATU8A_1	407393	408133	ABC transporter, nucleotide binding/ATPase protein (Dipeptide)				0	0
49RHIZOB_3314.1	Agrobacterium fabrum str. J-07	49RHIZOB_3314	ATU8A_1.PE369	None	ATJO7v1_A20028	AGR8A_v2_Cc10028	AGR8A_Cc10028	ATU8A_1	409845	410741	Transcriptional regulator, LysR family		(gain)-> N2	None	0	7		N8, MESAL1		Sinorhizobium subgroup [WSM419, meliloti], Mesorhizobium alhagi CCNWXJ12-2
49RHIZOB_4431.0	Agrobacterium fabrum str. J-07	49RHIZOB_4431	ATU8A_1.HEMO	hemO	ATJO7v1_A20038	AGR8A_v2_Cc10038	AGR8A_Cc10038	ATU8A_1	420041	420655	Heme oxygenase		(gain)-> N15	1000004163	0	0
49RHIZOB_4430.0	Agrobacterium fabrum str. J-07	49RHIZOB_4430	ATU8A_1.RUTE	rutE	ATJO7v1_A20044	AGR8A_v2_Cc10043	AGR8A_Cc10043	ATU8A_1	424102	424713	oxidoreductase subunit of the alternative pyrimidine degradation pathway		PARL1 (transfer)-> N15	1000007194	0	1		PARL1		Parvibaculum lavamentivorans DS-1
49RHIZOB_4427.0	Agrobacterium fabrum str. J-07	49RHIZOB_4427	ATU8A_1.DPS	dps	ATJO7v1_A20061	AGR8A_v2_Cc10061	AGR8A_Cc10061	ATU8A_1	445126	445614	DNA protection during starvation protein		(gain)-> N15	1000012413	0	2		MESAM1, MESAL1		Mesorhizobium amorphae CCNWGS0123, Mesorhizobium alhagi CCNWXJ12-2
49RHIZOB_83_14.6	Agrobacterium fabrum str. J-07	49RHIZOB_83_14	ATU8A_1.FECE	fecE	ATJO7v1_A20062	AGR8A_v2_Cc10062	AGR8A_Cc10062	ATU8A_1	445737	446495	iron-dicitrate transporter subunit ; ATP-binding component of ABC superfamily; KpLE2 phage-like element		(speciation)-> N2	None	0	2		MESAL1, SINFR1		Mesorhizobium alhagi CCNWXJ12-2, Sinorhizobium fredii HH103
49RHIZOB_4426.1	Agrobacterium fabrum str. J-07	49RHIZOB_4426	ATU8A_1.YCLO	yclO	ATJO7v1_A20063	AGR8A_v2_Cc10063	AGR8A_Cc10063	ATU8A_1	446492	447460	Uncharacterized ABC transporter permease protein yclO		MESAL1 (transfer)-> N15	1000007241	0	2		MESAL1, SINFR1		Mesorhizobium alhagi CCNWXJ12-2, Sinorhizobium fredii HH103
49RHIZOB_4425.0	Agrobacterium fabrum str. J-07	49RHIZOB_4425	ATU8A_1.YCLN	yclN	ATJO7v1_A20064	AGR8A_v2_Cc10064	AGR8A_Cc10064	ATU8A_1	447453	448418	Uncharacterized ABC transporter permease protein yclN		MESAL1 (transfer)-> N15	1000007241	0	2		MESAL1, SINFR1		Mesorhizobium alhagi CCNWXJ12-2, Sinorhizobium fredii HH103
49RHIZOB_4424.0	Agrobacterium fabrum str. J-07	49RHIZOB_4424	ATU8A_1.PE406	None	ATJO7v1_A20065	AGR8A_v2_Cc10065	AGR8A_Cc10065	ATU8A_1	448619	449557	ABC transporter, substrate binding protein		MESAL1 (transfer)-> N15	1000007241	0	2		MESAL1, SINFR1		Mesorhizobium alhagi CCNWXJ12-2, Sinorhizobium fredii HH103
49RHIZOB_4422.0	Agrobacterium fabrum str. J-07	49RHIZOB_4422	ATU8A_1.PE417	None	ATJO7v1_A20076	AGR8A_v2_Cc10076	AGR8A_Cc10076	ATU8A_1	457955	458731	conserved exported protein of unknown function		(gain)-> N15	1000007264	0	4		N12		Mesorhizobium subgroup [CCNWGS0123, MAFF303099, WSM1271, WSM2073, WSM2075]
49RHIZOB_4418.0	Agrobacterium fabrum str. J-07	49RHIZOB_4418	ATU8A_1.PE431	None	ATJO7v1_A20090	AGR8A_v2_Cc10090	AGR8A_Cc10090	ATU8A_1	469110	469643	conserved exported protein of unknown function		(gain)-> N15	1000007276	0	0
49RHIZOB_1199.0	Agrobacterium fabrum str. J-07	49RHIZOB_1199	ATU8A_1.PE436	None	ATJO7v1_A20095	AGR8A_v2_Cc10095	AGR8A_Cc10095	ATU8A_1	476086	476910	conserved protein of unknown function		N15 (transfer)-> AGRRK	1000010246	0	1		AGRRK		Agrobacterium radiobacter K84
49RHIZOB_4415.0	Agrobacterium fabrum str. J-07	49RHIZOB_4415	ATU8A_1.PE445	None	ATJO7v1_A30005	AGR8A_v2_Cc20005	AGR8A_Cc20005	ATU8A_1	484668	485126	Acetyltranferase		RHILO (transfer)-> N6	1000007301	0	3		N20, RHILO		Rhizobium leguminosarum, Mesorhizobium loti MAFF303099
49RHIZOB_4407.0	Agrobacterium fabrum str. J-07	49RHIZOB_4407	ATU8A_1.PE495	None	ATJO7v1_A50011	AGR8A_v2_Cc30011	AGR8A_Cc30011	ATU8A_1	533095	533532	NTP pyrophosphohydrolase, MutT family		(gain)-> N15	1000007368	0	0
49RHIZOB_4406.0	Agrobacterium fabrum str. J-07	49RHIZOB_4406	ATU8A_1.PE500	None	ATJO7v1_A50016	AGR8A_v2_Cc30016	AGR8A_Cc30016	ATU8A_1	537706	537996	conserved protein of unknown function		(gain)-> N15	1000007375	0	0
49RHIZOB_4399.0	Agrobacterium fabrum str. J-07	49RHIZOB_4399	ATU8A_1.EXOU	exoU	ATJO7v1_A50025	AGR8A_v2_Cc30025	AGR8A_Cc30025	ATU8A_1	544908	545819	UDP-hexose transferase		(gain)-> N15	1000007388	0	0
49RHIZOB_4397.0	Agrobacterium fabrum str. J-07	49RHIZOB_4397	ATU8A_1.PE511	None	ATJO7v1_A50027	AGR8A_v2_Cc30027	AGR8A_Cc30027	ATU8A_1	547099	548178	conserved protein of unknown function		(gain)-> N15	1000007388	0	0
49RHIZOB_4396.0	Agrobacterium fabrum str. J-07	49RHIZOB_4396	ATU8A_1.PE512	None	ATJO7v1_A50028	AGR8A_v2_Cc30028	AGR8A_Cc30028	ATU8A_1	548219	549379	conserved protein of unknown function				0	9		MESSB, N5		Chelativorans sp. BNC1, Sinorhizobium
49RHIZOB_4024.2	Agrobacterium fabrum str. J-07	49RHIZOB_4024	ATU8A_1.EXOQ	exoQ	ATJO7v1_A50038	AGR8A_v2_Cc30038	AGR8A_Cc30038	ATU8A_1	559796	561202	Exopolysaccharide production protein				0	0
49RHIZOB_4392.1	Agrobacterium fabrum str. J-07	49RHIZOB_4392	ATU8A_1.PE533	None	ATJO7v1_A50049	AGR8A_v2_Cc30049	AGR8A_Cc30049	ATU8A_1	571101	571565	conserved protein of unknown function		N15 (transfer)-> N8	1000007470	0	6		N8		Sinorhizobium subgroup [WSM419, meliloti]
49RHIZOB_4384.1	Agrobacterium fabrum str. J-07	49RHIZOB_4384	ATU8A_1.PE625	None	ATJO7v1_A60048	AGR8A_v2_Cc30140	AGR8A_Cc30140	ATU8A_1	659411	660724	MFS permease		(duplication)-> N15	1000001559	0	7		N8, RHIL3		Sinorhizobium subgroup [WSM419, meliloti], Rhizobium leguminosarum bv. viciae 3841
49RHIZOB_4381.1	Agrobacterium fabrum str. J-07	49RHIZOB_4381	ATU8A_1.PE664	mcpA	ATJO7v1_A60087	AGR8A_v2_Cc30178	AGR8A_Cc30178	ATU8A_1	698939	701203	Methyl-accepting chemotaxis protein				0	0
49RHIZOB_4378.0	Agrobacterium fabrum str. J-07	49RHIZOB_4378	ATU8A_1.PE668	None	ATJO7v1_A60091	AGR8A_v2_Cc30182	AGR8A_Cc30182	ATU8A_1	704011	704856	conserved membrane protein of unknown function		(gain)-> N15	1000007640	0	0
49RHIZOB_4376.0	Agrobacterium fabrum str. J-07	49RHIZOB_4376	ATU8A_1.PE688	None	ATJO7v1_A60111	AGR8A_v2_Cc30203	AGR8A_Cc30203	ATU8A_1	719952	720263	conserved exported protein of unknown function		(gain)-> N15	1000007652	0	0
49RHIZOB_4375.1	Agrobacterium fabrum str. J-07	49RHIZOB_4375	ATU8A_1.PE689	None	ATJO7v1_A60112	AGR8A_v2_Cc30204	AGR8A_Cc30204	ATU8A_1	720411	721337	conserved protein of unknown function		(gain)-> N4	None	0	5		N12		Mesorhizobium subgroup [CCNWGS0123, MAFF303099, WSM1271, WSM2073, WSM2075]
49RHIZOB_4373.0	Agrobacterium fabrum str. J-07	49RHIZOB_4373	ATU8A_1.PE696	None	ATJO7v1_A60119	AGR8A_v2_Cc30211	AGR8A_Cc30211	ATU8A_1	726781	727170	conserved membrane protein of unknown function		(gain)-> N15	1000007660	0	0
49RHIZOB_4366.0	Agrobacterium fabrum str. J-07	49RHIZOB_4366	ATU8A_1.PE733	None	ATJO7v1_A60156	AGR8A_v2_Cc30248	AGR8A_Cc30248	ATU8A_1	766350	766802	conserved exported protein of unknown function		(gain)-> N15	1000007708	0	0
49RHIZOB_4362.0	Agrobacterium fabrum str. J-07	49RHIZOB_4362	ATU8A_1.PE749	None	ATJO7v1_A60172	AGR8A_v2_Cc30264	AGR8A_Cc30264	ATU8A_1	783757	785271	ABC transporter, membrane spanning protein (Amino acid)		(gain)-> N15	1000007726	0	0
49RHIZOB_395.4	Agrobacterium fabrum str. J-07	49RHIZOB_395	ATU8A_1.PE811	None	ATJO7v1_A70031	AGR8A_v2_Cc30325	AGR8A_Cc30325	ATU8A_1	849881	850810	ABC transporter, membrane spanning protein				0	0
49RHIZOB_4351.0	Agrobacterium fabrum str. J-07	49RHIZOB_4351	ATU8A_1.PE843	None	ATJO7v1_A70063	AGR8A_v2_Cc30357	AGR8A_Cc30357	ATU8A_1	881953	882261	conserved protein of unknown function				0	12		N8, N4		Sinorhizobium subgroup [WSM419, meliloti], Phyllobacteriaceae
49RHIZOB_3579.1	Agrobacterium fabrum str. J-07	49RHIZOB_3579	ATU8A_1.PE863	None	ATJO7v1_A70083	AGR8A_v2_Cc30377	AGR8A_Cc30377	ATU8A_1	899098	899472	conserved exported protein of unknown function				0	14		N12, RHIL3, MESSB, N5		Mesorhizobium subgroup [CCNWGS0123, MAFF303099, WSM1271, WSM2073, WSM2075], Rhizobium leguminosarum bv. viciae 3841, Chelativorans sp. BNC1, Sinorhizobium
49RHIZOB_4347.0	Agrobacterium fabrum str. J-07	49RHIZOB_4347	ATU8A_1.PE883	None	ATJO7v1_A70103	AGR8A_v2_Cc30397	AGR8A_Cc30397	ATU8A_1	916824	918563	GGDEF family protein		(gain)-> N15	1000007886	0	0
49RHIZOB_4346.0	Agrobacterium fabrum str. J-07	49RHIZOB_4346	ATU8A_1.PE888	None	ATJO7v1_A70108	AGR8A_v2_Cc30402	AGR8A_Cc30402	ATU8A_1	921043	921498	conserved exported protein of unknown function		(gain)-> N15	1000007932	0	0
49RHIZOB_1673.0	Agrobacterium fabrum str. J-07	49RHIZOB_1673	ATU8A_1.YCIA	yciA	ATJO7v1_A70118	AGR8A_v2_Cc30412	AGR8A_Cc30412	ATU8A_1	930464	930856	Acyl-CoA thioester hydrolase yciA				0	0
49RHIZOB_4341.0	Agrobacterium fabrum str. J-07	49RHIZOB_4341	ATU8A_1.PE918	None	ATJO7v1_A70138	AGR8A_v2_Cc30432	AGR8A_Cc30432	ATU8A_1	947854	948180	conserved exported protein of unknown function		(gain)-> N15	1000007955	0	0
49RHIZOB_4331.0	Agrobacterium fabrum str. J-07	49RHIZOB_4331	ATU8A_1.PE1024	None	ATJO7v1_A90087	AGR8A_v2_Cc30538	AGR8A_Cc30538	ATU8A_1	1041851	1042069	conserved protein of unknown function		(gain)-> N15	1000008107	0	0
49RHIZOB_6_0.9	Agrobacterium fabrum str. J-07	49RHIZOB_6_0	ATU8A_1.PE1025	None	ATJO7v1_A90088	AGR8A_v2_Cc30539	AGR8A_Cc30539	ATU8A_1	1042234	1042872	putative homoserine/homoserine lactone efflux protein				0	9		N5, AGRRK		Sinorhizobium, Agrobacterium radiobacter K84
49RHIZOB_4327.0	Agrobacterium fabrum str. J-07	49RHIZOB_4327	ATU8A_1.PE1043	None	ATJO7v1_A90106	AGR8A_v2_Cc30558	AGR8A_Cc30558	ATU8A_1	1059589	1059894	conserved protein of unknown function		(gain)-> N15	1000008131	0	0
49RHIZOB_4307.0	Agrobacterium fabrum str. J-07	49RHIZOB_4307	ATU8A_1.UGCG	ugcG	ATJO7v1_A90177	AGR8A_v2_Cc30629	AGR8A_Cc30629	ATU8A_1	1123791	1124933	UDP-glucose:ceramide glycosyltransferase		N12 (transfer)-> N15	1000005680	0	7		N12, N9		Mesorhizobium subgroup [CCNWGS0123, MAFF303099, WSM1271, WSM2073, WSM2075], Sinorhizobium fredii
49RHIZOB_4306.0	Agrobacterium fabrum str. J-07	49RHIZOB_4306	ATU8A_1.PE1115	None	ATJO7v1_A90178	AGR8A_v2_Cc30630	AGR8A_Cc30630	ATU8A_1	1125144	1125413	conserved protein of unknown function		(gain)-> N15	1000005680	0	0
49RHIZOB_4305.0	Agrobacterium fabrum str. J-07	49RHIZOB_4305	ATU8A_1.PE1116	None	ATJO7v1_A90179	AGR8A_v2_Cc30631	AGR8A_Cc30631	ATU8A_1	1125627	1125875	conserved protein of unknown function		(gain)-> N15	1000005680	0	0
49RHIZOB_4301.1	Agrobacterium fabrum str. J-07	49RHIZOB_4301	ATU8A_1.PE1141	None	ATJO7v1_A90204	AGR8A_v2_Cc30654	AGR8A_Cc30654	ATU8A_1	1146585	1146857	conserved protein of unknown function		(duplication)-> N15	None	0	0
49RHIZOB_4297.1	Agrobacterium fabrum str. J-07	49RHIZOB_4297	ATU8A_1.PE1159	metF	ATJO7v1_A90222	AGR8A_v2_Cc30672	AGR8A_Cc30672	ATU8A_1	1166269	1167171	Methylenetetrahydrofolate reductase		(gain)-> N11	1000008276	0	0
49RHIZOB_4291.0	Agrobacterium fabrum str. J-07	49RHIZOB_4291	ATU8A_1.PE1189	None	ATJO7v1_A90252	AGR8A_v2_Cc30702	AGR8A_Cc30702	ATU8A_1	1191321	1191548	conserved exported protein of unknown function		(gain)-> N15	1000008310	0	0
49RHIZOB_1094.0	Agrobacterium fabrum str. J-07	49RHIZOB_1094	ATU8A_1.PE1218	None	ATJO7v1_A90281	AGR8A_v2_Cc30734	AGR8A_Cc30734	ATU8A_1	1227974	1228351	conserved exported protein of unknown function		(duplication)-> N15	1000007248	0	0
49RHIZOB_3211.1	Agrobacterium fabrum str. J-07	49RHIZOB_3211	ATU8A_1.PE1247	None	ATJO7v1_A90310	AGR8A_v2_Cc30763	AGR8A_Cc30763	ATU8A_1	1257013	1258212	MFS permease		N4 (transfer)-> N15	1000005062	0	2		MESSB, MESAL1		Chelativorans sp. BNC1, Mesorhizobium alhagi CCNWXJ12-2
49RHIZOB_683.0	Agrobacterium fabrum str. J-07	49RHIZOB_683	ATU8A_1.KEFBC	kefBC	ATJO7v1_A90314	AGR8A_v2_Cc30767	AGR8A_Cc30767	ATU8A_1	1261191	1262999	Glutathione-regulated potassium-efflux system protein		(duplication)-> N2	None	0	12		N8, N7		Sinorhizobium subgroup [WSM419, meliloti], Mesorhizobium
49RHIZOB_4285.0	Agrobacterium fabrum str. J-07	49RHIZOB_4285	ATU8A_1.LYSA	lysA	ATJO7v1_A90332	AGR8A_v2_Cc30785	AGR8A_Cc30785	ATU8A_1	1279281	1280558	Diaminopimelate decarboxylase		(gain)-> N15	1000008379	0	2		SINMK, SINMM		Sinorhizobium meliloti AK83, Sinorhizobium meliloti SM11
49RHIZOB_4284.0	Agrobacterium fabrum str. J-07	49RHIZOB_4284	ATU8A_1.PE1271	None	ATJO7v1_A90334	AGR8A_v2_Cc30787	AGR8A_Cc30787	ATU8A_1	1282071	1282334	conserved protein of unknown function		N15 (transfer)-> AGRTU2	1000008391	0	0
49RHIZOB_4283.0	Agrobacterium fabrum str. J-07	49RHIZOB_4283	ATU8A_1.PE1272	None	ATJO7v1_A90335	AGR8A_v2_Cc30788	AGR8A_Cc30788	ATU8A_1	1282441	1283298	conserved protein of unknown function		(gain)-> N15	1000008385	0	0
49RHIZOB_4278.0	Agrobacterium fabrum str. J-07	49RHIZOB_4278	ATU8A_1.PE1279	None	ATJO7v1_A90342	AGR8A_v2_Cc30795	AGR8A_Cc30795	ATU8A_1	1290792	1291439	conserved exported protein of unknown function		(gain)-> N15	1000008406	0	0
49RHIZOB_4272.0	Agrobacterium fabrum str. J-07	49RHIZOB_4272	ATU8A_1.PE1299	None	ATJO7v1_A90362	AGR8A_v2_Cc40008	AGR8A_Cc40008	ATU8A_1	1314250	1314498	conserved exported protein of unknown function		(gain)-> N15	1000008440	0	0
49RHIZOB_4270.0	Agrobacterium fabrum str. J-07	49RHIZOB_4270	ATU8A_1.PE1302	None	ATJO7v1_A90365	AGR8A_v2_Cc40011	AGR8A_Cc40011	ATU8A_1	1315118	1315348	protein of unknown function		(gain)-> N15	1000008440	0	0
49RHIZOB_4266.1	Agrobacterium fabrum str. J-07	49RHIZOB_4266	ATU8A_1.PE1310	None	ATJO7v1_A90373	AGR8A_v2_Cc40019	AGR8A_Cc40019	ATU8A_1	1324177	1325733	conserved protein of unknown function				0	12		RHILS, MESAM1, MESAL1, RHILO, N5		Rhizobium leguminosarum bv. trifolii WSM1325, Mesorhizobium amorphae CCNWGS0123, Mesorhizobium alhagi CCNWXJ12-2, Mesorhizobium loti MAFF303099, Sinorhizobium
49RHIZOB_4265.0	Agrobacterium fabrum str. J-07	49RHIZOB_4265	ATU8A_1.PE1335	None	ATJO7v1_A100015	AGR8A_v2_Cc40043	AGR8A_Cc40043	ATU8A_1	1350066	1351805	conserved protein of unknown function		N4 (transfer)-> N15	1000008493	0	11		N13, N4		Sinorhizobium meliloti, Phyllobacteriaceae
49RHIZOB_4262.0	Agrobacterium fabrum str. J-07	49RHIZOB_4262	ATU8A_1.PE1341	None	ATJO7v1_A100021	AGR8A_v2_Cc40049	AGR8A_Cc40049	ATU8A_1	1356839	1357264	conserved exported protein of unknown function		(gain)-> N15	1000008498	0	0
49RHIZOB_4258.0	Agrobacterium fabrum str. J-07	49RHIZOB_4258	ATU8A_1.PE1355	None	ATJO7v1_A100035	AGR8A_v2_Cc40063	AGR8A_Cc40063	ATU8A_1	1371870	1372094	protein of unknown function		(gain)-> N15	1000008521	0	0
49RHIZOB_4257.0	Agrobacterium fabrum str. J-07	49RHIZOB_4257	ATU8A_1.PE1373	None	ATJO7v1_A100053	AGR8A_v2_Cc40080	AGR8A_Cc40080	ATU8A_1	1386504	1387166	Transcriptional regulator, TetR family		PARL1 (transfer)-> N15	1000008540	0	1		PARL1		Parvibaculum lavamentivorans DS-1
49RHIZOB_1741.0	Agrobacterium fabrum str. J-07	49RHIZOB_1741	ATU8A_1.PE1383	yahK	ATJO7v1_A100063	AGR8A_v2_Cc40090	AGR8A_Cc40090	ATU8A_1	1396498	1397565	putative oxidoreductase, Zn-dependent and NAD(P)-binding				0	0
49RHIZOB_4255.1	Agrobacterium fabrum str. J-07	49RHIZOB_4255	ATU8A_1.PE1385	None	ATJO7v1_A100065	AGR8A_v2_Cc40092	AGR8A_Cc40092	ATU8A_1	1399241	1399627	conserved protein of unknown function		(duplication)-> N15	None	0	0
49RHIZOB_4209.0	Agrobacterium fabrum str. J-07	49RHIZOB_4209	ATU8A_1.PE1437	None	ATJO7v1_A100117	AGR8A_v2_Cc40145	AGR8A_Cc40145	ATU8A_1	1449302	1449529	conserved protein of unknown function		(duplication)-> N15	1000008608	0	0
49RHIZOB_4195.0	Agrobacterium fabrum str. J-07	49RHIZOB_4195	ATU8A_1.PE1467	None	ATJO7v1_A100147	AGR8A_v2_Cc40175	AGR8A_Cc40175	ATU8A_1	1472212	1472700	conserved protein of unknown function		(gain)-> N15	1000008689	0	0
49RHIZOB_4186.0	Agrobacterium fabrum str. J-07	49RHIZOB_4186	ATU8A_1.PE1505	None	ATJO7v1_A100185	AGR8A_v2_Cc40212	AGR8A_Cc40212	ATU8A_1	1507322	1508056	Transcriptional regulator, AraC family		(gain)-> N15	1000008724	0	0
49RHIZOB_4185.0	Agrobacterium fabrum str. J-07	49RHIZOB_4185	ATU8A_1.PE1506	None	ATJO7v1_A100186	AGR8A_v2_Cc40213	AGR8A_Cc40213	ATU8A_1	1508405	1509337	conserved membrane protein of unknown function		(gain)-> N15	1000008724	0	0
49RHIZOB_4176.0	Agrobacterium fabrum str. J-07	49RHIZOB_4176	ATU8A_1.PE1599	None	ATJO7v1_A100279	AGR8A_v2_Cc40306	AGR8A_Cc40306	ATU8A_1	1605603	1606073	conserved protein of unknown function		(gain)-> N15	1000008783	0	0
49RHIZOB_4156.0	Agrobacterium fabrum str. J-07	49RHIZOB_4156	ATU8A_1.PE1727	None	ATJO7v1_A100407	AGR8A_v2_Cc40434	AGR8A_Cc40434	ATU8A_1	1725045	1725284	protein of unknown function		N15 (transfer)-> N5	1000008918	0	7		N5		Sinorhizobium
49RHIZOB_4150.0	Agrobacterium fabrum str. J-07	49RHIZOB_4150	ATU8A_1.PE1736	None	ATJO7v1_A100416	AGR8A_v2_Cc40443	AGR8A_Cc40443	ATU8A_1	1732700	1733584	conserved exported protein of unknown function		(gain)-> N15	1000008923	0	0
49RHIZOB_4146.3	Agrobacterium fabrum str. J-07	49RHIZOB_4146	ATU8A_1.PE1746	None	ATJO7v1_A100426	AGR8A_v2_Cc40453	AGR8A_Cc40453	ATU8A_1	1743581	1743835	conserved protein of unknown function				0	0
49RHIZOB_3790.0	Agrobacterium fabrum str. J-07	49RHIZOB_3790	ATU8A_1.PE1748	None	ATJO7v1_A100428	AGR8A_v2_Cc40454	AGR8A_Cc40454	ATU8A_1	1744271	1745764	ABC transporter, substrate binding protein		N6 (transfer)-> RHISN	1000004161	0	2		RHISN, AGRRK		Sinorhizobium fredii NGR234, Agrobacterium radiobacter K84
49RHIZOB_83_7.76	Agrobacterium fabrum str. J-07	49RHIZOB_83_7	ATU8A_1.OPPF	oppF	ATJO7v1_A100429	AGR8A_v2_Cc40455	AGR8A_Cc40455	ATU8A_1	1746002	1747027	Oligopeptide transport protein (ABC superfamily, ATP-binding protein)				0	9		N12, MESSB, SINMM, RHISN, AGRRK, SINME1		Mesorhizobium subgroup [CCNWGS0123, MAFF303099, WSM1271, WSM2073, WSM2075], Chelativorans sp. BNC1, Sinorhizobium meliloti SM11, Sinorhizobium fredii NGR234, Agrobacterium radiobacter K84, Sinorhizobium meliloti CCNWSX0020
49RHIZOB_83_7.28	Agrobacterium fabrum str. J-07	49RHIZOB_83_7	ATU8A_1.DPPD	dppD	ATJO7v1_A100430	AGR8A_v2_Cc40456	AGR8A_Cc40456	ATU8A_1	1747024	1748091	Dipeptide transport ATP-binding protein dppD (ABC transporter)				0	9		MESAL1, AGRRK, N5		Mesorhizobium alhagi CCNWXJ12-2, Agrobacterium radiobacter K84, Sinorhizobium
49RHIZOB_255_0.60	Agrobacterium fabrum str. J-07	49RHIZOB_255_0	ATU8A_1.PE1751	None	ATJO7v1_A100431	AGR8A_v2_Cc40457	AGR8A_Cc40457	ATU8A_1	1748229	1749134	ABC transporter permease protein; putative dipeptide transport protein		(duplication)-> N2	None	0	3		MESSB, RHISN, AGRRK		Chelativorans sp. BNC1, Sinorhizobium fredii NGR234, Agrobacterium radiobacter K84
49RHIZOB_202_1.70	Agrobacterium fabrum str. J-07	49RHIZOB_202_1	ATU8A_1.NIKB	nikB	ATJO7v1_A100432	AGR8A_v2_Cc40458	AGR8A_Cc40458	ATU8A_1	1749124	1750068	ABC transporter, membrane spanning protein		(duplication)-> N2	None	0	4		MESSB, RHIME, RHISN, AGRRK		Chelativorans sp. BNC1, Sinorhizobium meliloti 1021, Sinorhizobium fredii NGR234, Agrobacterium radiobacter K84
49RHIZOB_1263_1.8	Agrobacterium fabrum str. J-07	49RHIZOB_1263_1	ATU8A_1.ACTP	actP	ATJO7v1_A100435	AGR8A_v2_Cc40461	AGR8A_Cc40461	ATU8A_1	1751666	1754176	Copper-transporting P-type ATPase		(duplication)-> N1	None	0	2		N9		Sinorhizobium fredii
49RHIZOB_4135.0	Agrobacterium fabrum str. J-07	49RHIZOB_4135	ATU8A_1.PE1829	None	ATJO7v1_A100509	AGR8A_v2_Cc40531	AGR8A_Cc40531	ATU8A_1	1824707	1826698	GGDEF family protein		(gain)-> N15	1000020169	0	0
49RHIZOB_4130.0	Agrobacterium fabrum str. J-07	49RHIZOB_4130	ATU8A_1.PE1891	None	ATJO7v1_A100571	AGR8A_v2_Cc40593	AGR8A_Cc40593	ATU8A_1	1887444	1888127	conserved exported protein of unknown function		N6 (transfer)-> SINFR1	1000009119	0	2		RHIEC, SINFR1		Rhizobium etli CFN 42, Sinorhizobium fredii HH103
49RHIZOB_4123.0	Agrobacterium fabrum str. J-07	49RHIZOB_4123	ATU8A_1.PE1925	None	ATJO7v1_A110032	AGR8A_v2_Cc40628	AGR8A_Cc40628	ATU8A_1	1920317	1920658	conserved protein of unknown function		SINME1 (transfer)-> N2	1000009161	0	6		N7		Mesorhizobium
49RHIZOB_4120.0	Agrobacterium fabrum str. J-07	49RHIZOB_4120	ATU8A_1.PE1935	None	ATJO7v1_A110042	AGR8A_v2_Cc40638	AGR8A_Cc40638	ATU8A_1	1926543	1927139	conserved protein of unknown function		(gain)-> N15	1000009177	0	0
49RHIZOB_4119.0	Agrobacterium fabrum str. J-07	49RHIZOB_4119	ATU8A_1.PE1936	None	ATJO7v1_A110043	AGR8A_v2_Cc40639	AGR8A_Cc40639	ATU8A_1	1927304	1927480	exported protein of unknown function		(gain)-> N15	1000009177	0	0
49RHIZOB_4118.0	Agrobacterium fabrum str. J-07	49RHIZOB_4118	ATU8A_1.PE1937	None	ATJO7v1_A110044	AGR8A_v2_Cc40640	AGR8A_Cc40640	ATU8A_1	1927488	1927664	conserved exported protein of unknown function		(gain)-> N15	1000009177	0	0
49RHIZOB_4112.1	Agrobacterium fabrum str. J-07	49RHIZOB_4112	ATU8A_1.PE1955	None	ATJO7v1_A110062	AGR8A_v2_Cc40658	AGR8A_Cc40658	ATU8A_1	1945388	1946365	conserved protein of unknown function				0	0
49RHIZOB_4110.0	Agrobacterium fabrum str. J-07	49RHIZOB_4110	ATU8A_1.PE1966	None	ATJO7v1_A110073	AGR8A_v2_Cc40669	AGR8A_Cc40669	ATU8A_1	1960040	1960897	conserved exported protein of unknown function		(gain)-> N2	None	0	0
49RHIZOB_4087.0	Agrobacterium fabrum str. J-07	49RHIZOB_4087	ATU8A_1.PE2010	None	ATJO7v1_A120040	AGR8A_v2_Cc50041	AGR8A_Cc50041	ATU8A_1	2001915	2002088	conserved protein of unknown function		(gain)-> N15	1000009248	0	0
49RHIZOB_4083.2	Agrobacterium fabrum str. J-07	49RHIZOB_4083	ATU8A_1.BLA	bla	ATJO7v1_A120049	AGR8A_v2_Cc50050	AGR8A_Cc50050	ATU8A_1	2008756	2009580	Beta-lactamase OXA-18		N12 (transfer)-> AGRTU3	1000011683	0	0
49RHIZOB_4082.0	Agrobacterium fabrum str. J-07	49RHIZOB_4082	ATU8A_1.PE2028	None	ATJO7v1_A120058	AGR8A_v2_Cc50059	AGR8A_Cc50059	ATU8A_1	2019183	2019371	conserved protein of unknown function		(gain)-> N15	1000009264	0	0
49RHIZOB_4075.0	Agrobacterium fabrum str. J-07	49RHIZOB_4075	ATU8A_1.PE2066	None	ATJO7v1_A130013	AGR8A_v2_Cc50098	AGR8A_Cc50098	ATU8A_1	2052073	2052420	protein of unknown function		(gain)-> N15	1000009294	0	0
49RHIZOB_220_3.6	Agrobacterium fabrum str. J-07	49RHIZOB_220_3	ATU8A_1.PE2089	None	ATJO7v1_A130036	AGR8A_v2_Cc50121	AGR8A_Cc50121	ATU8A_1	2069930	2070757	putative aldo/keto reductase; putative 2,5-diketo-D-gluconate reductase B (DkgB-like)		(duplication)-> N2	None	0	8		N5		Sinorhizobium
49RHIZOB_4069.1	Agrobacterium fabrum str. J-07	49RHIZOB_4069	ATU8A_1.PE2092	None	ATJO7v1_A130039	AGR8A_v2_Cc50124	AGR8A_Cc50124	ATU8A_1	2072526	2073284	Oxidoreductase		N6 (transfer)-> N24	1000002648	0	4		RHILW, N24		Rhizobium leguminosarum bv. trifolii WSM2304, Sinorhizobium meliloti subgroup [1021, BL225C, SM11]
49RHIZOB_464_0.4	Agrobacterium fabrum str. J-07	49RHIZOB_464_0	ATU8A_1.PE2093	None	ATJO7v1_A130040	AGR8A_v2_Cc50125	AGR8A_Cc50125	ATU8A_1	2073388	2073819	conserved protein of unknown function		(duplication)-> N11	1000005024	0	2		RHILW, AGRRK		Rhizobium leguminosarum bv. trifolii WSM2304, Agrobacterium radiobacter K84
49RHIZOB_324_0.2	Agrobacterium fabrum str. J-07	49RHIZOB_324_0	ATU8A_1.PE2104	None	ATJO7v1_A130051	AGR8A_v2_Cc50136	AGR8A_Cc50136	ATU8A_1	2081587	2082009	conserved hypothetical protein with a DGPF domain		(duplication)-> N2	None	0	3		MESSB, RHILO, AGRRK		Chelativorans sp. BNC1, Mesorhizobium loti MAFF303099, Agrobacterium radiobacter K84
49RHIZOB_1263_0.4	Agrobacterium fabrum str. J-07	49RHIZOB_1263_0	ATU8A_1.PE2113	None	ATJO7v1_A130060	AGR8A_v2_Cc50145	AGR8A_Cc50145	ATU8A_1	2088280	2091012	P type cation (Metal) transporter, ATPase component				0	0
49RHIZOB_4060.0	Agrobacterium fabrum str. J-07	49RHIZOB_4060	ATU8A_1.PE2162	None	ATJO7v1_A130109	AGR8A_v2_Cc60045	AGR8A_Cc60045	ATU8A_1	2143896	2144996	conserved exported protein of unknown function		(gain)-> N15	1000009431	0	0
49RHIZOB_4054.0	Agrobacterium fabrum str. J-07	49RHIZOB_4054	ATU8A_1.PE2217	None	ATJO7v1_A130164	AGR8A_v2_Cc60100	AGR8A_Cc60100	ATU8A_1	2192998	2193306	conserved protein of unknown function		(gain)-> N15	1000003517	0	0
49RHIZOB_280_1.11	Agrobacterium fabrum str. J-07	49RHIZOB_280_1	ATU8A_1.PE2230	None	ATJO7v1_A130177	AGR8A_v2_Cc60112	AGR8A_Cc60112	ATU8A_1	2204545	2205069	Lectin-like protein BA14k				0	12		N8, AGRRK, N7		Sinorhizobium subgroup [WSM419, meliloti], Agrobacterium radiobacter K84, Mesorhizobium
49RHIZOB_280_1.10	Agrobacterium fabrum str. J-07	49RHIZOB_280_1	ATU8A_1.PE2231	None	ATJO7v1_A130178	AGR8A_v2_Cc60113	AGR8A_Cc60113	ATU8A_1	2205292	2205753	Lectin-like protein BA14k		(duplication)-> N2	None	0	6		N7		Mesorhizobium
49RHIZOB_4041.0	Agrobacterium fabrum str. J-07	49RHIZOB_4041	ATU8A_1.PE2355	None	ATJO7v1_A140119	AGR8A_v2_Cc60240	AGR8A_Cc60240	ATU8A_1	2342270	2342617	conserved protein of unknown function		(gain)-> N15	1000003716	0	0
49RHIZOB_4039.0	Agrobacterium fabrum str. J-07	49RHIZOB_4039	ATU8A_1.PE2362	None	ATJO7v1_A140126	AGR8A_v2_Cc60247	AGR8A_Cc60247	ATU8A_1	2351260	2352621	conserved exported protein of unknown function		(gain)-> N15	1000003736	0	0
49RHIZOB_4038.0	Agrobacterium fabrum str. J-07	49RHIZOB_4038	ATU8A_1.PE2373	None	ATJO7v1_A140137	AGR8A_v2_Cc60258	AGR8A_Cc60258	ATU8A_1	2362777	2364540	conserved protein of unknown function		(gain)-> N15	1000003743	0	0
49RHIZOB_4037.0	Agrobacterium fabrum str. J-07	49RHIZOB_4037	ATU8A_1.TAGA	tagA	ATJO7v1_A140139	AGR8A_v2_Cc60260	AGR8A_Cc60260	ATU8A_1	2364655	2365329	Teichoic acid biosynthesis protein		(speciation)-> N21	1000003744	0	0
49RHIZOB_4033.0	Agrobacterium fabrum str. J-07	49RHIZOB_4033	ATU8A_1.PE2432	None	ATJO7v1_A140196	AGR8A_v2_Cc60317	AGR8A_Cc60317	ATU8A_1	2410458	2411270	conserved exported protein of unknown function		(gain)-> N15	1000003804	0	0
49RHIZOB_4030.0	Agrobacterium fabrum str. J-07	49RHIZOB_4030	ATU8A_1.PE2451	None	ATJO7v1_A140215	AGR8A_v2_Cc60337	AGR8A_Cc60337	ATU8A_1	2432569	2432955	conserved exported protein of unknown function		(gain)-> N15	1000003823	0	0
49RHIZOB_4027.0	Agrobacterium fabrum str. J-07	49RHIZOB_4027	ATU8A_1.PE2460	None	ATJO7v1_A140224	AGR8A_v2_Cc60347	AGR8A_Cc60347	ATU8A_1	2441429	2441860	conserved protein of unknown function		(gain)-> N15	1000003832	0	0
49RHIZOB_4026.0	Agrobacterium fabrum str. J-07	49RHIZOB_4026	ATU8A_1.PE2468	None	ATJO7v1_A140232	AGR8A_v2_Cc60355	AGR8A_Cc60355	ATU8A_1	2453832	2454269	conserved protein of unknown function		N4 (transfer)-> N15	1000003846	0	6		MESSB, RHIME, SINFR1, N17		Chelativorans sp. BNC1, Sinorhizobium meliloti 1021, Sinorhizobium fredii HH103, Mesorhizobium subgroup [MAFF303099, WSM1271, WSM2073, WSM2075]
49RHIZOB_4025.0	Agrobacterium fabrum str. J-07	49RHIZOB_4025	ATU8A_1.PE2482	None	ATJO7v1_A140246	AGR8A_v2_Cc60369	AGR8A_Cc60369	ATU8A_1	2465348	2466100	Polysaccharide deacetylase				0	9		MESSB, N5		Chelativorans sp. BNC1, Sinorhizobium
49RHIZOB_4023.0	Agrobacterium fabrum str. J-07	49RHIZOB_4023	ATU8A_1.PE2484	None	ATJO7v1_A140248	AGR8A_v2_Cc60371	AGR8A_Cc60371	ATU8A_1	2467723	2469003	Polysaccharide biosynthesis protein				0	9		MESSB, N5		Chelativorans sp. BNC1, Sinorhizobium
49RHIZOB_4017.0	Agrobacterium fabrum str. J-07	49RHIZOB_4017	ATU8A_1.FBPA	fbpA	ATJO7v1_A140368	AGR8A_v2_Cc60492	AGR8A_Cc60492	ATU8A_1	2565003	2566598	ABC transporter, membrane spanning protein				0	0
49RHIZOB_3993.0	Agrobacterium fabrum str. J-07	49RHIZOB_3993	ATU8A_1.IDIA	idiA	ATJO7v1_A140369	AGR8A_v2_Cc60493	AGR8A_Cc60493	ATU8A_1	2566752	2567768	Iron deficiency-induced protein A				0	0
49RHIZOB_4015.1	Agrobacterium fabrum str. J-07	49RHIZOB_4015	ATU8A_1.PE2617	None	ATJO7v1_A140381	AGR8A_v2_Cc60505	AGR8A_Cc60505	ATU8A_1	2582155	2582955	conserved protein of unknown function		N12 (transfer)-> N15	1000003200	0	11		N23, MESAM1, N5		Mesorhizobium subgroup [MAFF303099, WSM2073, WSM2075], Mesorhizobium amorphae CCNWGS0123, Sinorhizobium
49RHIZOB_4012.0	Agrobacterium fabrum str. J-07	49RHIZOB_4012	ATU8A_1.PE2630	None	ATJO7v1_A140394	AGR8A_v2_Cc60518	AGR8A_Cc60518	ATU8A_1	2595837	2596214	conserved protein of unknown function		(gain)-> N15	1000003910	0	0
49RHIZOB_4005.0	Agrobacterium fabrum str. J-07	49RHIZOB_4005	ATU8A_1.PE2738	None	ATJO7v1_A150034	AGR8A_v2_Cc70034	AGR8A_Cc70034	ATU8A_1	2697617	2698333	conserved protein of unknown function		(gain)-> N15	1000004012	0	0
49RHIZOB_4003.0	Agrobacterium fabrum str. J-07	49RHIZOB_4003	ATU8A_1.PE2745	None	ATJO7v1_A150041	AGR8A_v2_Cc70041	AGR8A_Cc70041	ATU8A_1	2702634	2703341	Transcriptional regulator, GntR family		N30 (transfer)-> N15	1000004028	0	2		N30		Mesorhizobium subgroup [MAFF303099, WSM2075]
49RHIZOB_4002.0	Agrobacterium fabrum str. J-07	49RHIZOB_4002	ATU8A_1.PE2748	None	ATJO7v1_A150044	AGR8A_v2_Cc70044	AGR8A_Cc70044	ATU8A_1	2706383	2706625	conserved exported protein of unknown function		(gain)-> N15	1000009689	0	0
49RHIZOB_4001.0	Agrobacterium fabrum str. J-07	49RHIZOB_4001	ATU8A_1.PE2759	None	ATJO7v1_A150055	AGR8A_v2_Cc70055	AGR8A_Cc70055	ATU8A_1	2716792	2717670	conserved protein of unknown function		MESSB (transfer)-> N15	1000009704	0	1		MESSB		Chelativorans sp. BNC1
49RHIZOB_3999.0	Agrobacterium fabrum str. J-07	49RHIZOB_3999	ATU8A_1.PE2773	None	ATJO7v1_A150069	AGR8A_v2_Cc70069	AGR8A_Cc70069	ATU8A_1	2727352	2727753	conserved protein of unknown function		MESSB (transfer)-> N15	1000009722	0	1		MESSB		Chelativorans sp. BNC1
49RHIZOB_3998.0	Agrobacterium fabrum str. J-07	49RHIZOB_3998	ATU8A_1.PE2774	None	ATJO7v1_A150070	AGR8A_v2_Cc70070	AGR8A_Cc70070	ATU8A_1	2727820	2728431	conserved protein of unknown function		(gain)-> N15	1000009724	0	0
49RHIZOB_3997.0	Agrobacterium fabrum str. J-07	49RHIZOB_3997	ATU8A_1.PE2775	None	ATJO7v1_A150071	AGR8A_v2_Cc70071	AGR8A_Cc70071	ATU8A_1	2728428	2729297	Carbon-nitrogen hydrolase		(gain)-> N15	1000009724	0	0
49RHIZOB_3992.0	Agrobacterium fabrum str. J-07	49RHIZOB_3992	ATU8A_1.PE2815	None	ATJO7v1_A150111	AGR8A_v2_Cc70112	AGR8A_Cc70112	ATU8A_1	2763588	2764634	conserved membrane protein of unknown function		(gain)-> N15	1000009761	0	0
49RHIZOB_83_13.43	Agrobacterium fabrum str. J-07	49RHIZOB_83_13	ATU8A_1.PE2856	None	ATJO7v1_A150152	AGR8A_v2_Cc70152	AGR8A_Cc70152	ATU8A_1	2803062	2803847	Putative ABC transporter (ATP binding protein)		(duplication)-> N2	None	0	7		SINFR1, AGRRK, N7		Sinorhizobium fredii HH103, Agrobacterium radiobacter K84, Mesorhizobium
49RHIZOB_1658_1.5	Agrobacterium fabrum str. J-07	49RHIZOB_1658_1	ATU8A_1.PE2857	None	ATJO7v1_A150153	AGR8A_v2_Cc70153	AGR8A_Cc70153	ATU8A_1	2803847	2804620	Putative ABC transporter (permease protein)		(duplication)-> N2	None	0	5		N7		Mesorhizobium
49RHIZOB_3987.0	Agrobacterium fabrum str. J-07	49RHIZOB_3987	ATU8A_1.PE2858	None	ATJO7v1_A150154	AGR8A_v2_Cc70154	AGR8A_Cc70154	ATU8A_1	2804760	2805701	Putative ABC transporter (substrate-binding protein)		N7 (transfer)-> N15	1000009810	0	5		N7		Mesorhizobium
49RHIZOB_3985.0	Agrobacterium fabrum str. J-07	49RHIZOB_3985	ATU8A_1.PE2869	cysJ	ATJO7v1_A150165	AGR8A_v2_Cc70165	AGR8A_Cc70165	ATU8A_1	2812717	2814486	Sulfite reductase [NADPH] flavoprotein alpha-component		(gain)-> N15	1000009819	0	0
49RHIZOB_3984.0	Agrobacterium fabrum str. J-07	49RHIZOB_3984	ATU8A_1.GLTB	gltB	ATJO7v1_A150166	None	None	ATU8A_1	2814483	2819987	Glutamate synthase large subunit		(gain)-> N15	1000009819	0	0
49RHIZOB_171.3	Agrobacterium fabrum str. J-07	49RHIZOB_171	ATU8A_1.CYOA	cyoA	ATJO7v1_A150168	AGR8A_v2_Cc70168	AGR8A_Cc70168	ATU8A_1	2822022	2823095	Cytochrome o ubiquinol oxidase subunit II		(duplication)-> N2	None	0	3		MESAM1, AGRRK, MESCW		Mesorhizobium amorphae CCNWGS0123, Agrobacterium radiobacter K84, Mesorhizobium ciceri biovar biserrulae WSM1271
49RHIZOB_169.3	Agrobacterium fabrum str. J-07	49RHIZOB_169	ATU8A_1.CYOC	cyoC	ATJO7v1_A150170	AGR8A_v2_Cc70170	AGR8A_Cc70170	ATU8A_1	2825182	2825808	Cytochrome o ubiquinol oxidase subunit III (Ubiquinol oxidase chain C)		N4 (transfer)-> N3	1000002337	0	5		N12, MESSB		Mesorhizobium subgroup [CCNWGS0123, MAFF303099, WSM1271, WSM2073, WSM2075], Chelativorans sp. BNC1
49RHIZOB_168.0	Agrobacterium fabrum str. J-07	49RHIZOB_168	ATU8A_1.CYOD	cyoD	ATJO7v1_A150171	AGR8A_v2_Cc70171	AGR8A_Cc70171	ATU8A_1	2825808	2826200	cytochrome o ubiquinol oxidase, subunit IV (Ubiquinol oxidase chain D)				0	0
49RHIZOB_877_0.1	Agrobacterium fabrum str. J-07	49RHIZOB_877_0	ATU8A_1.PE2909	cspA	ATJO7v1_A150205	AGR8A_v2_Cc70205	AGR8A_Cc70205	ATU8A_1	2858736	2858945	Cold shock protein, DNA binding		(duplication)-> N1	None	0	7		N5		Sinorhizobium
49RHIZOB_4894.0	Agrobacterium fabrum str. J-07	49RHIZOB_4894	ATU8A_2.ACNB	acnB	ATJO7v1_B10174	AGR8A_v2_Lc10174	AGR8A_Lc10174	ATU8A_2	172619	175408	Aconitate hydratase 2		(speciation)-> N21	1000002594	0	0
49RHIZOB_197_1.12	Agrobacterium fabrum str. J-07	49RHIZOB_197_1	ATU8A_2.PE181	None	ATJO7v1_B10181	AGR8A_v2_Lc10181	AGR8A_Lc10181	ATU8A_2	182140	183942	putative ABC multidrug transport system, fused ATPase and permease domain		N2 (transfer)-> N15	1000000200	0	0
49RHIZOB_68_0.7	Agrobacterium fabrum str. J-07	49RHIZOB_68_0	ATU8A_2.GYAR	gyaR	ATJO7v1_B10226	AGR8A_v2_Lc10226	AGR8A_Lc10226	ATU8A_2	230903	231838	Glyoxylate reductase				0	7		N13, AGRRK, PARL1		Sinorhizobium meliloti, Agrobacterium radiobacter K84, Parvibaculum lavamentivorans DS-1
49RHIZOB_83_1.78	Agrobacterium fabrum str. J-07	49RHIZOB_83_1	ATU8A_2.PE227	None	ATJO7v1_B10227	AGR8A_v2_Lc10227	AGR8A_Lc10227	ATU8A_2	231862	232593	putative amino acid transport protein, ATP-binding protein		(duplication)-> N2	None	0	2		RHISN, AGRRK		Sinorhizobium fredii NGR234, Agrobacterium radiobacter K84
49RHIZOB_1336_0.37	Agrobacterium fabrum str. J-07	49RHIZOB_1336_0	ATU8A_2.PE228	None	ATJO7v1_B10228	AGR8A_v2_Lc10228	AGR8A_Lc10228	ATU8A_2	232574	233233	ABC transporter, membrane spanning protein (Amino acid)		(duplication)-> N2	None	0	2		RHISN, AGRRK		Sinorhizobium fredii NGR234, Agrobacterium radiobacter K84
49RHIZOB_1336_0.59	Agrobacterium fabrum str. J-07	49RHIZOB_1336_0	ATU8A_2.PE229	None	ATJO7v1_B10229	AGR8A_v2_Lc10229	AGR8A_Lc10229	ATU8A_2	233230	233934	ABC transporter, membrane spanning protein (Amino acid)		(duplication)-> N3	None	0	3		N9, AGRRK		Sinorhizobium fredii, Agrobacterium radiobacter K84
49RHIZOB_1780_0.12	Agrobacterium fabrum str. J-07	49RHIZOB_1780_0	ATU8A_2.PE230	None	ATJO7v1_B10230	AGR8A_v2_Lc10230	AGR8A_Lc10230	ATU8A_2	234001	234804	ABC transporter, substrate binding protein (Amino acid)		(duplication)-> N3	None	0	3		N9, AGRRK		Sinorhizobium fredii, Agrobacterium radiobacter K84
49RHIZOB_2938.3	Agrobacterium fabrum str. J-07	49RHIZOB_2938	ATU8A_2.PE232	None	ATJO7v1_B10232	AGR8A_v2_Lc10232	AGR8A_Lc10232	ATU8A_2	235523	236599	putative transcriptional regulator, LacI family		(duplication)-> N2	None	0	1		AGRRK		Agrobacterium radiobacter K84
49RHIZOB_4543.2	Agrobacterium fabrum str. J-07	49RHIZOB_4543	ATU8A_2.PE234	None	ATJO7v1_B10234	AGR8A_v2_Lc10234	AGR8A_Lc10234	ATU8A_2	237788	239497	conserved protein of unknown function		N8 (transfer)-> N15	1000000260	0	0
49RHIZOB_470.0	Agrobacterium fabrum str. J-07	49RHIZOB_470	ATU8A_2.DADA	dadA	ATJO7v1_B10235	AGR8A_v2_Lc10235	AGR8A_Lc10235	ATU8A_2	239607	240848	D-amino acid dehydrogenase, small subunit		(duplication)-> N2	None	0	6		N8		Sinorhizobium subgroup [WSM419, meliloti]
49RHIZOB_83_1.81	Agrobacterium fabrum str. J-07	49RHIZOB_83_1	ATU8A_2.PE236	None	ATJO7v1_B10236	AGR8A_v2_Lc10236	AGR8A_Lc10236	ATU8A_2	240848	241570	putative amino acid transport protein, ATP-binding protein		(duplication)-> N2	None	0	7		N8, MESSB		Sinorhizobium subgroup [WSM419, meliloti], Chelativorans sp. BNC1
49RHIZOB_1336_0.36	Agrobacterium fabrum str. J-07	49RHIZOB_1336_0	ATU8A_2.PE237	None	ATJO7v1_B10237	AGR8A_v2_Lc10237	AGR8A_Lc10237	ATU8A_2	241563	242216	ABC transporter, membrane spanning protein (Amino acid)		(duplication)-> N2	None	0	7		N8, AGRRK		Sinorhizobium subgroup [WSM419, meliloti], Agrobacterium radiobacter K84
49RHIZOB_1336_0.47	Agrobacterium fabrum str. J-07	49RHIZOB_1336_0	ATU8A_2.PE238	None	ATJO7v1_B10238	AGR8A_v2_Lc10238	AGR8A_Lc10238	ATU8A_2	242229	242894	ABC transporter, membrane spanning protein (Amino acid)		(duplication)-> N2	None	0	7		N8, AGRRK		Sinorhizobium subgroup [WSM419, meliloti], Agrobacterium radiobacter K84
49RHIZOB_2614_0.1	Agrobacterium fabrum str. J-07	49RHIZOB_2614_0	ATU8A_2.PE240	None	ATJO7v1_B10240	AGR8A_v2_Lc10240	AGR8A_Lc10240	ATU8A_2	244091	245128	putative enzyme		(speciation)-> N2	None	0	9		N8, MESOW, RHILW, MESCW		Sinorhizobium subgroup [WSM419, meliloti], Mesorhizobium opportunistum WSM2075, Rhizobium leguminosarum bv. trifolii WSM2304, Mesorhizobium ciceri biovar biserrulae WSM1271
49RHIZOB_1265.0	Agrobacterium fabrum str. J-07	49RHIZOB_1265	ATU8A_2.PE260	None	ATJO7v1_B10260	AGR8A_v2_Lc10260	AGR8A_Lc10260	ATU8A_2	265948	266490	conserved membrane protein of unknown function		(gain)-> N15	1000006496	0	1		AGRRK		Agrobacterium radiobacter K84
49RHIZOB_1973.1	Agrobacterium fabrum str. J-07	49RHIZOB_1973	ATU8A_2.PE271	None	ATJO7v1_B10271	AGR8A_v2_Lc10271	AGR8A_Lc10271	ATU8A_2	279361	280314	conserved exported protein of unknown function				0	0
49RHIZOB_4555.0	Agrobacterium fabrum str. J-07	49RHIZOB_4555	ATU8A_2.PE276	None	ATJO7v1_B10276	AGR8A_v2_Lc10276	AGR8A_Lc10276	ATU8A_2	283899	284075	conserved protein of unknown function		(gain)-> N15	1000000323	0	0
49RHIZOB_179_0.6	Agrobacterium fabrum str. J-07	49RHIZOB_179_0	ATU8A_2.PE289	None	ATJO7v1_B10289	AGR8A_v2_Lc10289	AGR8A_Lc10289	ATU8A_2	296718	299063	Uncharacterized signaling protein CC_0091				0	8		N13, RHILW, AGRRK, N9		Sinorhizobium meliloti, Rhizobium leguminosarum bv. trifolii WSM2304, Agrobacterium radiobacter K84, Sinorhizobium fredii
49RHIZOB_197_1.4	Agrobacterium fabrum str. J-07	49RHIZOB_197_1	ATU8A_2.PE317	None	ATJO7v1_B10317	AGR8A_v2_Lc10317	AGR8A_Lc10317	ATU8A_2	322219	323982	Uncharacterized ABC transporter ATP-binding protein y4gM		(duplication)-> N2	None	0	6		N12, RHISN		Mesorhizobium subgroup [CCNWGS0123, MAFF303099, WSM1271, WSM2073, WSM2075], Sinorhizobium fredii NGR234
49RHIZOB_4581.1	Agrobacterium fabrum str. J-07	49RHIZOB_4581	ATU8A_2.PE325	None	ATJO7v1_B10325	AGR8A_v2_Lc10325	AGR8A_Lc10325	ATU8A_2	330101	330886	conserved protein of unknown function		(gain)-> N11	None	0	0
49RHIZOB_623.2	Agrobacterium fabrum str. J-07	49RHIZOB_623	ATU8A_2.PE384	None	ATJO7v1_B10384	AGR8A_v2_Lc10384	AGR8A_Lc10384	ATU8A_2	393751	395286	ABC transporter, substrate binding protein (Oligopeptide)		(duplication)-> N2	None	0	7		N8, MESSB		Sinorhizobium subgroup [WSM419, meliloti], Chelativorans sp. BNC1
49RHIZOB_202_1.118	Agrobacterium fabrum str. J-07	49RHIZOB_202_1	ATU8A_2.PE385	yliC	ATJO7v1_B10385	AGR8A_v2_Lc10385	AGR8A_Lc10385	ATU8A_2	395377	396300	putative peptide transporter permease subunit: membrane component of ABC superfamily		(duplication)-> N2	None	0	1		AGRRK		Agrobacterium radiobacter K84
49RHIZOB_255_0.0	Agrobacterium fabrum str. J-07	49RHIZOB_255_0	ATU8A_2.PE386	None	ATJO7v1_B10386	AGR8A_v2_Lc10386	AGR8A_Lc10386	ATU8A_2	396307	397155	ABC transporter permease protein; putative dipeptide transport protein		(duplication)-> N2	None	0	1		MESSB		Chelativorans sp. BNC1
49RHIZOB_4936.0	Agrobacterium fabrum str. J-07	49RHIZOB_4936	ATU8A_2.PE387	None	ATJO7v1_B10387	AGR8A_v2_Lc10387	AGR8A_Lc10387	ATU8A_2	397161	398894	conserved protein of unknown function		(gain)-> N15	1000002874	0	1		SINMK		Sinorhizobium meliloti AK83
49RHIZOB_4935.0	Agrobacterium fabrum str. J-07	49RHIZOB_4935	ATU8A_2.PE388	None	ATJO7v1_B10388	AGR8A_v2_Lc10388	AGR8A_Lc10388	ATU8A_2	398921	399259	conserved protein of unknown function		(gain)-> N15	1000002874	0	3		N9, SINMW		Sinorhizobium fredii, Sinorhizobium medicae WSM419
49RHIZOB_4934.0	Agrobacterium fabrum str. J-07	49RHIZOB_4934	ATU8A_2.SETA	setA	ATJO7v1_B10409	AGR8A_v2_Lc10409	AGR8A_Lc10409	ATU8A_2	419312	420493	MFS permease		(gain)-> N15	1000002833	0	0
49RHIZOB_4914.0	Agrobacterium fabrum str. J-07	49RHIZOB_4914	ATU8A_2.PE492	None	ATJO7v1_B20036	AGR8A_v2_Lc10493	AGR8A_Lc10493	ATU8A_2	509979	510695	Phosphopantetheinyl transferase		(gain)-> N15	1000006066	0	0
49RHIZOB_74_6.4	Agrobacterium fabrum str. J-07	49RHIZOB_74_6	ATU8A_2.RBTD	rbtD	ATJO7v1_B20095	AGR8A_v2_Lc10551	AGR8A_Lc10551	ATU8A_2	578268	578999	Ribitol 2-dehydrogenase (RDH)		(speciation)-> N1	None	0	4		PARL1, N19, RHISN		Parvibaculum lavamentivorans DS-1, Rhizobium etli, Sinorhizobium fredii NGR234
49RHIZOB_226_1.41	Agrobacterium fabrum str. J-07	49RHIZOB_226_1	ATU8A_2.PE553	rbsA	ATJO7v1_B20097	AGR8A_v2_Lc10553	AGR8A_Lc10553	ATU8A_2	580006	581508	Ribose import ATP-binding protein rbsA 1		(speciation)-> N2	None	0	6		N8		Sinorhizobium subgroup [WSM419, meliloti]
49RHIZOB_4902.3	Agrobacterium fabrum str. J-07	49RHIZOB_4902	ATU8A_2.PE554	rbsB	ATJO7v1_B20098	AGR8A_v2_Lc10554	AGR8A_Lc10554	ATU8A_2	581580	582491	ABC transporter, substrate binding protein (Ribose)		(gain)-> N2	None	0	4		N17		Mesorhizobium subgroup [MAFF303099, WSM1271, WSM2073, WSM2075]
49RHIZOB_868_2.14	Agrobacterium fabrum str. J-07	49RHIZOB_868_2	ATU8A_2.PE556	None	ATJO7v1_B20100	AGR8A_v2_Lc10556	AGR8A_Lc10556	ATU8A_2	583845	584897	putative D-xylulose reductase		(duplication)-> N2	None	0	5		N13		Sinorhizobium meliloti
49RHIZOB_221_1.55	Agrobacterium fabrum str. J-07	49RHIZOB_221_1	ATU8A_2.PE592	None	ATJO7v1_B20136	AGR8A_v2_Lc10591	AGR8A_Lc10591	ATU8A_2	620838	621746	putative transcriptional regulatory protein, LysR family		(duplication)-> N2	None	0	2		RHIL3, AGRRK		Rhizobium leguminosarum bv. viciae 3841, Agrobacterium radiobacter K84
49RHIZOB_4867.0	Agrobacterium fabrum str. J-07	49RHIZOB_4867	ATU8A_2.PE713	None	ATJO7v1_B30014	AGR8A_v2_Lc10715	AGR8A_Lc10715	ATU8A_2	744271	744708	conserved membrane protein of unknown function		(gain)-> N15	1000002380	0	0
49RHIZOB_221_2.4	Agrobacterium fabrum str. J-07	49RHIZOB_221_2	ATU8A_2.GCVA	gcvA	ATJO7v1_B30029	AGR8A_v2_Lc10729	AGR8A_Lc10729	ATU8A_2	760550	761452	Transcriptional regulator, LysR family				0	9		MESSB, N5		Chelativorans sp. BNC1, Sinorhizobium
49RHIZOB_1874.2	Agrobacterium fabrum str. J-07	49RHIZOB_1874	ATU8A_2.PE729	None	ATJO7v1_B30030	AGR8A_v2_Lc10730	AGR8A_Lc10730	ATU8A_2	761486	762373	conserved membrane protein of unknown function		(gain)-> N2	None	0	5		N12		Mesorhizobium subgroup [CCNWGS0123, MAFF303099, WSM1271, WSM2073, WSM2075]
49RHIZOB_357.0	Agrobacterium fabrum str. J-07	49RHIZOB_357	ATU8A_2.GSHB	gshB	ATJO7v1_B30033	AGR8A_v2_Lc10733	AGR8A_Lc10733	ATU8A_2	765193	766308	Glutathione synthetase		(duplication)-> N1	None	0	8		N5		Sinorhizobium
49RHIZOB_4864.0	Agrobacterium fabrum str. J-07	49RHIZOB_4864	ATU8A_2.PE733	None	ATJO7v1_B30034	AGR8A_v2_Lc10734	AGR8A_Lc10734	ATU8A_2	766250	768145	conserved protein of unknown function		MESAM1 (transfer)-> N15	1000002352	0	9		MESAM1, N5		Mesorhizobium amorphae CCNWGS0123, Sinorhizobium
49RHIZOB_4863.0	Agrobacterium fabrum str. J-07	49RHIZOB_4863	ATU8A_2.PE734	None	ATJO7v1_B30035	AGR8A_v2_Lc10735	AGR8A_Lc10735	ATU8A_2	768127	768951	conserved protein of unknown function		MESAM1 (transfer)-> N15	1000002352	0	8		MESAM1, N5		Mesorhizobium amorphae CCNWGS0123, Sinorhizobium
49RHIZOB_4859.0	Agrobacterium fabrum str. J-07	49RHIZOB_4859	ATU8A_2.PE744	None	ATJO7v1_B30045	AGR8A_v2_Lc10745	AGR8A_Lc10745	ATU8A_2	776788	777129	conserved protein of unknown function		(gain)-> N15	1000005673	0	0
49RHIZOB_4856.0	Agrobacterium fabrum str. J-07	49RHIZOB_4856	ATU8A_2.PE759	None	ATJO7v1_B30060	AGR8A_v2_Lc10760	AGR8A_Lc10760	ATU8A_2	792454	793128	Transcriptional regulator, GntR family		(gain)-> N15	1000002323	0	0
49RHIZOB_74_6.8	Agrobacterium fabrum str. J-07	49RHIZOB_74_6	ATU8A_2.SDH	sdh	ATJO7v1_B30067	AGR8A_v2_Lc10767	AGR8A_Lc10767	ATU8A_2	800396	801145	Serine 3-dehydrogenase		(duplication)-> N1	None	0	4		N18, SINMW		Sinorhizobium meliloti subgroup [1021, AK83, BL225C, SM11], Sinorhizobium medicae WSM419
49RHIZOB_4855.0	Agrobacterium fabrum str. J-07	49RHIZOB_4855	ATU8A_2.PE769	None	ATJO7v1_B30070	AGR8A_v2_Lc10770	AGR8A_Lc10770	ATU8A_2	802631	803860	conserved protein of unknown function		(gain)-> N15	1000002308	0	0
49RHIZOB_4854.0	Agrobacterium fabrum str. J-07	49RHIZOB_4854	ATU8A_2.PE770	None	ATJO7v1_B30071	AGR8A_v2_Lc10771	AGR8A_Lc10771	ATU8A_2	803908	804216	conserved protein of unknown function		(speciation)-> N21	1000002310	0	0
49RHIZOB_4853.0	Agrobacterium fabrum str. J-07	49RHIZOB_4853	ATU8A_2.PE771	None	ATJO7v1_B30072	AGR8A_v2_Lc10772	AGR8A_Lc10772	ATU8A_2	804476	806017	conserved protein of unknown function		(gain)-> N15	1000002308	0	0
49RHIZOB_4852.0	Agrobacterium fabrum str. J-07	49RHIZOB_4852	ATU8A_2.PE775	None	ATJO7v1_B30076	AGR8A_v2_Lc10776	AGR8A_Lc10776	ATU8A_2	809540	810043	conserved protein of unknown function		(gain)-> N15	1000002301	0	0
49RHIZOB_4255.0	Agrobacterium fabrum str. J-07	49RHIZOB_4255	ATU8A_2.PE776	None	ATJO7v1_B30077	AGR8A_v2_Lc10777	AGR8A_Lc10777	ATU8A_2	810116	810490	conserved protein of unknown function		(duplication)-> N15	None	0	0
49RHIZOB_4851.0	Agrobacterium fabrum str. J-07	49RHIZOB_4851	ATU8A_2.PE783	None	ATJO7v1_B30084	AGR8A_v2_Lc10784	AGR8A_Lc10784	ATU8A_2	815916	816104	conserved protein of unknown function		(gain)-> N15	1000002294	0	0
49RHIZOB_3865.0	Agrobacterium fabrum str. J-07	49RHIZOB_3865	ATU8A_2.PE793	None	ATJO7v1_B30094	AGR8A_v2_Lc10794	AGR8A_Lc10794	ATU8A_2	826593	827576	putative aldose epimerase		(gain)-> N15	1000002279	0	1		AGRRK		Agrobacterium radiobacter K84
49RHIZOB_4845.0	Agrobacterium fabrum str. J-07	49RHIZOB_4845	ATU8A_2.RLUA	rluA	ATJO7v1_B40015	AGR8A_v2_Lc20014	AGR8A_Lc20014	ATU8A_2	875371	876039	Ribosomal large subunit pseudouridine synthase A		PARL1 (transfer)-> N15	1000036192	0	1		PARL1		Parvibaculum lavamentivorans DS-1
49RHIZOB_4844.0	Agrobacterium fabrum str. J-07	49RHIZOB_4844	ATU8A_2.PE837	None	ATJO7v1_B40016	AGR8A_v2_Lc20015	AGR8A_Lc20015	ATU8A_2	876048	876674	conserved protein of unknown function		(gain)-> N15	1000002224	0	0
49RHIZOB_3202.2	Agrobacterium fabrum str. J-07	49RHIZOB_3202	ATU8A_2.FHUB	fhuB	ATJO7v1_B40031	AGR8A_v2_Lc20030	AGR8A_Lc20030	ATU8A_2	889848	891812	Iron(3+)-hydroxamate import system permease protein fhuB		(gain)-> N2	None	0	1		RHILS		Rhizobium leguminosarum bv. trifolii WSM1325
49RHIZOB_3203.1	Agrobacterium fabrum str. J-07	49RHIZOB_3203	ATU8A_2.FHUD	fhuD	ATJO7v1_B40032	AGR8A_v2_Lc20031	AGR8A_Lc20031	ATU8A_2	891809	892711	ABC transporter, substrate binding protein (Ferrichrome)		(gain)-> N2	None	0	1		RHILS		Rhizobium leguminosarum bv. trifolii WSM1325
49RHIZOB_4839.2	Agrobacterium fabrum str. J-07	49RHIZOB_4839	ATU8A_2.BIOD	bioD	ATJO7v1_B40054	AGR8A_v2_Lc20053	AGR8A_Lc20053	ATU8A_2	915043	915681	Dethiobiotin synthetase		(duplication)-> N17	None	0	4		N9, RHILO, MESAL1		Sinorhizobium fredii, Mesorhizobium loti MAFF303099, Mesorhizobium alhagi CCNWXJ12-2
49RHIZOB_1877_0.5	Agrobacterium fabrum str. J-07	49RHIZOB_1877_0	ATU8A_2.BIOF	bioF	ATJO7v1_B40055	AGR8A_v2_Lc20054	AGR8A_Lc20054	ATU8A_2	915678	916823	8-amino-7-oxononanoate synthase				0	9		N9, N7, PARL1		Sinorhizobium fredii, Mesorhizobium, Parvibaculum lavamentivorans DS-1
49RHIZOB_4541.1	Agrobacterium fabrum str. J-07	49RHIZOB_4541	ATU8A_2.YJAB	yjaB	ATJO7v1_B40058	AGR8A_v2_Lc20057	AGR8A_Lc20057	ATU8A_2	918071	918517	Uncharacterized N-acetyltransferase yjaB		(duplication)-> N15	1000002135	0	0
49RHIZOB_4834.0	Agrobacterium fabrum str. J-07	49RHIZOB_4834	ATU8A_2.PE888	None	ATJO7v1_B40067	AGR8A_v2_Lc20066	AGR8A_Lc20066	ATU8A_2	925051	926571	MFS permease		(gain)-> N30	None	0	3		N30, RHILS		Mesorhizobium subgroup [MAFF303099, WSM2075], Rhizobium leguminosarum bv. trifolii WSM1325
49RHIZOB_4833.2	Agrobacterium fabrum str. J-07	49RHIZOB_4833	ATU8A_2.PE889	None	ATJO7v1_B40068	AGR8A_v2_Lc20067	AGR8A_Lc20067	ATU8A_2	926695	927576	putative transcriptional regulator, LysR family		(gain)-> N2	None	0	2		RHILS, RHILO		Rhizobium leguminosarum bv. trifolii WSM1325, Mesorhizobium loti MAFF303099
49RHIZOB_4829.0	Agrobacterium fabrum str. J-07	49RHIZOB_4829	ATU8A_2.PE913	None	ATJO7v1_B50014	AGR8A_v2_Lc20090	AGR8A_Lc20090	ATU8A_2	959727	960779	Dehydrogenase				0	8		N8, MESSB, MESAL1		Sinorhizobium subgroup [WSM419, meliloti], Chelativorans sp. BNC1, Mesorhizobium alhagi CCNWXJ12-2
49RHIZOB_4830.4	Agrobacterium fabrum str. J-07	49RHIZOB_4830	ATU8A_2.PE915	None	ATJO7v1_B50016	AGR8A_v2_Lc20092	AGR8A_Lc20092	ATU8A_2	961629	962546	Calcium-binding protein, regucalcin		(duplication)-> N3	None	0	8		N5		Sinorhizobium
49RHIZOB_271.1	Agrobacterium fabrum str. J-07	49RHIZOB_271	ATU8A_2.PE934	None	ATJO7v1_B60010	AGR8A_v2_Lc20117	AGR8A_Lc20117	ATU8A_2	983584	984672	conserved protein of unknown function		N6 (transfer)-> N15	1000002018	0	0
49RHIZOB_2821_0.19	Agrobacterium fabrum str. J-07	49RHIZOB_2821_0	ATU8A_2.REPA	repA	ATJO7v1_B60014	AGR8A_v2_Lc20122	AGR8A_Lc20122	ATU8A_2	987436	988512	putative replication protein A		(duplication)-> N2	None	0	1		MESSB		Chelativorans sp. BNC1
49RHIZOB_2822_0.3	Agrobacterium fabrum str. J-07	49RHIZOB_2822_0	ATU8A_2.REPB	repB	ATJO7v1_B60015	AGR8A_v2_Lc20123	AGR8A_Lc20123	ATU8A_2	988509	989522	putative replication protein B		(duplication)-> N2	None	0	1		MESSB		Chelativorans sp. BNC1
49RHIZOB_2823_0.15	Agrobacterium fabrum str. J-07	49RHIZOB_2823_0	ATU8A_2.PE940	None	ATJO7v1_B60016	AGR8A_v2_Lc20124	AGR8A_Lc20124	ATU8A_2	989708	990985	putative replication protein C		(duplication)-> N2	None	0	9		N5, RHILW		Sinorhizobium, Rhizobium leguminosarum bv. trifolii WSM2304
49RHIZOB_1647.0	Agrobacterium fabrum str. J-07	49RHIZOB_1647	ATU8A_2.PE942	None	ATJO7v1_B60018	AGR8A_v2_Lc20126	AGR8A_Lc20126	ATU8A_2	992032	993231	conserved membrane protein of unknown function		(duplication)-> N15	1000002000	0	0
49RHIZOB_4824.0	Agrobacterium fabrum str. J-07	49RHIZOB_4824	ATU8A_2.PE943	None	ATJO7v1_B60019	AGR8A_v2_Lc20127	AGR8A_Lc20127	ATU8A_2	993238	994671	conserved protein of unknown function		(gain)-> N15	1000002000	0	0
49RHIZOB_4823.0	Agrobacterium fabrum str. J-07	49RHIZOB_4823	ATU8A_2.BFRA	bfrA	ATJO7v1_B60020	AGR8A_v2_Lc20128	AGR8A_Lc20128	ATU8A_2	994855	996963	Exogenous ferric siderophore receptor		(gain)-> N15	1000002000	0	0
49RHIZOB_4822.0	Agrobacterium fabrum str. J-07	49RHIZOB_4822	ATU8A_2.AMYA	amyA	ATJO7v1_B60022	AGR8A_v2_Lc20130	AGR8A_Lc20130	ATU8A_2	997625	999043	Cytoplasmic alpha-amylase		(gain)-> N15	1000002000	0	0
49RHIZOB_3324.1	Agrobacterium fabrum str. J-07	49RHIZOB_3324	ATU8A_2.PE952	None	ATJO7v1_B60028	AGR8A_v2_Lc20136	AGR8A_Lc20136	ATU8A_2	1005790	1006455	Transcriptional regulator, GntR family		(duplication)-> N11	None	0	1		RHIET1		Rhizobium etli CNPAF512
49RHIZOB_4819.0	Agrobacterium fabrum str. J-07	49RHIZOB_4819	ATU8A_2.PE1000	None	ATJO7v1_B60076	AGR8A_v2_Lc20184	AGR8A_Lc20184	ATU8A_2	1062101	1062331	conserved protein of unknown function		(gain)-> N15	1000001935	0	0
49RHIZOB_123_0.24	Agrobacterium fabrum str. J-07	49RHIZOB_123_0	ATU8A_2.PE1028	lrp	ATJO7v1_B60104	AGR8A_v2_Lc20212	AGR8A_Lc20212	ATU8A_2	1087845	1088303	Leucine-responsive regulatory protein		(duplication)-> N1	None	0	5		N9, MESAM1, RHILO, MESCW		Sinorhizobium fredii, Mesorhizobium amorphae CCNWGS0123, Mesorhizobium loti MAFF303099, Mesorhizobium ciceri biovar biserrulae WSM1271
49RHIZOB_3418.0	Agrobacterium fabrum str. J-07	49RHIZOB_3418	ATU8A_2.ANSA	ansA	ATJO7v1_B60120	AGR8A_v2_Lc20228	AGR8A_Lc20228	ATU8A_2	1108283	1109236	putative L-asparaginase		N15 (transfer)-> AGRRK	1000001846	0	1		AGRRK		Agrobacterium radiobacter K84
49RHIZOB_3609.0	Agrobacterium fabrum str. J-07	49RHIZOB_3609	ATU8A_2.KDPD	kdpD	ATJO7v1_B60126	AGR8A_v2_Lc20234	AGR8A_Lc20234	ATU8A_2	1114327	1117029	sensory histidine kinase in two-component regulatory system wtih KdpE, regulation of potassium translocation		(gain)-> N2	None	0	7		N12, N9		Mesorhizobium subgroup [CCNWGS0123, MAFF303099, WSM1271, WSM2073, WSM2075], Sinorhizobium fredii
49RHIZOB_37_1.2	Agrobacterium fabrum str. J-07	49RHIZOB_37_1	ATU8A_2.PE1056	None	ATJO7v1_B60132	AGR8A_v2_Lc20240	AGR8A_Lc20240	ATU8A_2	1127043	1127717	putative two-component response regulator (QseB/CopT-like)				0	0
49RHIZOB_2487.0	Agrobacterium fabrum str. J-07	49RHIZOB_2487	ATU8A_2.PE1233	glpD	ATJO7v1_B80021	AGR8A_v2_Lc40006	AGR8A_Lc40006	ATU8A_2	1331782	1333329	sn-glycerol-3-phosphate dehydrogenase FAD/NAD(P)-binding (aerobic)				0	0
49RHIZOB_3664.0	Agrobacterium fabrum str. J-07	49RHIZOB_3664	ATU8A_2.PE1259	None	ATJO7v1_B80047	AGR8A_v2_Lc40032	AGR8A_Lc40032	ATU8A_2	1358430	1360679	Exopolysaccharide polymerization/transport protein		(gain)-> N2	None	0	8		N4, RHIE6		Phyllobacteriaceae, Rhizobium etli CIAT 652
49RHIZOB_4780.0	Agrobacterium fabrum str. J-07	49RHIZOB_4780	ATU8A_2.PE1260	None	ATJO7v1_B80048	AGR8A_v2_Lc40033	AGR8A_Lc40033	ATU8A_2	1360811	1361737	conserved exported protein of unknown function		(gain)-> N15	1000001635	0	0
49RHIZOB_90.4	Agrobacterium fabrum str. J-07	49RHIZOB_90	ATU8A_2.PRP	prp	ATJO7v1_B80061	AGR8A_v2_Lc40047	AGR8A_Lc40047	ATU8A_2	1378101	1378892	Serine/threonine protein phosphatase I				0	0
49RHIZOB_4773.0	Agrobacterium fabrum str. J-07	49RHIZOB_4773	ATU8A_2.PE1275	None	ATJO7v1_B80063	AGR8A_v2_Lc40049	AGR8A_Lc40049	ATU8A_2	1379762	1380130	exported protein of unknown function		(gain)-> N15	1000001621	0	0
49RHIZOB_4772.0	Agrobacterium fabrum str. J-07	49RHIZOB_4772	ATU8A_2.PE1291	None	ATJO7v1_B80079	AGR8A_v2_Lc40065	AGR8A_Lc40065	ATU8A_2	1396778	1397923	conserved membrane protein of unknown function		(gain)-> N15	1000001616	0	0
49RHIZOB_3612.1	Agrobacterium fabrum str. J-07	49RHIZOB_3612	ATU8A_2.CYSW	cysW	ATJO7v1_B80099	AGR8A_v2_Lc40085	AGR8A_Lc40085	ATU8A_2	1415342	1416229	sulfate/thiosulfate permease W protein (ABC superfamily, membrane)				0	0
49RHIZOB_4767.0	Agrobacterium fabrum str. J-07	49RHIZOB_4767	ATU8A_2.PE1318	None	ATJO7v1_B80106	AGR8A_v2_Lc40093	AGR8A_Lc40093	ATU8A_2	1423265	1423960	conserved protein of unknown function		(gain)-> N15	1000001585	0	1		MESSB		Chelativorans sp. BNC1
49RHIZOB_4765.0	Agrobacterium fabrum str. J-07	49RHIZOB_4765	ATU8A_2.GPMI	gpmI	ATJO7v1_B80130	AGR8A_v2_Lc40117	AGR8A_Lc40117	ATU8A_2	1451531	1453048	2,3-bisphosphoglycerate-independent phosphoglycerate mutase		(gain)-> N15	1000001555	0	0
49RHIZOB_123_0.11	Agrobacterium fabrum str. J-07	49RHIZOB_123_0	ATU8A_2.PE1397	lrp	ATJO7v1_B80185	AGR8A_v2_Lc40172	AGR8A_Lc40172	ATU8A_2	1508471	1508947	Leucine-responsive regulatory protein		(duplication)-> N1	None	0	5		N9, MESOW, MESAL1, AGRRK		Sinorhizobium fredii, Mesorhizobium opportunistum WSM2075, Mesorhizobium alhagi CCNWXJ12-2, Agrobacterium radiobacter K84
49RHIZOB_4161.0	Agrobacterium fabrum str. J-07	49RHIZOB_4161	ATU8A_2.BCP	bcp	ATJO7v1_B80206	AGR8A_v2_Lc40193	AGR8A_Lc40193	ATU8A_2	1530942	1531418	Pseudoazurin		(duplication)-> N1	None	0	3		N9, MESAL1		Sinorhizobium fredii, Mesorhizobium alhagi CCNWXJ12-2
49RHIZOB_2716_0.13	Agrobacterium fabrum str. J-07	49RHIZOB_2716_0	ATU8A_2.PE1437	mocB	ATJO7v1_B80225	AGR8A_v2_Lc40212	AGR8A_Lc40212	ATU8A_2	1554677	1555606	putative rhizopine-binding protein		AGRRK (transfer)-> N15	1000001333	0	0
49RHIZOB_470.3	Agrobacterium fabrum str. J-07	49RHIZOB_470	ATU8A_2.PE1446	None	ATJO7v1_B80234	AGR8A_v2_Lc40221	AGR8A_Lc40221	ATU8A_2	1564372	1565625	D-amino acid dehydrogenase				0	0
49RHIZOB_153_1.6	Agrobacterium fabrum str. J-07	49RHIZOB_153_1	ATU8A_2.PE1447	None	ATJO7v1_B80235	AGR8A_v2_Lc40222	AGR8A_Lc40222	ATU8A_2	1565941	1567677	Sensory methylation accepting chemotaxis protein				0	0
49RHIZOB_4738.0	Agrobacterium fabrum str. J-07	49RHIZOB_4738	ATU8A_2.PE1475	None	ATJO7v1_B80263	AGR8A_v2_Lc40250	AGR8A_Lc40250	ATU8A_2	1598072	1598269	conserved protein of unknown function		(gain)-> N15	1000001281	0	0
49RHIZOB_2466.3	Agrobacterium fabrum str. J-07	49RHIZOB_2466	ATU8A_2.PE1480	None	ATJO7v1_B80268	AGR8A_v2_Lc40254	AGR8A_Lc40254	ATU8A_2	1600703	1601758	conserved protein of unknown function				0	0
49RHIZOB_54_0.17	Agrobacterium fabrum str. J-07	49RHIZOB_54_0	ATU8A_2.PE1481	None	ATJO7v1_B80269	AGR8A_v2_Lc40255	AGR8A_Lc40255	ATU8A_2	1601778	1602563	conserved exported protein of unknown function		(duplication)-> N2	None	0	7		RHISN, N7		Sinorhizobium fredii NGR234, Mesorhizobium
49RHIZOB_91_0.8	Agrobacterium fabrum str. J-07	49RHIZOB_91_0	ATU8A_2.PE1484	None	ATJO7v1_B80272	AGR8A_v2_Lc40257	AGR8A_Lc40257	ATU8A_2	1604664	1605998	putative aminotransferase protein, class-III		(duplication)-> N1	None	0	8		N5		Sinorhizobium
49RHIZOB_91_0.3	Agrobacterium fabrum str. J-07	49RHIZOB_91_0	ATU8A_2.PE1511	None	ATJO7v1_B80299	AGR8A_v2_Lc40284	AGR8A_Lc40284	ATU8A_2	1640600	1641952	Uncharacterized aminotransferase y4uB				0	4		MESAM1, MESSB, AGRRK, MESCW		Mesorhizobium amorphae CCNWGS0123, Chelativorans sp. BNC1, Agrobacterium radiobacter K84, Mesorhizobium ciceri biovar biserrulae WSM1271
49RHIZOB_4727.0	Agrobacterium fabrum str. J-07	49RHIZOB_4727	ATU8A_2.PE1524	None	ATJO7v1_B80312	AGR8A_v2_Lc40297	AGR8A_Lc40297	ATU8A_2	1654356	1655306	conserved exported protein of unknown function		(gain)-> N15	1000002970	0	0
49RHIZOB_4726.0	Agrobacterium fabrum str. J-07	49RHIZOB_4726	ATU8A_2.PE1525	None	ATJO7v1_B80313	AGR8A_v2_Lc40298	AGR8A_Lc40298	ATU8A_2	1655303	1656088	conserved membrane protein of unknown function		(gain)-> N15	1000002970	0	0
49RHIZOB_4723.0	Agrobacterium fabrum str. J-07	49RHIZOB_4723	ATU8A_2.PE1531	None	ATJO7v1_B80319	AGR8A_v2_Lc40304	AGR8A_Lc40304	ATU8A_2	1663203	1663907	Transcriptional regulator, GntR family		MESAL1 (transfer)-> N15	1000001203	0	1		MESAL1		Mesorhizobium alhagi CCNWXJ12-2
49RHIZOB_3713.9	Agrobacterium fabrum str. J-07	49RHIZOB_3713	ATU8A_2.PE1534	None	ATJO7v1_B80322	AGR8A_v2_Lc40307	AGR8A_Lc40307	ATU8A_2	1666059	1666583	Nitrilotriacetate monooxygenase				0	4		N9, MESAL1, PARL1		Sinorhizobium fredii, Mesorhizobium alhagi CCNWXJ12-2, Parvibaculum lavamentivorans DS-1
49RHIZOB_4711.1	Agrobacterium fabrum str. J-07	49RHIZOB_4711	ATU8A_2.PE1565	None	ATJO7v1_B80353	AGR8A_v2_Lc40339	AGR8A_Lc40339	ATU8A_2	1704156	1705049	Putative extracellular solute-binding protein, family 3 ; putative glutamate/aspartate periplasmic-binding protein		RHISP1 (transfer)-> N15	1000001129	0	0
49RHIZOB_2784.5	Agrobacterium fabrum str. J-07	49RHIZOB_2784	ATU8A_2.PE1582	None	ATJO7v1_B80370	AGR8A_v2_Lc40356	AGR8A_Lc40356	ATU8A_2	1723475	1725661	Error-prone DNA polymerase (fragment)		(speciation)-> N1	None	0	2		MESAU1, MESSB		Mesorhizobium australicum WSM2073, Chelativorans sp. BNC1
49RHIZOB_4708.2	Agrobacterium fabrum str. J-07	49RHIZOB_4708	ATU8A_2.PE1584	None	ATJO7v1_B80372	AGR8A_v2_Lc40358	AGR8A_Lc40358	ATU8A_2	1726760	1727698	Transcriptional regulator, AraC family		(duplication)-> N12	None	0	9		N8, MESAM1, SINFR1, MESCW, RHILO		Sinorhizobium subgroup [WSM419, meliloti], Mesorhizobium amorphae CCNWGS0123, Sinorhizobium fredii HH103, Mesorhizobium ciceri biovar biserrulae WSM1271, Mesorhizobium loti MAFF303099
49RHIZOB_2012_0.4	Agrobacterium fabrum str. J-07	49RHIZOB_2012_0	ATU8A_2.ILVD	ilvD	ATJO7v1_B80378	AGR8A_v2_Lc40364	AGR8A_Lc40364	ATU8A_2	1733764	1735575	dihydroxy-acid dehydratase		(speciation)-> N2	None	0	6		N7		Mesorhizobium
49RHIZOB_2614_0.4	Agrobacterium fabrum str. J-07	49RHIZOB_2614_0	ATU8A_2.PE1599	None	ATJO7v1_B80387	AGR8A_v2_Lc40373	AGR8A_Lc40373	ATU8A_2	1745803	1746879	putative malate dehydrogenase		(duplication)-> N2	None	0	7		N5		Sinorhizobium
49RHIZOB_4705.0	Agrobacterium fabrum str. J-07	49RHIZOB_4705	ATU8A_2.PE1605	None	ATJO7v1_B80393	AGR8A_v2_Lc40379	AGR8A_Lc40379	ATU8A_2	1751287	1752864	GGDEF family protein		(gain)-> N15	1000001071	0	0
49RHIZOB_862.1	Agrobacterium fabrum str. J-07	49RHIZOB_862	ATU8A_2.PE1616	None	ATJO7v1_B80404	AGR8A_v2_Lc40390	AGR8A_Lc40390	ATU8A_2	1765680	1766081	Transcriptional regulator, MarR family		(duplication)-> N1	None	0	8		N12, RHILS, SINME1, PARL1		Mesorhizobium subgroup [CCNWGS0123, MAFF303099, WSM1271, WSM2073, WSM2075], Rhizobium leguminosarum bv. trifolii WSM1325, Sinorhizobium meliloti CCNWSX0020, Parvibaculum lavamentivorans DS-1
49RHIZOB_1687_0.3	Agrobacterium fabrum str. J-07	49RHIZOB_1687_0	ATU8A_2.PE1625	None	ATJO7v1_B80413	AGR8A_v2_Lc40399	AGR8A_Lc40399	ATU8A_2	1774974	1776089	conserved protein of unknown function				0	0
49RHIZOB_4693.0	Agrobacterium fabrum str. J-07	49RHIZOB_4693	ATU8A_2.PE1626	None	ATJO7v1_B80414	AGR8A_v2_Lc40400	AGR8A_Lc40400	ATU8A_2	1776086	1776355	conserved protein of unknown function		(gain)-> N15	1000001005	0	0
49RHIZOB_2863_0.7	Agrobacterium fabrum str. J-07	49RHIZOB_2863_0	ATU8A_2.PE1667	None	ATJO7v1_B110007	AGR8A_v2_Lc50007	AGR8A_Lc50007	ATU8A_2	1815986	1816723	Transcriptional regulator, GntR family				0	0
49RHIZOB_3613.1	Agrobacterium fabrum str. J-07	49RHIZOB_3613	ATU8A_2.UDH	udh	ATJO7v1_B110008	AGR8A_v2_Lc50008	AGR8A_Lc50008	ATU8A_2	1816813	1817610	Uronate dehydrogenase				0	0
49RHIZOB_3709.0	Agrobacterium fabrum str. J-07	49RHIZOB_3709	ATU8A_2.KDGD	kdgD	ATJO7v1_B110011	AGR8A_v2_Lc50011	AGR8A_Lc50011	ATU8A_2	1819424	1820338	5-dehydro-4-deoxyglucarate dehydratase (5-keto-4-deoxy- glucarate dehydratase)		RHISP1 (transfer)-> N2	1000000900	0	4		SINMB, N25, SINME1		Sinorhizobium meliloti BL225C, Rhizobium etli subgroup [CIAT 652, CNPAF512], Sinorhizobium meliloti CCNWSX0020
49RHIZOB_4670.0	Agrobacterium fabrum str. J-07	49RHIZOB_4670	ATU8A_2.PE1701	None	ATJO7v1_B110041	AGR8A_v2_Lc50042	AGR8A_Lc50042	ATU8A_2	1847977	1848765	conserved protein of unknown function		N15 (transfer)-> N5	1000000840	0	8		N5		Sinorhizobium
49RHIZOB_4664.0	Agrobacterium fabrum str. J-07	49RHIZOB_4664	ATU8A_2.CHRA	chrA	ATJO7v1_B110075	AGR8A_v2_Lc50076	AGR8A_Lc50076	ATU8A_2	1882130	1883347	Chromate transport protein		N15 (transfer)-> RHIE6	1000000768	0	1		RHIE6		Rhizobium etli CIAT 652
49RHIZOB_2912.1	Agrobacterium fabrum str. J-07	49RHIZOB_2912	ATU8A_2.PE1774	None	ATJO7v1_B110114	AGR8A_v2_Lc50115	AGR8A_Lc50115	ATU8A_2	1933309	1934865	putative hydantoinase A		N2 (transfer)-> N6	1000001369	0	1		AGRRK		Agrobacterium radiobacter K84
49RHIZOB_3271.0	Agrobacterium genomosp. 1 str. CFBP 5771	49RHIZOB_3271	ATU1A_1.UXAB	uxaB	TCFBPv1_A10077	AGR1A_v2_Cc60278	AGR1A_Cc60278	ATU1A_1	81212	82345	Altronate oxidoreductase		N15 (transfer)-> AGRRK	1000002210	0	1		AGRRK		Agrobacterium radiobacter K84
49RHIZOB_2334.1	Agrobacterium genomosp. 1 str. CFBP 5771	49RHIZOB_2334	ATU1A_1.PE78	None	TCFBPv1_A10078	AGR1A_v2_Cc60277	AGR1A_Cc60277	ATU1A_1	82357	82686	conserved protein of unknown function		(duplication)-> N2	None	0	11		N8, N17, AGRRK		Sinorhizobium subgroup [WSM419, meliloti], Mesorhizobium subgroup [MAFF303099, WSM1271, WSM2073, WSM2075], Agrobacterium radiobacter K84
49RHIZOB_4468.0	Agrobacterium genomosp. 1 str. CFBP 5771	49RHIZOB_4468	ATU1A_1.PE84	None	TCFBPv1_A10084	AGR1A_v2_Cc60271	AGR1A_Cc60271	ATU1A_1	88552	88938	conserved protein of unknown function		N7 (transfer)-> N15	1000007060	0	6		N7		Mesorhizobium
49RHIZOB_4467.0	Agrobacterium genomosp. 1 str. CFBP 5771	49RHIZOB_4467	ATU1A_1.CHIG	chiG	TCFBPv1_A10093	AGR1A_v2_Cc60262	AGR1A_Cc60262	ATU1A_1	98856	99266	Cobalamin biosynthesis protein		N12 (transfer)-> N15	1000007052	0	5		N12		Mesorhizobium subgroup [CCNWGS0123, MAFF303099, WSM1271, WSM2073, WSM2075]
49RHIZOB_2863_0.18	Agrobacterium genomosp. 1 str. CFBP 5771	49RHIZOB_2863_0	ATU1A_1.PE152	None	TCFBPv1_A10152	AGR1A_v2_Cc60201	AGR1A_Cc60201	ATU1A_1	160507	161223	Transcriptional regulator, GntR family		N8 (transfer)-> N15	1000006982	0	0
49RHIZOB_4463.0	Agrobacterium genomosp. 1 str. CFBP 5771	49RHIZOB_4463	ATU1A_1.PE158	None	TCFBPv1_A10158	AGR1A_v2_Cc60195	AGR1A_Cc60195	ATU1A_1	167784	168887	NAD binding site:FAD dependent oxidoreductase				0	8		N12, N9, MESSB, PARL1		Mesorhizobium subgroup [CCNWGS0123, MAFF303099, WSM1271, WSM2073, WSM2075], Sinorhizobium fredii, Chelativorans sp. BNC1, Parvibaculum lavamentivorans DS-1
49RHIZOB_4462.1	Agrobacterium genomosp. 1 str. CFBP 5771	49RHIZOB_4462	ATU1A_1.PE175	None	TCFBPv1_A10175	AGR1A_v2_Cc60178	AGR1A_Cc60178	ATU1A_1	197381	197773	conserved protein of unknown function		(duplication)-> N17	None	0	12		N17, N5		Mesorhizobium subgroup [MAFF303099, WSM1271, WSM2073, WSM2075], Sinorhizobium
49RHIZOB_4459.0	Agrobacterium genomosp. 1 str. CFBP 5771	49RHIZOB_4459	ATU1A_1.PE199	None	TCFBPv1_A10199	AGR1A_v2_Cc60154	AGR1A_Cc60154	ATU1A_1	222692	223879	GGDEF family protein		(gain)-> N15	1000006923	0	0
49RHIZOB_1479.2	Agrobacterium genomosp. 1 str. CFBP 5771	49RHIZOB_1479	ATU1A_1.PE226	None	TCFBPv1_A10226	AGR1A_v2_Cc60127	AGR1A_Cc60127	ATU1A_1	248135	248590	Transcriptional regulator, MarR family				0	11		PARL1, MESSB, N5, AGRRK		Parvibaculum lavamentivorans DS-1, Chelativorans sp. BNC1, Sinorhizobium, Agrobacterium radiobacter K84
49RHIZOB_877_0.1	Agrobacterium genomosp. 1 str. CFBP 5771	49RHIZOB_877_0	ATU1A_1.CSPA	cspA	TCFBPv1_A30045	AGR1A_v2_Cc10045	AGR1A_Cc10045	ATU1A_1	426053	426262	Cold shock protein, DNA binding		(duplication)-> N1	None	0	7		N5		Sinorhizobium
49RHIZOB_168.0	Agrobacterium genomosp. 1 str. CFBP 5771	49RHIZOB_168	ATU1A_1.CYOD	cyoD	TCFBPv1_A30075	AGR1A_v2_Cc10075	AGR1A_Cc10075	ATU1A_1	458534	458929	cytochrome o ubiquinol oxidase, subunit IV (Ubiquinol oxidase chain D)				0	0
49RHIZOB_169.3	Agrobacterium genomosp. 1 str. CFBP 5771	49RHIZOB_169	ATU1A_1.CYOC	cyoC	TCFBPv1_A30076	AGR1A_v2_Cc10076	AGR1A_Cc10076	ATU1A_1	458929	459555	Cytochrome o ubiquinol oxidase subunit III (Ubiquinol oxidase chain C)		N4 (transfer)-> N3	1000002337	0	5		N12, MESSB		Mesorhizobium subgroup [CCNWGS0123, MAFF303099, WSM1271, WSM2073, WSM2075], Chelativorans sp. BNC1
49RHIZOB_171.3	Agrobacterium genomosp. 1 str. CFBP 5771	49RHIZOB_171	ATU1A_1.CYOA	cyoA	TCFBPv1_A30078	AGR1A_v2_Cc10078	AGR1A_Cc10078	ATU1A_1	461641	462714	Ubiquinol oxidase subunit 2		(duplication)-> N2	None	0	3		MESAM1, AGRRK, MESCW		Mesorhizobium amorphae CCNWGS0123, Agrobacterium radiobacter K84, Mesorhizobium ciceri biovar biserrulae WSM1271
49RHIZOB_3984.0	Agrobacterium genomosp. 1 str. CFBP 5771	49RHIZOB_3984	ATU1A_1.GLTB	gltB	TCFBPv1_A30081	AGR1A_v2_Cc10081	AGR1A_Cc10081	ATU1A_1	464757	470261	Glutamate synthase large subunit		(gain)-> N15	1000009819	0	0
49RHIZOB_3985.0	Agrobacterium genomosp. 1 str. CFBP 5771	49RHIZOB_3985	ATU1A_1.CYSJ	cysJ	TCFBPv1_A30082	AGR1A_v2_Cc10082	AGR1A_Cc10082	ATU1A_1	470258	472024	Sulfite reductase [NADPH] flavoprotein alpha-component		(gain)-> N15	1000009819	0	0
49RHIZOB_3987.0	Agrobacterium genomosp. 1 str. CFBP 5771	49RHIZOB_3987	ATU1A_1.PE439	None	TCFBPv1_A30093	AGR1A_v2_Cc10093	AGR1A_Cc10093	ATU1A_1	479014	479955	Putative ABC transporter (substrate-binding protein)		N7 (transfer)-> N15	1000009810	0	5		N7		Mesorhizobium
49RHIZOB_1658_1.5	Agrobacterium genomosp. 1 str. CFBP 5771	49RHIZOB_1658_1	ATU1A_1.PE440	None	TCFBPv1_A30094	AGR1A_v2_Cc10094	AGR1A_Cc10094	ATU1A_1	480097	480870	Putative ABC transporter (permease protein)		(duplication)-> N2	None	0	5		N7		Mesorhizobium
49RHIZOB_83_13.43	Agrobacterium genomosp. 1 str. CFBP 5771	49RHIZOB_83_13	ATU1A_1.PE441	None	TCFBPv1_A30095	AGR1A_v2_Cc10095	AGR1A_Cc10095	ATU1A_1	480870	481655	Putative ABC transporter (ATP binding protein)		(duplication)-> N2	None	0	7		SINFR1, AGRRK, N7		Sinorhizobium fredii HH103, Agrobacterium radiobacter K84, Mesorhizobium
49RHIZOB_3992.0	Agrobacterium genomosp. 1 str. CFBP 5771	49RHIZOB_3992	ATU1A_1.PE480	None	TCFBPv1_A30134	AGR1A_v2_Cc10134	AGR1A_Cc10134	ATU1A_1	520138	521184	conserved membrane protein of unknown function		(gain)-> N15	1000009761	0	0
49RHIZOB_3997.0	Agrobacterium genomosp. 1 str. CFBP 5771	49RHIZOB_3997	ATU1A_1.PE519	None	TCFBPv1_A30173	AGR1A_v2_Cc10173	AGR1A_Cc10173	ATU1A_1	555646	556515	Carbon-nitrogen hydrolase		(gain)-> N15	1000009724	0	0
49RHIZOB_3998.0	Agrobacterium genomosp. 1 str. CFBP 5771	49RHIZOB_3998	ATU1A_1.PE520	None	TCFBPv1_A30174	AGR1A_v2_Cc10174	AGR1A_Cc10174	ATU1A_1	556512	557120	conserved protein of unknown function		(gain)-> N15	1000009724	0	0
49RHIZOB_3999.0	Agrobacterium genomosp. 1 str. CFBP 5771	49RHIZOB_3999	ATU1A_1.PE521	None	TCFBPv1_A30175	AGR1A_v2_Cc10175	AGR1A_Cc10175	ATU1A_1	557194	557595	conserved protein of unknown function		MESSB (transfer)-> N15	1000009722	0	1		MESSB		Chelativorans sp. BNC1
49RHIZOB_4001.0	Agrobacterium genomosp. 1 str. CFBP 5771	49RHIZOB_4001	ATU1A_1.PE534	None	TCFBPv1_A30188	AGR1A_v2_Cc10188	AGR1A_Cc10188	ATU1A_1	567292	568170	conserved protein of unknown function		MESSB (transfer)-> N15	1000009704	0	1		MESSB		Chelativorans sp. BNC1
49RHIZOB_4002.0	Agrobacterium genomosp. 1 str. CFBP 5771	49RHIZOB_4002	ATU1A_1.PE545	None	TCFBPv1_A30199	AGR1A_v2_Cc10199	AGR1A_Cc10199	ATU1A_1	578351	578593	conserved exported protein of unknown function		(gain)-> N15	1000009689	0	0
49RHIZOB_4003.0	Agrobacterium genomosp. 1 str. CFBP 5771	49RHIZOB_4003	ATU1A_1.PE548	None	TCFBPv1_A30202	AGR1A_v2_Cc10202	AGR1A_Cc10202	ATU1A_1	581646	582353	Transcriptional regulator, GntR family		N30 (transfer)-> N15	1000004028	0	2		N30		Mesorhizobium subgroup [MAFF303099, WSM2075]
49RHIZOB_4005.0	Agrobacterium genomosp. 1 str. CFBP 5771	49RHIZOB_4005	ATU1A_1.PE555	None	TCFBPv1_A30209	AGR1A_v2_Cc10209	AGR1A_Cc10209	ATU1A_1	586520	586951	conserved protein of unknown function		(gain)-> N15	1000004012	0	0
49RHIZOB_4012.0	Agrobacterium genomosp. 1 str. CFBP 5771	49RHIZOB_4012	ATU1A_1.PE656	None	TCFBPv1_A40059	AGR1A_v2_Cc20060	AGR1A_Cc20060	ATU1A_1	687137	687514	conserved protein of unknown function		(gain)-> N15	1000003910	0	0
49RHIZOB_4015.1	Agrobacterium genomosp. 1 str. CFBP 5771	49RHIZOB_4015	ATU1A_1.PE667	None	TCFBPv1_A40070	AGR1A_v2_Cc20071	AGR1A_Cc20071	ATU1A_1	700372	701172	conserved protein of unknown function		N12 (transfer)-> N15	1000003200	0	11		N23, MESAM1, N5		Mesorhizobium subgroup [MAFF303099, WSM2073, WSM2075], Mesorhizobium amorphae CCNWGS0123, Sinorhizobium
49RHIZOB_3993.0	Agrobacterium genomosp. 1 str. CFBP 5771	49RHIZOB_3993	ATU1A_1.FBPA	fbpA	TCFBPv1_A40083	AGR1A_v2_Cc20084	AGR1A_Cc20084	ATU1A_1	716378	717394	ABC transporter, substrate binding protein (Iron)				0	0
49RHIZOB_4017.0	Agrobacterium genomosp. 1 str. CFBP 5771	49RHIZOB_4017	ATU1A_1.PE681	fbpA	TCFBPv1_A40084	AGR1A_v2_Cc20085	AGR1A_Cc20085	ATU1A_1	717416	719143	ABC transporter, membrane spanning protein				0	0
49RHIZOB_4023.0	Agrobacterium genomosp. 1 str. CFBP 5771	49RHIZOB_4023	ATU1A_1.PE755	None	TCFBPv1_A40158	AGR1A_v2_Cc20157	AGR1A_Cc20157	ATU1A_1	775664	776944	Polysaccharide biosynthesis protein				0	9		MESSB, N5		Chelativorans sp. BNC1, Sinorhizobium
49RHIZOB_4025.0	Agrobacterium genomosp. 1 str. CFBP 5771	49RHIZOB_4025	ATU1A_1.PE757	None	TCFBPv1_A40160	AGR1A_v2_Cc20159	AGR1A_Cc20159	ATU1A_1	778564	779316	Polysaccharide deacetylase				0	9		MESSB, N5		Chelativorans sp. BNC1, Sinorhizobium
49RHIZOB_4026.0	Agrobacterium genomosp. 1 str. CFBP 5771	49RHIZOB_4026	ATU1A_1.PE771	None	TCFBPv1_A40174	AGR1A_v2_Cc20173	AGR1A_Cc20173	ATU1A_1	790466	790903	conserved protein of unknown function		N4 (transfer)-> N15	1000003846	0	6		MESSB, RHIME, SINFR1, N17		Chelativorans sp. BNC1, Sinorhizobium meliloti 1021, Sinorhizobium fredii HH103, Mesorhizobium subgroup [MAFF303099, WSM1271, WSM2073, WSM2075]
49RHIZOB_4027.0	Agrobacterium genomosp. 1 str. CFBP 5771	49RHIZOB_4027	ATU1A_1.PE779	None	TCFBPv1_A40182	AGR1A_v2_Cc20181	AGR1A_Cc20181	ATU1A_1	802905	803327	conserved protein of unknown function		(gain)-> N15	1000003832	0	0
49RHIZOB_4030.0	Agrobacterium genomosp. 1 str. CFBP 5771	49RHIZOB_4030	ATU1A_1.PE787	None	TCFBPv1_A40190	AGR1A_v2_Cc20189	AGR1A_Cc20189	ATU1A_1	811211	811552	conserved protein of unknown function		(gain)-> N15	1000003823	0	0
49RHIZOB_4033.0	Agrobacterium genomosp. 1 str. CFBP 5771	49RHIZOB_4033	ATU1A_1.PE805	None	TCFBPv1_A40208	AGR1A_v2_Cc20208	AGR1A_Cc20208	ATU1A_1	832540	833361	conserved exported protein of unknown function		(gain)-> N15	1000003804	0	0
49RHIZOB_4037.0	Agrobacterium genomosp. 1 str. CFBP 5771	49RHIZOB_4037	ATU1A_1.TAGA	tagA	TCFBPv1_A40264	AGR1A_v2_Cc20265	AGR1A_Cc20265	ATU1A_1	878758	879432	Teichoic acid biosynthesis protein		(speciation)-> N21	1000003744	0	0
49RHIZOB_4038.0	Agrobacterium genomosp. 1 str. CFBP 5771	49RHIZOB_4038	ATU1A_1.PE862	None	TCFBPv1_A40265	AGR1A_v2_Cc20266	AGR1A_Cc20266	ATU1A_1	879567	881321	conserved protein of unknown function		(gain)-> N15	1000003743	0	0
49RHIZOB_4039.0	Agrobacterium genomosp. 1 str. CFBP 5771	49RHIZOB_4039	ATU1A_1.PE871	None	TCFBPv1_A40274	AGR1A_v2_Cc20275	AGR1A_Cc20275	ATU1A_1	890686	892050	conserved exported protein of unknown function		(gain)-> N15	1000003736	0	0
49RHIZOB_4041.0	Agrobacterium genomosp. 1 str. CFBP 5771	49RHIZOB_4041	ATU1A_1.PE879	None	TCFBPv1_A40282	AGR1A_v2_Cc20283	AGR1A_Cc20283	ATU1A_1	901041	901388	conserved protein of unknown function		(gain)-> N15	1000003716	0	0
49RHIZOB_280_1.10	Agrobacterium genomosp. 1 str. CFBP 5771	49RHIZOB_280_1	ATU1A_1.PE1002	None	TCFBPv1_A40405	AGR1A_v2_Cc20406	AGR1A_Cc20406	ATU1A_1	1035276	1035740	Lectin-like protein BA14k		(duplication)-> N2	None	0	6		N7		Mesorhizobium
49RHIZOB_280_1.11	Agrobacterium genomosp. 1 str. CFBP 5771	49RHIZOB_280_1	ATU1A_1.PE1003	None	TCFBPv1_A40406	AGR1A_v2_Cc20407	AGR1A_Cc20407	ATU1A_1	1035965	1036489	Lectin-like protein BA14k				0	12		N8, AGRRK, N7		Sinorhizobium subgroup [WSM419, meliloti], Agrobacterium radiobacter K84, Mesorhizobium
49RHIZOB_4054.0	Agrobacterium genomosp. 1 str. CFBP 5771	49RHIZOB_4054	ATU1A_1.PE1012	None	TCFBPv1_A40415	AGR1A_v2_Cc20416	AGR1A_Cc20416	ATU1A_1	1045632	1045940	conserved protein of unknown function		(gain)-> N15	1000003517	0	0
49RHIZOB_4060.0	Agrobacterium genomosp. 1 str. CFBP 5771	49RHIZOB_4060	ATU1A_1.PE1065	None	TCFBPv1_A40468	AGR1A_v2_Cc20469	AGR1A_Cc20469	ATU1A_1	1091164	1092264	conserved exported protein of unknown function		(gain)-> N15	1000009431	0	0
49RHIZOB_1263_0.4	Agrobacterium genomosp. 1 str. CFBP 5771	49RHIZOB_1263_0	ATU1A_1.PE1116	None	TCFBPv1_A40519	AGR1A_v2_Cc20520	AGR1A_Cc20520	ATU1A_1	1142140	1144875	P type cation (Metal) transporter, ATPase component				0	0
49RHIZOB_324_0.2	Agrobacterium genomosp. 1 str. CFBP 5771	49RHIZOB_324_0	ATU1A_1.PE1124	None	TCFBPv1_A40527	AGR1A_v2_Cc20528	AGR1A_Cc20528	ATU1A_1	1151097	1151519	conserved protein of unknown function		(duplication)-> N2	None	0	3		MESSB, RHILO, AGRRK		Chelativorans sp. BNC1, Mesorhizobium loti MAFF303099, Agrobacterium radiobacter K84
49RHIZOB_464_0.4	Agrobacterium genomosp. 1 str. CFBP 5771	49RHIZOB_464_0	ATU1A_1.PE1134	None	TCFBPv1_A40537	AGR1A_v2_Cc20538	AGR1A_Cc20538	ATU1A_1	1158837	1159268	conserved protein of unknown function		(duplication)-> N11	1000005024	0	2		RHILW, AGRRK		Rhizobium leguminosarum bv. trifolii WSM2304, Agrobacterium radiobacter K84
49RHIZOB_4069.1	Agrobacterium genomosp. 1 str. CFBP 5771	49RHIZOB_4069	ATU1A_1.PE1135	None	TCFBPv1_A40538	AGR1A_v2_Cc20539	AGR1A_Cc20539	ATU1A_1	1159372	1160130	Oxidoreductase		N6 (transfer)-> N24	1000002648	0	4		RHILW, N24		Rhizobium leguminosarum bv. trifolii WSM2304, Sinorhizobium meliloti subgroup [1021, BL225C, SM11]
49RHIZOB_220_3.6	Agrobacterium genomosp. 1 str. CFBP 5771	49RHIZOB_220_3	ATU1A_1.PE1138	None	TCFBPv1_A40541	AGR1A_v2_Cc20542	AGR1A_Cc20542	ATU1A_1	1161766	1162593	putative aldo/keto reductase; putative 2,5-diketo-D-gluconate reductase B (DkgB-like)		(duplication)-> N2	None	0	8		N5		Sinorhizobium
49RHIZOB_4075.0	Agrobacterium genomosp. 1 str. CFBP 5771	49RHIZOB_4075	ATU1A_1.PE1159	None	TCFBPv1_A40562	AGR1A_v2_Cc20563	AGR1A_Cc20563	ATU1A_1	1179311	1179664	protein of unknown function		(gain)-> N15	1000009294	0	0
49RHIZOB_4082.0	Agrobacterium genomosp. 1 str. CFBP 5771	49RHIZOB_4082	ATU1A_1.PE1200	None	TCFBPv1_A40603	AGR1A_v2_Cc20604	AGR1A_Cc20604	ATU1A_1	1211744	1211932	conserved protein of unknown function		(gain)-> N15	1000009264	0	0
49RHIZOB_4083.2	Agrobacterium genomosp. 1 str. CFBP 5771	49RHIZOB_4083	ATU1A_1.BLA	bla	TCFBPv1_A40613	AGR1A_v2_Cc20614	AGR1A_Cc20614	ATU1A_1	1220105	1220926	Beta-lactamase OXA-18		N12 (transfer)-> AGRTU3	1000011683	0	0
49RHIZOB_4087.0	Agrobacterium genomosp. 1 str. CFBP 5771	49RHIZOB_4087	ATU1A_1.PE1215	None	TCFBPv1_A40618	AGR1A_v2_Cc20619	AGR1A_Cc20619	ATU1A_1	1223998	1224171	conserved protein of unknown function		(gain)-> N15	1000009248	0	0
49RHIZOB_4110.0	Agrobacterium genomosp. 1 str. CFBP 5771	49RHIZOB_4110	ATU1A_1.PE1258	None	TCFBPv1_A40661	AGR1A_v2_Cc20662	AGR1A_Cc20662	ATU1A_1	1263676	1264533	conserved exported protein of unknown function		(gain)-> N2	None	0	0
49RHIZOB_4112.1	Agrobacterium genomosp. 1 str. CFBP 5771	49RHIZOB_4112	ATU1A_1.PE1267	None	TCFBPv1_A40670	AGR1A_v2_Cc20671	AGR1A_Cc20671	ATU1A_1	1278061	1279038	conserved protein of unknown function				0	0
49RHIZOB_4118.0	Agrobacterium genomosp. 1 str. CFBP 5771	49RHIZOB_4118	ATU1A_1.PE1284	None	TCFBPv1_A40687	AGR1A_v2_Cc20688	AGR1A_Cc20688	ATU1A_1	1296218	1296391	conserved exported protein of unknown function		(gain)-> N15	1000009177	0	0
49RHIZOB_4119.0	Agrobacterium genomosp. 1 str. CFBP 5771	49RHIZOB_4119	ATU1A_1.PE1285	None	TCFBPv1_A40688	AGR1A_v2_Cc20689	AGR1A_Cc20689	ATU1A_1	1296402	1296578	exported protein of unknown function		(gain)-> N15	1000009177	0	0
49RHIZOB_4120.0	Agrobacterium genomosp. 1 str. CFBP 5771	49RHIZOB_4120	ATU1A_1.PE1286	None	TCFBPv1_A40689	AGR1A_v2_Cc20690	AGR1A_Cc20690	ATU1A_1	1296744	1297340	conserved protein of unknown function		(gain)-> N15	1000009177	0	0
49RHIZOB_4123.0	Agrobacterium genomosp. 1 str. CFBP 5771	49RHIZOB_4123	ATU1A_1.PE1296	None	TCFBPv1_A40699	AGR1A_v2_Cc20699	AGR1A_Cc20699	ATU1A_1	1303209	1303550	conserved protein of unknown function		SINME1 (transfer)-> N2	1000009161	0	6		N7		Mesorhizobium
49RHIZOB_4130.0	Agrobacterium genomosp. 1 str. CFBP 5771	49RHIZOB_4130	ATU1A_1.PE1328	None	TCFBPv1_A40731	AGR1A_v2_Cc20731	AGR1A_Cc20731	ATU1A_1	1335134	1335817	conserved exported protein of unknown function		N6 (transfer)-> SINFR1	1000009119	0	2		RHIEC, SINFR1		Rhizobium etli CFN 42, Sinorhizobium fredii HH103
49RHIZOB_4135.0	Agrobacterium genomosp. 1 str. CFBP 5771	49RHIZOB_4135	ATU1A_1.PE1396	None	TCFBPv1_A50051	AGR1A_v2_Cc20798	AGR1A_Cc20798	ATU1A_1	1398717	1400654	GGDEF family protein		(gain)-> N15	1000020169	0	0
49RHIZOB_1263_1.8	Agrobacterium genomosp. 1 str. CFBP 5771	49RHIZOB_1263_1	ATU1A_1.ACTP	actP	TCFBPv1_A60001	AGR1A_v2_Cc30002	AGR1A_Cc30002	ATU1A_1	1467609	1470119	Copper-transporting P-type ATPase		(duplication)-> N1	None	0	2		N9		Sinorhizobium fredii
49RHIZOB_202_1.70	Agrobacterium genomosp. 1 str. CFBP 5771	49RHIZOB_202_1	ATU1A_1.NIKB	nikB	TCFBPv1_A60004	AGR1A_v2_Cc30005	AGR1A_Cc30005	ATU1A_1	1471769	1472671	ABC transporter, membrane spanning protein		(duplication)-> N2	None	0	4		MESSB, RHIME, RHISN, AGRRK		Chelativorans sp. BNC1, Sinorhizobium meliloti 1021, Sinorhizobium fredii NGR234, Agrobacterium radiobacter K84
49RHIZOB_255_0.60	Agrobacterium genomosp. 1 str. CFBP 5771	49RHIZOB_255_0	ATU1A_1.PE1470	None	TCFBPv1_A60005	AGR1A_v2_Cc30006	AGR1A_Cc30006	ATU1A_1	1472661	1473566	ABC transporter permease protein; putative dipeptide transport protein		(duplication)-> N2	None	0	3		MESSB, RHISN, AGRRK		Chelativorans sp. BNC1, Sinorhizobium fredii NGR234, Agrobacterium radiobacter K84
49RHIZOB_83_7.28	Agrobacterium genomosp. 1 str. CFBP 5771	49RHIZOB_83_7	ATU1A_1.DPPD	dppD	TCFBPv1_A60006	AGR1A_v2_Cc30007	AGR1A_Cc30007	ATU1A_1	1473708	1474772	Dipeptide transport ATP-binding protein dppD (ABC transporter)				0	9		MESAL1, AGRRK, N5		Mesorhizobium alhagi CCNWXJ12-2, Agrobacterium radiobacter K84, Sinorhizobium
49RHIZOB_83_7.76	Agrobacterium genomosp. 1 str. CFBP 5771	49RHIZOB_83_7	ATU1A_1.OPPF	oppF	TCFBPv1_A60007	AGR1A_v2_Cc30008	AGR1A_Cc30008	ATU1A_1	1474785	1475795	Oligopeptide transport protein (ABC superfamily, ATP-binding protein)				0	9		N12, MESSB, SINMM, RHISN, AGRRK, SINME1		Mesorhizobium subgroup [CCNWGS0123, MAFF303099, WSM1271, WSM2073, WSM2075], Chelativorans sp. BNC1, Sinorhizobium meliloti SM11, Sinorhizobium fredii NGR234, Agrobacterium radiobacter K84, Sinorhizobium meliloti CCNWSX0020
49RHIZOB_3790.0	Agrobacterium genomosp. 1 str. CFBP 5771	49RHIZOB_3790	ATU1A_1.PE1473	None	TCFBPv1_A60008	AGR1A_v2_Cc30009	AGR1A_Cc30009	ATU1A_1	1476035	1477528	ABC transporter, substrate binding protein		N6 (transfer)-> RHISN	1000004161	0	2		RHISN, AGRRK		Sinorhizobium fredii NGR234, Agrobacterium radiobacter K84
49RHIZOB_4146.3	Agrobacterium genomosp. 1 str. CFBP 5771	49RHIZOB_4146	ATU1A_1.PE1475	None	TCFBPv1_A60010	AGR1A_v2_Cc30011	AGR1A_Cc30011	ATU1A_1	1477811	1478065	conserved protein of unknown function				0	0
49RHIZOB_4150.0	Agrobacterium genomosp. 1 str. CFBP 5771	49RHIZOB_4150	ATU1A_1.PE1486	None	TCFBPv1_A60021	AGR1A_v2_Cc30022	AGR1A_Cc30022	ATU1A_1	1488595	1489479	conserved exported protein of unknown function		(gain)-> N15	1000008923	0	0
49RHIZOB_4156.0	Agrobacterium genomosp. 1 str. CFBP 5771	49RHIZOB_4156	ATU1A_1.PE1495	None	TCFBPv1_A60030	AGR1A_v2_Cc30031	AGR1A_Cc30031	ATU1A_1	1496896	1497135	protein of unknown function		N15 (transfer)-> N5	1000008918	0	7		N5		Sinorhizobium
49RHIZOB_4176.0	Agrobacterium genomosp. 1 str. CFBP 5771	49RHIZOB_4176	ATU1A_1.PE1613	None	TCFBPv1_A60148	AGR1A_v2_Cc30149	AGR1A_Cc30149	ATU1A_1	1613860	1614330	conserved protein of unknown function		(gain)-> N15	1000008783	0	0
49RHIZOB_4185.0	Agrobacterium genomosp. 1 str. CFBP 5771	49RHIZOB_4185	ATU1A_1.PE1676	None	TCFBPv1_A60211	AGR1A_v2_Cc30210	AGR1A_Cc30210	ATU1A_1	1680762	1681691	conserved membrane protein of unknown function		(gain)-> N15	1000008724	0	0
49RHIZOB_4186.0	Agrobacterium genomosp. 1 str. CFBP 5771	49RHIZOB_4186	ATU1A_1.PE1677	None	TCFBPv1_A60212	AGR1A_v2_Cc30211	AGR1A_Cc30211	ATU1A_1	1681787	1682521	Transcriptional regulator, AraC family		(gain)-> N15	1000008724	0	0
49RHIZOB_4195.0	Agrobacterium genomosp. 1 str. CFBP 5771	49RHIZOB_4195	ATU1A_1.PE1714	None	TCFBPv1_A60249	AGR1A_v2_Cc30249	AGR1A_Cc30249	ATU1A_1	1717419	1717907	conserved protein of unknown function		(gain)-> N15	1000008689	0	0
49RHIZOB_4209.0	Agrobacterium genomosp. 1 str. CFBP 5771	49RHIZOB_4209	ATU1A_1.PE1766	None	TCFBPv1_A70037	AGR1A_v2_Cc30303	AGR1A_Cc30303	ATU1A_1	1764725	1764952	conserved protein of unknown function		(duplication)-> N15	1000008608	0	0
49RHIZOB_4255.1	Agrobacterium genomosp. 1 str. CFBP 5771	49RHIZOB_4255	ATU1A_1.PE1814	None	TCFBPv1_A70085	AGR1A_v2_Cc30350	AGR1A_Cc30350	ATU1A_1	1811936	1812322	conserved protein of unknown function		(duplication)-> N15	None	0	0
49RHIZOB_1741.0	Agrobacterium genomosp. 1 str. CFBP 5771	49RHIZOB_1741	ATU1A_1.YAHK	yahK	TCFBPv1_A70089	AGR1A_v2_Cc30354	AGR1A_Cc30354	ATU1A_1	1813994	1815061	putative oxidoreductase, Zn-dependent and NAD(P)-binding				0	0
49RHIZOB_4257.0	Agrobacterium genomosp. 1 str. CFBP 5771	49RHIZOB_4257	ATU1A_1.PE1827	None	TCFBPv1_A70098	AGR1A_v2_Cc30363	AGR1A_Cc30363	ATU1A_1	1823630	1824163	Transcriptional regulator, TetR family (fragment)		PARL1 (transfer)-> N15	1000008540	0	1		PARL1		Parvibaculum lavamentivorans DS-1
49RHIZOB_4258.0	Agrobacterium genomosp. 1 str. CFBP 5771	49RHIZOB_4258	ATU1A_1.PE1842	None	TCFBPv1_A70113	AGR1A_v2_Cc30377	AGR1A_Cc30377	ATU1A_1	1838499	1838723	protein of unknown function		(gain)-> N15	1000008521	0	0
49RHIZOB_4262.0	Agrobacterium genomosp. 1 str. CFBP 5771	49RHIZOB_4262	ATU1A_1.PE1858	None	TCFBPv1_A70129	AGR1A_v2_Cc40011	AGR1A_Cc40011	ATU1A_1	1853224	1853646	conserved protein of unknown function		(gain)-> N15	1000008498	0	0
49RHIZOB_4265.0	Agrobacterium genomosp. 1 str. CFBP 5771	49RHIZOB_4265	ATU1A_1.PE1864	None	TCFBPv1_A70135	AGR1A_v2_Cc40017	AGR1A_Cc40017	ATU1A_1	1858688	1860427	conserved protein of unknown function		N4 (transfer)-> N15	1000008493	0	11		N13, N4		Sinorhizobium meliloti, Phyllobacteriaceae
49RHIZOB_4266.1	Agrobacterium genomosp. 1 str. CFBP 5771	49RHIZOB_4266	ATU1A_1.PE1882	None	TCFBPv1_A70153	AGR1A_v2_Cc40035	AGR1A_Cc40035	ATU1A_1	1879555	1881111	conserved protein of unknown function				0	12		RHILS, MESAM1, MESAL1, RHILO, N5		Rhizobium leguminosarum bv. trifolii WSM1325, Mesorhizobium amorphae CCNWGS0123, Mesorhizobium alhagi CCNWXJ12-2, Mesorhizobium loti MAFF303099, Sinorhizobium
49RHIZOB_4270.0	Agrobacterium genomosp. 1 str. CFBP 5771	49RHIZOB_4270	ATU1A_1.PE1894	None	TCFBPv1_A70165	AGR1A_v2_Cc40046	AGR1A_Cc40046	ATU1A_1	1891993	1892217	protein of unknown function		(gain)-> N15	1000008440	0	0
49RHIZOB_4272.0	Agrobacterium genomosp. 1 str. CFBP 5771	49RHIZOB_4272	ATU1A_1.PE1896	None	TCFBPv1_A70167	AGR1A_v2_Cc40048	AGR1A_Cc40048	ATU1A_1	1892774	1893025	conserved exported protein of unknown function		(gain)-> N15	1000008440	0	0
49RHIZOB_4278.0	Agrobacterium genomosp. 1 str. CFBP 5771	49RHIZOB_4278	ATU1A_1.PE1914	None	TCFBPv1_A70185	AGR1A_v2_Cc40066	AGR1A_Cc40066	ATU1A_1	1914586	1915236	conserved exported protein of unknown function		(gain)-> N15	1000008406	0	0
49RHIZOB_4283.0	Agrobacterium genomosp. 1 str. CFBP 5771	49RHIZOB_4283	ATU1A_1.PE1928	None	TCFBPv1_A70199	AGR1A_v2_Cc40080	AGR1A_Cc40080	ATU1A_1	1926804	1927562	conserved protein of unknown function		(gain)-> N15	1000008385	0	0
49RHIZOB_4284.0	Agrobacterium genomosp. 1 str. CFBP 5771	49RHIZOB_4284	ATU1A_1.PE1929	None	TCFBPv1_A70200	AGR1A_v2_Cc40081	AGR1A_Cc40081	ATU1A_1	1927651	1927914	conserved protein of unknown function		N15 (transfer)-> AGRTU2	1000008391	0	0
49RHIZOB_4285.0	Agrobacterium genomosp. 1 str. CFBP 5771	49RHIZOB_4285	ATU1A_1.PE1931	None	TCFBPv1_A70202	AGR1A_v2_Cc40083	AGR1A_Cc40083	ATU1A_1	1929427	1931172	Diaminopimelate decarboxylase (modular protein)		(gain)-> N15	1000008379	0	2		SINMK, SINMM		Sinorhizobium meliloti AK83, Sinorhizobium meliloti SM11
49RHIZOB_683.0	Agrobacterium genomosp. 1 str. CFBP 5771	49RHIZOB_683	ATU1A_1.KEFBC	kefBC	TCFBPv1_A70219	AGR1A_v2_Cc40100	AGR1A_Cc40100	ATU1A_1	1945362	1947173	Glutathione-regulated potassium-efflux system protein		(duplication)-> N2	None	0	12		N8, N7		Sinorhizobium subgroup [WSM419, meliloti], Mesorhizobium
49RHIZOB_3211.1	Agrobacterium genomosp. 1 str. CFBP 5771	49RHIZOB_3211	ATU1A_1.PE1952	None	TCFBPv1_A70223	AGR1A_v2_Cc40104	AGR1A_Cc40104	ATU1A_1	1950071	1951270	MFS permease		N4 (transfer)-> N15	1000005062	0	2		MESSB, MESAL1		Chelativorans sp. BNC1, Mesorhizobium alhagi CCNWXJ12-2
49RHIZOB_1094.0	Agrobacterium genomosp. 1 str. CFBP 5771	49RHIZOB_1094	ATU1A_1.PE1978	None	TCFBPv1_A70249	AGR1A_v2_Cc40130	AGR1A_Cc40130	ATU1A_1	1979774	1980055	conserved exported protein of unknown function		(duplication)-> N15	1000007248	0	0
49RHIZOB_4291.0	Agrobacterium genomosp. 1 str. CFBP 5771	49RHIZOB_4291	ATU1A_1.PE1990	None	TCFBPv1_A70261	AGR1A_v2_Cc40142	AGR1A_Cc40142	ATU1A_1	1991978	1992202	conserved exported protein of unknown function		(gain)-> N15	1000008310	0	0
49RHIZOB_4297.1	Agrobacterium genomosp. 1 str. CFBP 5771	49RHIZOB_4297	ATU1A_1.METF	metF	TCFBPv1_A70290	AGR1A_v2_Cc40171	AGR1A_Cc40171	ATU1A_1	2015711	2016604	Methylenetetrahydrofolate reductase		(gain)-> N11	1000008276	0	0
49RHIZOB_4301.1	Agrobacterium genomosp. 1 str. CFBP 5771	49RHIZOB_4301	ATU1A_1.PE2036	None	TCFBPv1_A70307	AGR1A_v2_Cc40188	AGR1A_Cc40188	ATU1A_1	2036176	2036448	conserved protein of unknown function		(duplication)-> N15	None	0	0
49RHIZOB_4305.0	Agrobacterium genomosp. 1 str. CFBP 5771	49RHIZOB_4305	ATU1A_1.PE2105	None	TCFBPv1_A70376	AGR1A_v2_Cc40257	AGR1A_Cc40257	ATU1A_1	2099317	2099565	conserved protein of unknown function		(gain)-> N15	1000005680	0	0
49RHIZOB_4306.0	Agrobacterium genomosp. 1 str. CFBP 5771	49RHIZOB_4306	ATU1A_1.PE2107	None	TCFBPv1_A70378	AGR1A_v2_Cc40259	AGR1A_Cc40259	ATU1A_1	2099777	2100046	conserved protein of unknown function		(gain)-> N15	1000005680	0	0
49RHIZOB_4307.0	Agrobacterium genomosp. 1 str. CFBP 5771	49RHIZOB_4307	ATU1A_1.UGCG	ugcG	TCFBPv1_A70379	AGR1A_v2_Cc40260	AGR1A_Cc40260	ATU1A_1	2100630	2101772	UDP-glucose:ceramide glycosyltransferase		N12 (transfer)-> N15	1000005680	0	7		N12, N9		Mesorhizobium subgroup [CCNWGS0123, MAFF303099, WSM1271, WSM2073, WSM2075], Sinorhizobium fredii
49RHIZOB_4327.0	Agrobacterium genomosp. 1 str. CFBP 5771	49RHIZOB_4327	ATU1A_1.PE2141	None	TCFBPv1_A70412	AGR1A_v2_Cc40293	AGR1A_Cc40293	ATU1A_1	2134479	2134784	conserved protein of unknown function		(gain)-> N15	1000008131	0	0
49RHIZOB_6_0.9	Agrobacterium genomosp. 1 str. CFBP 5771	49RHIZOB_6_0	ATU1A_1.PE2160	None	TCFBPv1_A70431	AGR1A_v2_Cc40311	AGR1A_Cc40311	ATU1A_1	2151503	2152141	putative homoserine/homoserine lactone efflux protein				0	9		N5, AGRRK		Sinorhizobium, Agrobacterium radiobacter K84
49RHIZOB_4331.0	Agrobacterium genomosp. 1 str. CFBP 5771	49RHIZOB_4331	ATU1A_1.PE2161	None	TCFBPv1_A70432	AGR1A_v2_Cc40312	AGR1A_Cc40312	ATU1A_1	2152588	2152809	conserved protein of unknown function		(gain)-> N15	1000008107	0	0
49RHIZOB_4341.0	Agrobacterium genomosp. 1 str. CFBP 5771	49RHIZOB_4341	ATU1A_1.PE2253	None	TCFBPv1_A100004	AGR1A_v2_Cc50015	AGR1A_Cc50015	ATU1A_1	2234562	2234888	conserved exported protein of unknown function		(gain)-> N15	1000007955	0	0
49RHIZOB_1673.0	Agrobacterium genomosp. 1 str. CFBP 5771	49RHIZOB_1673	ATU1A_1.PE2255	None	TCFBPv1_A100006	AGR1A_v2_Cc50017	AGR1A_Cc50017	ATU1A_1	2236631	2237023	Uncharacterized acyl-CoA thioester hydrolase bbp_254				0	0
49RHIZOB_4346.0	Agrobacterium genomosp. 1 str. CFBP 5771	49RHIZOB_4346	ATU1A_1.PE2266	None	TCFBPv1_A100017	AGR1A_v2_Cc50028	AGR1A_Cc50028	ATU1A_1	2246593	2247048	conserved exported protein of unknown function		(gain)-> N15	1000007932	0	0
49RHIZOB_4347.0	Agrobacterium genomosp. 1 str. CFBP 5771	49RHIZOB_4347	ATU1A_1.PE2270	None	TCFBPv1_A100021	AGR1A_v2_Cc50032	AGR1A_Cc50032	ATU1A_1	2249449	2251188	GGDEF family protein		(gain)-> N15	1000007886	0	0
49RHIZOB_3579.1	Agrobacterium genomosp. 1 str. CFBP 5771	49RHIZOB_3579	ATU1A_1.PE2290	None	TCFBPv1_A100041	AGR1A_v2_Cc50053	AGR1A_Cc50053	ATU1A_1	2270967	2271341	conserved exported protein of unknown function				0	14		N12, RHIL3, MESSB, N5		Mesorhizobium subgroup [CCNWGS0123, MAFF303099, WSM1271, WSM2073, WSM2075], Rhizobium leguminosarum bv. viciae 3841, Chelativorans sp. BNC1, Sinorhizobium
49RHIZOB_4351.0	Agrobacterium genomosp. 1 str. CFBP 5771	49RHIZOB_4351	ATU1A_1.PE2311	None	TCFBPv1_A100062	AGR1A_v2_Cc50074	AGR1A_Cc50074	ATU1A_1	2288917	2289225	conserved protein of unknown function				0	12		N8, N4		Sinorhizobium subgroup [WSM419, meliloti], Phyllobacteriaceae
49RHIZOB_395.4	Agrobacterium genomosp. 1 str. CFBP 5771	49RHIZOB_395	ATU1A_1.PE2342	None	TCFBPv1_A100093	AGR1A_v2_Cc50105	AGR1A_Cc50105	ATU1A_1	2320612	2321544	ABC transporter, membrane spanning protein				0	0
49RHIZOB_4362.0	Agrobacterium genomosp. 1 str. CFBP 5771	49RHIZOB_4362	ATU1A_1.PE2399	None	TCFBPv1_A100150	AGR1A_v2_Cc50162	AGR1A_Cc50162	ATU1A_1	2385756	2387270	ABC transporter, membrane spanning protein (Amino acid)		(gain)-> N15	1000007726	0	0
49RHIZOB_4366.0	Agrobacterium genomosp. 1 str. CFBP 5771	49RHIZOB_4366	ATU1A_1.PE2413	None	TCFBPv1_A100164	AGR1A_v2_Cc50176	AGR1A_Cc50176	ATU1A_1	2403988	2404440	conserved exported protein of unknown function		(gain)-> N15	1000007708	0	0
49RHIZOB_4373.0	Agrobacterium genomosp. 1 str. CFBP 5771	49RHIZOB_4373	ATU1A_1.PE2446	None	TCFBPv1_A100197	AGR1A_v2_Cc50209	AGR1A_Cc50209	ATU1A_1	2440617	2440967	conserved membrane protein of unknown function		(gain)-> N15	1000007660	0	0
49RHIZOB_4375.1	Agrobacterium genomosp. 1 str. CFBP 5771	49RHIZOB_4375	ATU1A_1.PE2452	None	TCFBPv1_A100203	AGR1A_v2_Cc50215	AGR1A_Cc50215	ATU1A_1	2446230	2447159	conserved protein of unknown function		(gain)-> N4	None	0	5		N12		Mesorhizobium subgroup [CCNWGS0123, MAFF303099, WSM1271, WSM2073, WSM2075]
49RHIZOB_4376.0	Agrobacterium genomosp. 1 str. CFBP 5771	49RHIZOB_4376	ATU1A_1.PE2453	None	TCFBPv1_A100204	AGR1A_v2_Cc50216	AGR1A_Cc50216	ATU1A_1	2447305	2447616	conserved exported protein of unknown function		(gain)-> N15	1000007652	0	0
49RHIZOB_4378.0	Agrobacterium genomosp. 1 str. CFBP 5771	49RHIZOB_4378	ATU1A_1.PE2473	None	TCFBPv1_A100224	AGR1A_v2_Cc50236	AGR1A_Cc50236	ATU1A_1	2462849	2463697	conserved membrane protein of unknown function		(gain)-> N15	1000007640	0	0
49RHIZOB_4381.1	Agrobacterium genomosp. 1 str. CFBP 5771	49RHIZOB_4381	ATU1A_1.PE2477	mcpA	TCFBPv1_A100228	AGR1A_v2_Cc50240	AGR1A_Cc50240	ATU1A_1	2466508	2468775	Methyl-accepting chemotaxis protein				0	0
49RHIZOB_4384.1	Agrobacterium genomosp. 1 str. CFBP 5771	49RHIZOB_4384	ATU1A_1.PE2518	None	TCFBPv1_A100269	AGR1A_v2_Cc50281	AGR1A_Cc50281	ATU1A_1	2507530	2508843	MFS permease		(duplication)-> N15	1000001559	0	7		N8, RHIL3		Sinorhizobium subgroup [WSM419, meliloti], Rhizobium leguminosarum bv. viciae 3841
49RHIZOB_4392.1	Agrobacterium genomosp. 1 str. CFBP 5771	49RHIZOB_4392	ATU1A_1.PE2601	None	TCFBPv1_A100352	AGR1A_v2_Cc50366	AGR1A_Cc50366	ATU1A_1	2592748	2593212	conserved protein of unknown function		N15 (transfer)-> N8	1000007470	0	6		N8		Sinorhizobium subgroup [WSM419, meliloti]
49RHIZOB_4024.2	Agrobacterium genomosp. 1 str. CFBP 5771	49RHIZOB_4024	ATU1A_1.PE2621	exoQ	TCFBPv1_A110008	AGR1A_v2_Cc50386	AGR1A_Cc50386	ATU1A_1	2608932	2610320	Exopolysaccharide production protein				0	0
49RHIZOB_4396.0	Agrobacterium genomosp. 1 str. CFBP 5771	49RHIZOB_4396	ATU1A_1.PE2623	None	TCFBPv1_A110010	AGR1A_v2_Cc50387	AGR1A_Cc50387	ATU1A_1	2610755	2611918	conserved protein of unknown function				0	9		MESSB, N5		Chelativorans sp. BNC1, Sinorhizobium
49RHIZOB_4397.0	Agrobacterium genomosp. 1 str. CFBP 5771	49RHIZOB_4397	ATU1A_1.PE2624	None	TCFBPv1_A110011	AGR1A_v2_Cc50388	AGR1A_Cc50388	ATU1A_1	2611956	2613023	conserved protein of unknown function		(gain)-> N15	1000007388	0	0
49RHIZOB_4399.0	Agrobacterium genomosp. 1 str. CFBP 5771	49RHIZOB_4399	ATU1A_1.EXOU	exoU	TCFBPv1_A110013	AGR1A_v2_Cc50390	AGR1A_Cc50390	ATU1A_1	2614389	2615300	UDP-hexose transferase		(gain)-> N15	1000007388	0	0
49RHIZOB_4406.0	Agrobacterium genomosp. 1 str. CFBP 5771	49RHIZOB_4406	ATU1A_1.PE2635	None	TCFBPv1_A110022	AGR1A_v2_Cc50400	AGR1A_Cc50400	ATU1A_1	2622270	2622557	conserved protein of unknown function		(gain)-> N15	1000007375	0	0
49RHIZOB_4407.0	Agrobacterium genomosp. 1 str. CFBP 5771	49RHIZOB_4407	ATU1A_1.PE2640	None	TCFBPv1_A110027	AGR1A_v2_Cc50405	AGR1A_Cc50405	ATU1A_1	2626718	2627161	NTP pyrophosphohydrolase, MutT family		(gain)-> N15	1000007368	0	0
49RHIZOB_4415.0	Agrobacterium genomosp. 1 str. CFBP 5771	49RHIZOB_4415	ATU1A_1.PE2692	None	TCFBPv1_A110079	AGR1A_v2_Cc50457	AGR1A_Cc50457	ATU1A_1	2673358	2673873	Acetyltranferase		RHILO (transfer)-> N6	1000007301	0	3		N20, RHILO		Rhizobium leguminosarum, Mesorhizobium loti MAFF303099
49RHIZOB_1199.0	Agrobacterium genomosp. 1 str. CFBP 5771	49RHIZOB_1199	ATU1A_1.PE2702	None	TCFBPv1_A110089	AGR1A_v2_Cc50467	AGR1A_Cc50467	ATU1A_1	2681359	2682183	conserved protein of unknown function		N15 (transfer)-> AGRRK	1000010246	0	1		AGRRK		Agrobacterium radiobacter K84
49RHIZOB_4418.0	Agrobacterium genomosp. 1 str. CFBP 5771	49RHIZOB_4418	ATU1A_1.PE2707	None	TCFBPv1_A110094	AGR1A_v2_Cc50472	AGR1A_Cc50472	ATU1A_1	2688357	2688890	conserved exported protein of unknown function		(gain)-> N15	1000007276	0	0
49RHIZOB_4422.0	Agrobacterium genomosp. 1 str. CFBP 5771	49RHIZOB_4422	ATU1A_1.PE2722	None	TCFBPv1_A110109	AGR1A_v2_Cc50487	AGR1A_Cc50487	ATU1A_1	2699143	2699919	conserved exported protein of unknown function		(gain)-> N15	1000007264	0	4		N12		Mesorhizobium subgroup [CCNWGS0123, MAFF303099, WSM1271, WSM2073, WSM2075]
49RHIZOB_4424.0	Agrobacterium genomosp. 1 str. CFBP 5771	49RHIZOB_4424	ATU1A_1.PE2733	None	TCFBPv1_A110120	AGR1A_v2_Cc50498	AGR1A_Cc50498	ATU1A_1	2708585	2709523	ABC transporter, substrate binding protein		MESAL1 (transfer)-> N15	1000007241	0	2		MESAL1, SINFR1		Mesorhizobium alhagi CCNWXJ12-2, Sinorhizobium fredii HH103
49RHIZOB_4425.0	Agrobacterium genomosp. 1 str. CFBP 5771	49RHIZOB_4425	ATU1A_1.YCLN	yclN	TCFBPv1_A110121	AGR1A_v2_Cc50499	AGR1A_Cc50499	ATU1A_1	2709643	2710608	Uncharacterized ABC transporter permease protein yclN		MESAL1 (transfer)-> N15	1000007241	0	2		MESAL1, SINFR1		Mesorhizobium alhagi CCNWXJ12-2, Sinorhizobium fredii HH103
49RHIZOB_4426.1	Agrobacterium genomosp. 1 str. CFBP 5771	49RHIZOB_4426	ATU1A_1.YCLO	yclO	TCFBPv1_A110122	AGR1A_v2_Cc50500	AGR1A_Cc50500	ATU1A_1	2710601	2711569	Uncharacterized ABC transporter permease protein yclO		MESAL1 (transfer)-> N15	1000007241	0	2		MESAL1, SINFR1		Mesorhizobium alhagi CCNWXJ12-2, Sinorhizobium fredii HH103
49RHIZOB_83_14.6	Agrobacterium genomosp. 1 str. CFBP 5771	49RHIZOB_83_14	ATU1A_1.YCLP	yclP	TCFBPv1_A110123	AGR1A_v2_Cc50501	AGR1A_Cc50501	ATU1A_1	2711566	2712324	Uncharacterized ABC transporter ATP-binding protein yclP		(speciation)-> N2	None	0	2		MESAL1, SINFR1		Mesorhizobium alhagi CCNWXJ12-2, Sinorhizobium fredii HH103
49RHIZOB_4427.0	Agrobacterium genomosp. 1 str. CFBP 5771	49RHIZOB_4427	ATU1A_1.DPS	dps	TCFBPv1_A110124	AGR1A_v2_Cc50502	AGR1A_Cc50502	ATU1A_1	2712450	2712938	DNA protection during starvation protein		(gain)-> N15	1000012413	0	2		MESAM1, MESAL1		Mesorhizobium amorphae CCNWGS0123, Mesorhizobium alhagi CCNWXJ12-2
49RHIZOB_221_1.55	Agrobacterium genomosp. 1 str. CFBP 5771	49RHIZOB_221_1	ATU1A_1.PE2744	None	TCFBPv1_A110131	AGR1A_v2_Cc50510	AGR1A_Cc50510	ATU1A_1	2718459	2719337	Transcriptional regulator, LysR family		(duplication)-> N2	None	0	2		RHIL3, AGRRK		Rhizobium leguminosarum bv. viciae 3841, Agrobacterium radiobacter K84
49RHIZOB_4430.0	Agrobacterium genomosp. 1 str. CFBP 5771	49RHIZOB_4430	ATU1A_1.RUTE	rutE	TCFBPv1_A110148	AGR1A_v2_Cc50528	AGR1A_Cc50528	ATU1A_1	2739112	2739690	oxidoreductase subunit of the alternative pyrimidine degradation pathway		PARL1 (transfer)-> N15	1000007194	0	1		PARL1		Parvibaculum lavamentivorans DS-1
49RHIZOB_4431.0	Agrobacterium genomosp. 1 str. CFBP 5771	49RHIZOB_4431	ATU1A_1.HEMO	hemO	TCFBPv1_A110154	AGR1A_v2_Cc50534	AGR1A_Cc50534	ATU1A_1	2743232	2743843	Heme oxygenase		(gain)-> N15	1000004163	0	0
49RHIZOB_3314.1	Agrobacterium genomosp. 1 str. CFBP 5771	49RHIZOB_3314	ATU1A_1.PE2777	None	TCFBPv1_A110164	AGR1A_v2_Cc50544	AGR1A_Cc50544	ATU1A_1	2753095	2753991	Transcriptional regulator, LysR family		(gain)-> N2	None	0	7		N8, MESAL1		Sinorhizobium subgroup [WSM419, meliloti], Mesorhizobium alhagi CCNWXJ12-2
49RHIZOB_83_7.93	Agrobacterium genomosp. 1 str. CFBP 5771	49RHIZOB_83_7	ATU1A_1.DPPF	dppF	TCFBPv1_A110166	AGR1A_v2_Cc50546	AGR1A_Cc50546	ATU1A_1	2755708	2756448	ABC transporter, nucleotide binding/ATPase protein (Dipeptide)				0	0
49RHIZOB_83_7.85	Agrobacterium genomosp. 1 str. CFBP 5771	49RHIZOB_83_7	ATU1A_1.PE2780	None	TCFBPv1_A110167	AGR1A_v2_Cc50547	AGR1A_Cc50547	ATU1A_1	2756445	2757275	putative peptide ABC transporter ATP-binding protein y4tR		(duplication)-> N2	None	0	2		MESAL1, AGRRK		Mesorhizobium alhagi CCNWXJ12-2, Agrobacterium radiobacter K84
49RHIZOB_255_0.44	Agrobacterium genomosp. 1 str. CFBP 5771	49RHIZOB_255_0	ATU1A_1.PE2781	None	TCFBPv1_A110168	AGR1A_v2_Cc50548	AGR1A_Cc50548	ATU1A_1	2757279	2758181	ABC transporter permease protein; putative dipeptide transport protein				0	0
49RHIZOB_202_1.54	Agrobacterium genomosp. 1 str. CFBP 5771	49RHIZOB_202_1	ATU1A_1.PE2782	None	TCFBPv1_A110169	AGR1A_v2_Cc50549	AGR1A_Cc50549	ATU1A_1	2758178	2759191	putative dipeptide/oligopeptide/nickel ABC transporter, permease protein				0	0
49RHIZOB_2710_0.3	Agrobacterium genomosp. 1 str. CFBP 5771	49RHIZOB_2710_0	ATU1A_1.DPPA	dppA	TCFBPv1_A110170	AGR1A_v2_Cc50550	AGR1A_Cc50550	ATU1A_1	2759194	2760789	ABC transporter, substrate binding protein (Dipeptide)				0	0
49RHIZOB_4434.0	Agrobacterium genomosp. 1 str. CFBP 5771	49RHIZOB_4434	ATU1A_1.PE2785	None	TCFBPv1_A110172	AGR1A_v2_Cc50552	AGR1A_Cc50552	ATU1A_1	2762126	2762419	conserved exported protein of unknown function		(gain)-> N15	1000007163	0	0
49RHIZOB_4435.0	Agrobacterium genomosp. 1 str. CFBP 5771	49RHIZOB_4435	ATU1A_1.TELA	telA	TCFBPv1_A110175	AGR1A_v2_Cc50555	AGR1A_Cc50555	ATU1A_1	2766966	2768291	Protelomerase		(gain)-> N15	1000007156	0	0
49RHIZOB_4437.0	Agrobacterium genomosp. 1 str. CFBP 5771	49RHIZOB_4437	ATU1A_1.PE2799	None	TCFBPv1_A110186	AGR1A_v2_Cc50566	AGR1A_Cc50566	ATU1A_1	2778457	2778843	conserved exported protein of unknown function		MESCW (transfer)-> N15	1000007150	0	1		MESCW		Mesorhizobium ciceri biovar biserrulae WSM1271
49RHIZOB_4438.5	Agrobacterium genomosp. 1 str. CFBP 5771	49RHIZOB_4438	ATU1A_1.PE2800	None	TCFBPv1_A110187	AGR1A_v2_Cc50567	AGR1A_Cc50567	ATU1A_1	2779185	2780621	Sensor protein		(gain)-> N2	None	0	2		RHILO, MESCW		Mesorhizobium loti MAFF303099, Mesorhizobium ciceri biovar biserrulae WSM1271
49RHIZOB_37_1.27	Agrobacterium genomosp. 1 str. CFBP 5771	49RHIZOB_37_1	ATU1A_1.PE2801	None	TCFBPv1_A110188	AGR1A_v2_Cc50568	AGR1A_Cc50568	ATU1A_1	2780618	2781292	putative two-component response regulator (QseB/CopT-like)		(speciation)-> N2	None	0	2		RHILO, MESCW		Mesorhizobium loti MAFF303099, Mesorhizobium ciceri biovar biserrulae WSM1271
49RHIZOB_123_0.24	Agrobacterium genomosp. 1 str. CFBP 5771	49RHIZOB_123_0	ATU1A_2.PE206	lrp	TCFBPv1_B60041	AGR1A_v2_Lc100180	AGR1A_Lc100180	ATU1A_2	206069	206527	Transcriptional regulator, AsnC family		(duplication)-> N1	None	0	5		N9, MESAM1, RHILO, MESCW		Sinorhizobium fredii, Mesorhizobium amorphae CCNWGS0123, Mesorhizobium loti MAFF303099, Mesorhizobium ciceri biovar biserrulae WSM1271
49RHIZOB_4664.0	Agrobacterium genomosp. 1 str. CFBP 5771	49RHIZOB_4664	ATU1A_2.CHRA	chrA	TCFBPv1_B60068	AGR1A_v2_Lc100153	AGR1A_Lc100153	ATU1A_2	237262	238491	Chromate transport protein		N15 (transfer)-> RHIE6	1000000768	0	1		RHIE6		Rhizobium etli CIAT 652
49RHIZOB_4670.0	Agrobacterium genomosp. 1 str. CFBP 5771	49RHIZOB_4670	ATU1A_2.PE278	None	TCFBPv1_B60113	AGR1A_v2_Lc100108	AGR1A_Lc100108	ATU1A_2	284316	285092	conserved protein of unknown function		N15 (transfer)-> N5	1000000840	0	8		N5		Sinorhizobium
49RHIZOB_3709.0	Agrobacterium genomosp. 1 str. CFBP 5771	49RHIZOB_3709	ATU1A_2.KDGD	kdgD	TCFBPv1_B60153	AGR1A_v2_Lc100069	AGR1A_Lc100069	ATU1A_2	320225	321136	5-dehydro-4-deoxyglucarate dehydratase (5-keto-4-deoxy- glucarate dehydratase)		RHISP1 (transfer)-> N2	1000000900	0	4		SINMB, N25, SINME1		Sinorhizobium meliloti BL225C, Rhizobium etli subgroup [CIAT 652, CNPAF512], Sinorhizobium meliloti CCNWSX0020
49RHIZOB_3613.1	Agrobacterium genomosp. 1 str. CFBP 5771	49RHIZOB_3613	ATU1A_2.UDH	udh	TCFBPv1_B60156	AGR1A_v2_Lc100066	AGR1A_Lc100066	ATU1A_2	322990	323787	Uronate dehydrogenase				0	0
49RHIZOB_2863_0.7	Agrobacterium genomosp. 1 str. CFBP 5771	49RHIZOB_2863_0	ATU1A_2.PE322	None	TCFBPv1_B60157	AGR1A_v2_Lc100065	AGR1A_Lc100065	ATU1A_2	323922	324659	Transcriptional regulator, GntR family				0	0
49RHIZOB_4693.0	Agrobacterium genomosp. 1 str. CFBP 5771	49RHIZOB_4693	ATU1A_2.PE362	None	TCFBPv1_B70014	AGR1A_v2_Lc100024	AGR1A_Lc100024	ATU1A_2	362832	363110	conserved protein of unknown function		(gain)-> N15	1000001005	0	0
49RHIZOB_1687_0.3	Agrobacterium genomosp. 1 str. CFBP 5771	49RHIZOB_1687_0	ATU1A_2.PE363	None	TCFBPv1_B70015	AGR1A_v2_Lc100023	AGR1A_Lc100023	ATU1A_2	363107	364213	conserved protein of unknown function				0	0
49RHIZOB_862.1	Agrobacterium genomosp. 1 str. CFBP 5771	49RHIZOB_862	ATU1A_2.PE372	None	TCFBPv1_B70024	AGR1A_v2_Lc100014	AGR1A_Lc100014	ATU1A_2	371818	372219	Transcriptional regulator, MarR family		(duplication)-> N1	None	0	8		N12, RHILS, SINME1, PARL1		Mesorhizobium subgroup [CCNWGS0123, MAFF303099, WSM1271, WSM2073, WSM2075], Rhizobium leguminosarum bv. trifolii WSM1325, Sinorhizobium meliloti CCNWSX0020, Parvibaculum lavamentivorans DS-1
49RHIZOB_4705.0	Agrobacterium genomosp. 1 str. CFBP 5771	49RHIZOB_4705	ATU1A_2.PE390	None	TCFBPv1_B80008	AGR1A_v2_Lc90028	AGR1A_Lc90028	ATU1A_2	390821	392326	GGDEF family protein		(gain)-> N15	1000001071	0	0
49RHIZOB_2614_0.4	Agrobacterium genomosp. 1 str. CFBP 5771	49RHIZOB_2614_0	ATU1A_2.PE395	None	TCFBPv1_B80013	AGR1A_v2_Lc90023	AGR1A_Lc90023	ATU1A_2	396871	397947	putative malate dehydrogenase		(duplication)-> N2	None	0	7		N5		Sinorhizobium
49RHIZOB_2012_0.4	Agrobacterium genomosp. 1 str. CFBP 5771	49RHIZOB_2012_0	ATU1A_2.ILVD	ilvD	TCFBPv1_B80022	AGR1A_v2_Lc90014	AGR1A_Lc90014	ATU1A_2	407887	409698	dihydroxy-acid dehydratase		(speciation)-> N2	None	0	6		N7		Mesorhizobium
49RHIZOB_4708.2	Agrobacterium genomosp. 1 str. CFBP 5771	49RHIZOB_4708	ATU1A_2.PE411	None	TCFBPv1_B80029	AGR1A_v2_Lc90007	AGR1A_Lc90007	ATU1A_2	417085	418023	Transcriptional regulator, AraC family		(duplication)-> N12	None	0	9		N8, MESAM1, SINFR1, MESCW, RHILO		Sinorhizobium subgroup [WSM419, meliloti], Mesorhizobium amorphae CCNWGS0123, Sinorhizobium fredii HH103, Mesorhizobium ciceri biovar biserrulae WSM1271, Mesorhizobium loti MAFF303099
49RHIZOB_2784.5	Agrobacterium genomosp. 1 str. CFBP 5771	49RHIZOB_2784	ATU1A_2.DNAE2	dnaE2	TCFBPv1_B80030	AGR1A_v2_Lc90006	AGR1A_Lc90006	ATU1A_2	418136	421411	Error-prone DNA polymerase 1		(speciation)-> N1	None	0	2		MESAU1, MESSB		Mesorhizobium australicum WSM2073, Chelativorans sp. BNC1
49RHIZOB_4711.1	Agrobacterium genomosp. 1 str. CFBP 5771	49RHIZOB_4711	ATU1A_2.PE430	None	TCFBPv1_B80048	AGR1A_v2_Lc80701	AGR1A_Lc80701	ATU1A_2	439954	440847	Putative extracellular solute-binding protein, family 3 ; putative glutamate/aspartate periplasmic-binding protein		RHISP1 (transfer)-> N15	1000001129	0	0
49RHIZOB_3713.9	Agrobacterium genomosp. 1 str. CFBP 5771	49RHIZOB_3713	ATU1A_2.PE468	None	TCFBPv1_B80086	AGR1A_v2_Lc80663	AGR1A_Lc80663	ATU1A_2	482790	483314	Nitrilotriacetate monooxygenase				0	4		N9, MESAL1, PARL1		Sinorhizobium fredii, Mesorhizobium alhagi CCNWXJ12-2, Parvibaculum lavamentivorans DS-1
49RHIZOB_4723.0	Agrobacterium genomosp. 1 str. CFBP 5771	49RHIZOB_4723	ATU1A_2.PE471	None	TCFBPv1_B80089	AGR1A_v2_Lc80660	AGR1A_Lc80660	ATU1A_2	485465	486169	Transcriptional regulator, GntR family		MESAL1 (transfer)-> N15	1000001203	0	1		MESAL1		Mesorhizobium alhagi CCNWXJ12-2
49RHIZOB_4726.0	Agrobacterium genomosp. 1 str. CFBP 5771	49RHIZOB_4726	ATU1A_2.PE478	None	TCFBPv1_B80096	AGR1A_v2_Lc80653	AGR1A_Lc80653	ATU1A_2	494612	495397	conserved membrane protein of unknown function		(gain)-> N15	1000002970	0	0
49RHIZOB_4727.0	Agrobacterium genomosp. 1 str. CFBP 5771	49RHIZOB_4727	ATU1A_2.PE479	None	TCFBPv1_B80097	AGR1A_v2_Lc80652	AGR1A_Lc80652	ATU1A_2	495394	496338	conserved exported protein of unknown function		(gain)-> N15	1000002970	0	0
49RHIZOB_91_0.3	Agrobacterium genomosp. 1 str. CFBP 5771	49RHIZOB_91_0	ATU1A_2.PE492	None	TCFBPv1_B80110	AGR1A_v2_Lc80639	AGR1A_Lc80639	ATU1A_2	508666	510018	Uncharacterized aminotransferase y4uB				0	4		MESAM1, MESSB, AGRRK, MESCW		Mesorhizobium amorphae CCNWGS0123, Chelativorans sp. BNC1, Agrobacterium radiobacter K84, Mesorhizobium ciceri biovar biserrulae WSM1271
49RHIZOB_91_0.8	Agrobacterium genomosp. 1 str. CFBP 5771	49RHIZOB_91_0	ATU1A_2.PE522	None	TCFBPv1_B80140	AGR1A_v2_Lc80610	AGR1A_Lc80610	ATU1A_2	544752	546086	putative aminotransferase protein, class-III		(duplication)-> N1	None	0	8		N5		Sinorhizobium
49RHIZOB_54_0.17	Agrobacterium genomosp. 1 str. CFBP 5771	49RHIZOB_54_0	ATU1A_2.PE524	None	TCFBPv1_B80142	AGR1A_v2_Lc80608	AGR1A_Lc80608	ATU1A_2	548163	548948	conserved exported protein of unknown function		(duplication)-> N2	None	0	7		RHISN, N7		Sinorhizobium fredii NGR234, Mesorhizobium
49RHIZOB_2466.3	Agrobacterium genomosp. 1 str. CFBP 5771	49RHIZOB_2466	ATU1A_2.PE525	None	TCFBPv1_B80143	AGR1A_v2_Lc80607	AGR1A_Lc80607	ATU1A_2	548968	550023	conserved protein of unknown function				0	0
49RHIZOB_4738.0	Agrobacterium genomosp. 1 str. CFBP 5771	49RHIZOB_4738	ATU1A_2.PE529	None	TCFBPv1_B80147	AGR1A_v2_Lc80603	AGR1A_Lc80603	ATU1A_2	552412	552609	conserved protein of unknown function		(gain)-> N15	1000001281	0	0
49RHIZOB_153_1.6	Agrobacterium genomosp. 1 str. CFBP 5771	49RHIZOB_153_1	ATU1A_2.PE558	None	TCFBPv1_B80176	AGR1A_v2_Lc80574	AGR1A_Lc80574	ATU1A_2	584356	586092	Sensory methylation accepting chemotaxis protein				0	0
49RHIZOB_470.3	Agrobacterium genomosp. 1 str. CFBP 5771	49RHIZOB_470	ATU1A_2.PE560	None	TCFBPv1_B80178	AGR1A_v2_Lc80572	AGR1A_Lc80572	ATU1A_2	586425	587678	D-amino acid dehydrogenase				0	0
49RHIZOB_2716_0.13	Agrobacterium genomosp. 1 str. CFBP 5771	49RHIZOB_2716_0	ATU1A_2.MOCB	mocB	TCFBPv1_B80187	AGR1A_v2_Lc80563	AGR1A_Lc80563	ATU1A_2	596467	597396	putative rhizopine-binding protein		AGRRK (transfer)-> N15	1000001333	0	0
49RHIZOB_2912.1	Agrobacterium genomosp. 1 str. CFBP 5771	49RHIZOB_2912	ATU1A_2.PE582	None	TCFBPv1_B80200	AGR1A_v2_Lc80549	AGR1A_Lc80549	ATU1A_2	612835	614391	putative hydantoinase A		N2 (transfer)-> N6	1000001369	0	1		AGRRK		Agrobacterium radiobacter K84
49RHIZOB_4161.0	Agrobacterium genomosp. 1 str. CFBP 5771	49RHIZOB_4161	ATU1A_2.BCP	bcp	TCFBPv1_B80216	AGR1A_v2_Lc80533	AGR1A_Lc80533	ATU1A_2	634603	635085	Pseudoazurin		(duplication)-> N1	None	0	3		N9, MESAL1		Sinorhizobium fredii, Mesorhizobium alhagi CCNWXJ12-2
49RHIZOB_123_0.11	Agrobacterium genomosp. 1 str. CFBP 5771	49RHIZOB_123_0	ATU1A_2.PE619	lrp	TCFBPv1_B80237	AGR1A_v2_Lc80511	AGR1A_Lc80511	ATU1A_2	657428	657907	Leucine-responsive regulatory protein		(duplication)-> N1	None	0	5		N9, MESOW, MESAL1, AGRRK		Sinorhizobium fredii, Mesorhizobium opportunistum WSM2075, Mesorhizobium alhagi CCNWXJ12-2, Agrobacterium radiobacter K84
49RHIZOB_4765.0	Agrobacterium genomosp. 1 str. CFBP 5771	49RHIZOB_4765	ATU1A_2.GPMI	gpmI	TCFBPv1_B80294	AGR1A_v2_Lc80454	AGR1A_Lc80454	ATU1A_2	713438	714955	2,3-bisphosphoglycerate-independent phosphoglycerate mutase		(gain)-> N15	1000001555	0	0
49RHIZOB_4767.0	Agrobacterium genomosp. 1 str. CFBP 5771	49RHIZOB_4767	ATU1A_2.PE701	None	TCFBPv1_B80319	AGR1A_v2_Lc80429	AGR1A_Lc80429	ATU1A_2	742550	743245	conserved protein of unknown function		(gain)-> N15	1000001585	0	1		MESSB		Chelativorans sp. BNC1
49RHIZOB_3612.1	Agrobacterium genomosp. 1 str. CFBP 5771	49RHIZOB_3612	ATU1A_2.CYSW	cysW	TCFBPv1_B80326	AGR1A_v2_Lc80423	AGR1A_Lc80423	ATU1A_2	750415	751302	sulfate/thiosulfate permease W protein (ABC superfamily, membrane)				0	0
49RHIZOB_4772.0	Agrobacterium genomosp. 1 str. CFBP 5771	49RHIZOB_4772	ATU1A_2.PE728	None	TCFBPv1_B80346	AGR1A_v2_Lc80403	AGR1A_Lc80403	ATU1A_2	768609	769811	conserved membrane protein of unknown function		(gain)-> N15	1000001616	0	0
49RHIZOB_4773.0	Agrobacterium genomosp. 1 str. CFBP 5771	49RHIZOB_4773	ATU1A_2.PE734	None	TCFBPv1_B80352	AGR1A_v2_Lc80397	AGR1A_Lc80397	ATU1A_2	775343	775645	exported protein of unknown function		(gain)-> N15	1000001621	0	0
49RHIZOB_90.4	Agrobacterium genomosp. 1 str. CFBP 5771	49RHIZOB_90	ATU1A_2.PRP	prp	TCFBPv1_B80354	AGR1A_v2_Lc80395	AGR1A_Lc80395	ATU1A_2	776640	777431	Serine/threonine protein phosphatase I				0	0
49RHIZOB_4780.0	Agrobacterium genomosp. 1 str. CFBP 5771	49RHIZOB_4780	ATU1A_2.PE743	None	TCFBPv1_B80361	AGR1A_v2_Lc80388	AGR1A_Lc80388	ATU1A_2	786152	787060	conserved exported protein of unknown function		(gain)-> N15	1000001635	0	0
49RHIZOB_3664.0	Agrobacterium genomosp. 1 str. CFBP 5771	49RHIZOB_3664	ATU1A_2.PE744	None	TCFBPv1_B80362	AGR1A_v2_Lc80387	AGR1A_Lc80387	ATU1A_2	787191	789446	Exopolysaccharide polymerization/transport protein		(gain)-> N2	None	0	8		N4, RHIE6		Phyllobacteriaceae, Rhizobium etli CIAT 652
49RHIZOB_2487.0	Agrobacterium genomosp. 1 str. CFBP 5771	49RHIZOB_2487	ATU1A_2.GLPD	glpD	TCFBPv1_B80393	AGR1A_v2_Lc80356	AGR1A_Lc80356	ATU1A_2	820836	822380	sn-glycerol-3-phosphate dehydrogenase FAD/NAD(P)-binding (aerobic)				0	0
49RHIZOB_37_1.2	Agrobacterium genomosp. 1 str. CFBP 5771	49RHIZOB_37_1	ATU1A_2.PE992	None	TCFBPv1_B80610	AGR1A_v2_Lc80142	AGR1A_Lc80142	ATU1A_2	1016516	1017190	putative two-component response regulator (QseB/CopT-like)				0	0
49RHIZOB_3609.0	Agrobacterium genomosp. 1 str. CFBP 5771	49RHIZOB_3609	ATU1A_2.KDPD	kdpD	TCFBPv1_B80617	AGR1A_v2_Lc80135	AGR1A_Lc80135	ATU1A_2	1027275	1029977	sensory histidine kinase in two-component regulatory system wtih KdpE, regulation of potassium translocation		(gain)-> N2	None	0	7		N12, N9		Mesorhizobium subgroup [CCNWGS0123, MAFF303099, WSM1271, WSM2073, WSM2075], Sinorhizobium fredii
49RHIZOB_3418.0	Agrobacterium genomosp. 1 str. CFBP 5771	49RHIZOB_3418	ATU1A_2.ANSA	ansA	TCFBPv1_B80623	AGR1A_v2_Lc80129	AGR1A_Lc80129	ATU1A_2	1035055	1036008	putative L-asparaginase		N15 (transfer)-> AGRRK	1000001846	0	1		AGRRK		Agrobacterium radiobacter K84
49RHIZOB_4819.0	Agrobacterium genomosp. 1 str. CFBP 5771	49RHIZOB_4819	ATU1A_2.PE1058	None	TCFBPv1_B80676	AGR1A_v2_Lc80076	AGR1A_Lc80076	ATU1A_2	1087514	1087708	conserved protein of unknown function		(gain)-> N15	1000001935	0	0
49RHIZOB_3324.1	Agrobacterium genomosp. 1 str. CFBP 5771	49RHIZOB_3324	ATU1A_2.PE1103	None	TCFBPv1_B80721	AGR1A_v2_Lc80031	AGR1A_Lc80031	ATU1A_2	1144329	1144982	Transcriptional regulator, GntR family		(duplication)-> N11	None	0	1		RHIET1		Rhizobium etli CNPAF512
49RHIZOB_4822.0	Agrobacterium genomosp. 1 str. CFBP 5771	49RHIZOB_4822	ATU1A_2.AMYA	amyA	TCFBPv1_B80727	AGR1A_v2_Lc80025	AGR1A_Lc80025	ATU1A_2	1151680	1153167	Cytoplasmic alpha-amylase		(gain)-> N15	1000002000	0	0
49RHIZOB_4823.0	Agrobacterium genomosp. 1 str. CFBP 5771	49RHIZOB_4823	ATU1A_2.BFRA	bfrA	TCFBPv1_B80729	AGR1A_v2_Lc80023	AGR1A_Lc80023	ATU1A_2	1153816	1155921	Exogenous ferric siderophore receptor		(gain)-> N15	1000002000	0	0
49RHIZOB_4824.0	Agrobacterium genomosp. 1 str. CFBP 5771	49RHIZOB_4824	ATU1A_2.PE1113	None	TCFBPv1_B80731	AGR1A_v2_Lc80022	AGR1A_Lc80022	ATU1A_2	1156068	1157537	conserved protein of unknown function		(gain)-> N15	1000002000	0	0
49RHIZOB_1647.0	Agrobacterium genomosp. 1 str. CFBP 5771	49RHIZOB_1647	ATU1A_2.PE1114	None	TCFBPv1_B80732	AGR1A_v2_Lc80021	AGR1A_Lc80021	ATU1A_2	1157534	1158733	conserved membrane protein of unknown function		(duplication)-> N15	1000002000	0	0
49RHIZOB_2823_0.15	Agrobacterium genomosp. 1 str. CFBP 5771	49RHIZOB_2823_0	ATU1A_2.PE1118	None	TCFBPv1_B80736	AGR1A_v2_Lc80017	AGR1A_Lc80017	ATU1A_2	1159724	1161001	putative replication protein C		(duplication)-> N2	None	0	9		N5, RHILW		Sinorhizobium, Rhizobium leguminosarum bv. trifolii WSM2304
49RHIZOB_2822_0.3	Agrobacterium genomosp. 1 str. CFBP 5771	49RHIZOB_2822_0	ATU1A_2.REPB	repB	TCFBPv1_B80737	AGR1A_v2_Lc80016	AGR1A_Lc80016	ATU1A_2	1161187	1162197	putative replication protein B		(duplication)-> N2	None	0	1		MESSB		Chelativorans sp. BNC1
49RHIZOB_2821_0.19	Agrobacterium genomosp. 1 str. CFBP 5771	49RHIZOB_2821_0	ATU1A_2.REPA	repA	TCFBPv1_B80738	AGR1A_v2_Lc80015	AGR1A_Lc80015	ATU1A_2	1162194	1163408	putative replication protein A		(duplication)-> N2	None	0	1		MESSB		Chelativorans sp. BNC1
49RHIZOB_271.1	Agrobacterium genomosp. 1 str. CFBP 5771	49RHIZOB_271	ATU1A_2.PE1123	None	TCFBPv1_B80741	AGR1A_v2_Lc80012	AGR1A_Lc80012	ATU1A_2	1166078	1167166	conserved protein of unknown function		N6 (transfer)-> N15	1000002018	0	0
49RHIZOB_4829.0	Agrobacterium genomosp. 1 str. CFBP 5771	49RHIZOB_4829	ATU1A_2.PE1169	None	TCFBPv1_B90037	AGR1A_v2_Lc60209	AGR1A_Lc60209	ATU1A_2	1211260	1212312	Dehydrogenase				0	8		N8, MESSB, MESAL1		Sinorhizobium subgroup [WSM419, meliloti], Chelativorans sp. BNC1, Mesorhizobium alhagi CCNWXJ12-2
49RHIZOB_4830.4	Agrobacterium genomosp. 1 str. CFBP 5771	49RHIZOB_4830	ATU1A_2.PE1171	None	TCFBPv1_B90039	AGR1A_v2_Lc60207	AGR1A_Lc60207	ATU1A_2	1213168	1214091	Calcium-binding protein, regucalcin		(duplication)-> N3	None	0	8		N5		Sinorhizobium
49RHIZOB_4833.2	Agrobacterium genomosp. 1 str. CFBP 5771	49RHIZOB_4833	ATU1A_2.HEXA	hexA	TCFBPv1_B90045	AGR1A_v2_Lc60201	AGR1A_Lc60201	ATU1A_2	1217168	1218016	Transcriptional regulator, LysR family		(gain)-> N2	None	0	2		RHILS, RHILO		Rhizobium leguminosarum bv. trifolii WSM1325, Mesorhizobium loti MAFF303099
49RHIZOB_4834.0	Agrobacterium genomosp. 1 str. CFBP 5771	49RHIZOB_4834	ATU1A_2.PE1178	None	TCFBPv1_B90046	AGR1A_v2_Lc60200	AGR1A_Lc60200	ATU1A_2	1218169	1219689	MFS permease		(gain)-> N30	None	0	3		N30, RHILS		Mesorhizobium subgroup [MAFF303099, WSM2075], Rhizobium leguminosarum bv. trifolii WSM1325
49RHIZOB_4541.1	Agrobacterium genomosp. 1 str. CFBP 5771	49RHIZOB_4541	ATU1A_2.YJAB	yjaB	TCFBPv1_B90072	AGR1A_v2_Lc60175	AGR1A_Lc60175	ATU1A_2	1244988	1245434	putative acetyltransferase		(duplication)-> N15	1000002135	0	0
49RHIZOB_1877_0.5	Agrobacterium genomosp. 1 str. CFBP 5771	49RHIZOB_1877_0	ATU1A_2.BIOF	bioF	TCFBPv1_B90074	AGR1A_v2_Lc60173	AGR1A_Lc60173	ATU1A_2	1246674	1247816	8-amino-7-oxononanoate synthase				0	9		N9, N7, PARL1		Sinorhizobium fredii, Mesorhizobium, Parvibaculum lavamentivorans DS-1
49RHIZOB_4839.2	Agrobacterium genomosp. 1 str. CFBP 5771	49RHIZOB_4839	ATU1A_2.BIOD	bioD	TCFBPv1_B90075	AGR1A_v2_Lc60172	AGR1A_Lc60172	ATU1A_2	1247813	1248451	Dethiobiotin synthetase		(duplication)-> N17	None	0	4		N9, RHILO, MESAL1		Sinorhizobium fredii, Mesorhizobium loti MAFF303099, Mesorhizobium alhagi CCNWXJ12-2
49RHIZOB_3203.1	Agrobacterium genomosp. 1 str. CFBP 5771	49RHIZOB_3203	ATU1A_2.FHUD	fhuD	TCFBPv1_B90091	AGR1A_v2_Lc60156	AGR1A_Lc60156	ATU1A_2	1265258	1266139	ABC transporter, substrate binding protein (Ferrichrome)		(gain)-> N2	None	0	1		RHILS		Rhizobium leguminosarum bv. trifolii WSM1325
49RHIZOB_3202.2	Agrobacterium genomosp. 1 str. CFBP 5771	49RHIZOB_3202	ATU1A_2.FHUB	fhuB	TCFBPv1_B90092	AGR1A_v2_Lc60155	AGR1A_Lc60155	ATU1A_2	1266136	1268100	Iron(3+)-hydroxamate import system permease protein fhuB		(gain)-> N2	None	0	1		RHILS		Rhizobium leguminosarum bv. trifolii WSM1325
49RHIZOB_4844.0	Agrobacterium genomosp. 1 str. CFBP 5771	49RHIZOB_4844	ATU1A_2.YHIQ	yhiQ	TCFBPv1_B90108	AGR1A_v2_Lc60139	AGR1A_Lc60139	ATU1A_2	1281276	1281902	putative SAM-dependent methyltransferase		(gain)-> N15	1000002224	0	0
49RHIZOB_4845.0	Agrobacterium genomosp. 1 str. CFBP 5771	49RHIZOB_4845	ATU1A_2.RLUA	rluA	TCFBPv1_B90109	AGR1A_v2_Lc60138	AGR1A_Lc60138	ATU1A_2	1281911	1282579	Ribosomal large subunit pseudouridine synthase A		PARL1 (transfer)-> N15	1000036192	0	1		PARL1		Parvibaculum lavamentivorans DS-1
49RHIZOB_3865.0	Agrobacterium genomosp. 1 str. CFBP 5771	49RHIZOB_3865	ATU1A_2.PE1283	None	TCFBPv1_B90151	AGR1A_v2_Lc60096	AGR1A_Lc60096	ATU1A_2	1330857	1331840	putative aldose epimerase		(gain)-> N15	1000002279	0	1		AGRRK		Agrobacterium radiobacter K84
49RHIZOB_4851.0	Agrobacterium genomosp. 1 str. CFBP 5771	49RHIZOB_4851	ATU1A_2.PE1295	None	TCFBPv1_B90163	AGR1A_v2_Lc60084	AGR1A_Lc60084	ATU1A_2	1342363	1342551	conserved protein of unknown function		(gain)-> N15	1000002294	0	0
49RHIZOB_4255.0	Agrobacterium genomosp. 1 str. CFBP 5771	49RHIZOB_4255	ATU1A_2.PE1302	None	TCFBPv1_B90170	AGR1A_v2_Lc60077	AGR1A_Lc60077	ATU1A_2	1347966	1348340	conserved protein of unknown function		(duplication)-> N15	None	0	0
49RHIZOB_4852.0	Agrobacterium genomosp. 1 str. CFBP 5771	49RHIZOB_4852	ATU1A_2.PE1303	None	TCFBPv1_B90171	AGR1A_v2_Lc60076	AGR1A_Lc60076	ATU1A_2	1348412	1348912	conserved protein of unknown function		(gain)-> N15	1000002301	0	0
49RHIZOB_4853.0	Agrobacterium genomosp. 1 str. CFBP 5771	49RHIZOB_4853	ATU1A_2.PE1308	None	TCFBPv1_B90176	AGR1A_v2_Lc60072	AGR1A_Lc60072	ATU1A_2	1352431	1353987	conserved protein of unknown function		(gain)-> N15	1000002308	0	0
49RHIZOB_4854.0	Agrobacterium genomosp. 1 str. CFBP 5771	49RHIZOB_4854	ATU1A_2.PE1309	None	TCFBPv1_B90177	AGR1A_v2_Lc60071	AGR1A_Lc60071	ATU1A_2	1354247	1354555	conserved protein of unknown function		(speciation)-> N21	1000002310	0	0
49RHIZOB_4855.0	Agrobacterium genomosp. 1 str. CFBP 5771	49RHIZOB_4855	ATU1A_2.PE1310	None	TCFBPv1_B90178	AGR1A_v2_Lc60070	AGR1A_Lc60070	ATU1A_2	1354606	1355838	conserved protein of unknown function		(gain)-> N15	1000002308	0	0
49RHIZOB_74_6.8	Agrobacterium genomosp. 1 str. CFBP 5771	49RHIZOB_74_6	ATU1A_2.SDH	sdh	TCFBPv1_B90181	AGR1A_v2_Lc60067	AGR1A_Lc60067	ATU1A_2	1357341	1358090	Serine 3-dehydrogenase		(duplication)-> N1	None	0	4		N18, SINMW		Sinorhizobium meliloti subgroup [1021, AK83, BL225C, SM11], Sinorhizobium medicae WSM419
49RHIZOB_4856.0	Agrobacterium genomosp. 1 str. CFBP 5771	49RHIZOB_4856	ATU1A_2.PE1321	None	TCFBPv1_B90189	AGR1A_v2_Lc60059	AGR1A_Lc60059	ATU1A_2	1365314	1365988	Transcriptional regulator, GntR family		(gain)-> N15	1000002323	0	0
49RHIZOB_4859.0	Agrobacterium genomosp. 1 str. CFBP 5771	49RHIZOB_4859	ATU1A_2.PE1336	None	TCFBPv1_B90204	AGR1A_v2_Lc60043	AGR1A_Lc60043	ATU1A_2	1381435	1381665	conserved protein of unknown function		(gain)-> N15	1000005673	0	0
49RHIZOB_4863.0	Agrobacterium genomosp. 1 str. CFBP 5771	49RHIZOB_4863	ATU1A_2.PE1342	None	TCFBPv1_B90210	AGR1A_v2_Lc60037	AGR1A_Lc60037	ATU1A_2	1387304	1388134	conserved protein of unknown function		MESAM1 (transfer)-> N15	1000002352	0	8		MESAM1, N5		Mesorhizobium amorphae CCNWGS0123, Sinorhizobium
49RHIZOB_4864.0	Agrobacterium genomosp. 1 str. CFBP 5771	49RHIZOB_4864	ATU1A_2.PE1343	None	TCFBPv1_B90211	AGR1A_v2_Lc60036	AGR1A_Lc60036	ATU1A_2	1388131	1390008	conserved protein of unknown function		MESAM1 (transfer)-> N15	1000002352	0	9		MESAM1, N5		Mesorhizobium amorphae CCNWGS0123, Sinorhizobium
49RHIZOB_357.0	Agrobacterium genomosp. 1 str. CFBP 5771	49RHIZOB_357	ATU1A_2.GSHB	gshB	TCFBPv1_B90212	AGR1A_v2_Lc60035	AGR1A_Lc60035	ATU1A_2	1390026	1391072	Glutathione synthetase		(duplication)-> N1	None	0	8		N5		Sinorhizobium
49RHIZOB_1874.2	Agrobacterium genomosp. 1 str. CFBP 5771	49RHIZOB_1874	ATU1A_2.PE1347	None	TCFBPv1_B90215	AGR1A_v2_Lc60032	AGR1A_Lc60032	ATU1A_2	1393891	1394778	conserved membrane protein of unknown function		(gain)-> N2	None	0	5		N12		Mesorhizobium subgroup [CCNWGS0123, MAFF303099, WSM1271, WSM2073, WSM2075]
49RHIZOB_221_2.4	Agrobacterium genomosp. 1 str. CFBP 5771	49RHIZOB_221_2	ATU1A_2.GCVA	gcvA	TCFBPv1_B90217	AGR1A_v2_Lc60030	AGR1A_Lc60030	ATU1A_2	1395869	1396771	Transcriptional regulator, LysR family				0	9		MESSB, N5		Chelativorans sp. BNC1, Sinorhizobium
49RHIZOB_4867.0	Agrobacterium genomosp. 1 str. CFBP 5771	49RHIZOB_4867	ATU1A_2.PE1363	None	TCFBPv1_B90231	AGR1A_v2_Lc60016	AGR1A_Lc60016	ATU1A_2	1412720	1413157	conserved protein of unknown function		(gain)-> N15	1000002380	0	0
49RHIZOB_197_1.12	Agrobacterium genomosp. 1 str. CFBP 5771	49RHIZOB_197_1	ATU1A_2.PE1505	None	TCFBPv1_B110122	AGR1A_v2_Lc40125	AGR1A_Lc40125	ATU1A_2	1552081	1553871	putative ABC multidrug transport system, fused ATPase and permease domain		N2 (transfer)-> N15	1000000200	0	0
49RHIZOB_68_0.7	Agrobacterium genomosp. 1 str. CFBP 5771	49RHIZOB_68_0	ATU1A_2.GYAR	gyaR	TCFBPv1_B110154	AGR1A_v2_Lc40156	AGR1A_Lc40156	ATU1A_2	1586366	1587301	Glyoxylate reductase				0	7		N13, AGRRK, PARL1		Sinorhizobium meliloti, Agrobacterium radiobacter K84, Parvibaculum lavamentivorans DS-1
49RHIZOB_83_1.78	Agrobacterium genomosp. 1 str. CFBP 5771	49RHIZOB_83_1	ATU1A_2.PE1538	None	TCFBPv1_B110155	AGR1A_v2_Lc40157	AGR1A_Lc40157	ATU1A_2	1587326	1588057	putative amino acid transport protein, ATP-binding protein		(duplication)-> N2	None	0	2		RHISN, AGRRK		Sinorhizobium fredii NGR234, Agrobacterium radiobacter K84
49RHIZOB_1336_0.37	Agrobacterium genomosp. 1 str. CFBP 5771	49RHIZOB_1336_0	ATU1A_2.PE1539	None	TCFBPv1_B110156	AGR1A_v2_Lc40158	AGR1A_Lc40158	ATU1A_2	1588038	1588697	ABC transporter, membrane spanning protein (Amino acid)		(duplication)-> N2	None	0	2		RHISN, AGRRK		Sinorhizobium fredii NGR234, Agrobacterium radiobacter K84
49RHIZOB_1336_0.59	Agrobacterium genomosp. 1 str. CFBP 5771	49RHIZOB_1336_0	ATU1A_2.PE1540	None	TCFBPv1_B110157	AGR1A_v2_Lc40159	AGR1A_Lc40159	ATU1A_2	1588694	1589398	ABC transporter, membrane spanning protein (Amino acid)		(duplication)-> N3	None	0	3		N9, AGRRK		Sinorhizobium fredii, Agrobacterium radiobacter K84
49RHIZOB_1780_0.12	Agrobacterium genomosp. 1 str. CFBP 5771	49RHIZOB_1780_0	ATU1A_2.PE1541	None	TCFBPv1_B110158	AGR1A_v2_Lc40160	AGR1A_Lc40160	ATU1A_2	1589465	1590268	ABC transporter, substrate binding protein (Amino acid)		(duplication)-> N3	None	0	3		N9, AGRRK		Sinorhizobium fredii, Agrobacterium radiobacter K84
49RHIZOB_2938.3	Agrobacterium genomosp. 1 str. CFBP 5771	49RHIZOB_2938	ATU1A_2.PE1543	None	TCFBPv1_B110160	AGR1A_v2_Lc40162	AGR1A_Lc40162	ATU1A_2	1590989	1592065	putative transcriptional regulator, LacI family		(duplication)-> N2	None	0	1		AGRRK		Agrobacterium radiobacter K84
49RHIZOB_4543.2	Agrobacterium genomosp. 1 str. CFBP 5771	49RHIZOB_4543	ATU1A_2.PE1545	None	TCFBPv1_B110162	AGR1A_v2_Lc40164	AGR1A_Lc40164	ATU1A_2	1593166	1594875	conserved protein of unknown function		N8 (transfer)-> N15	1000000260	0	0
49RHIZOB_470.0	Agrobacterium genomosp. 1 str. CFBP 5771	49RHIZOB_470	ATU1A_2.PE1546	dadA	TCFBPv1_B110163	AGR1A_v2_Lc40165	AGR1A_Lc40165	ATU1A_2	1594987	1596228	D-amino acid dehydrogenase, small subunit		(duplication)-> N2	None	0	6		N8		Sinorhizobium subgroup [WSM419, meliloti]
49RHIZOB_83_1.81	Agrobacterium genomosp. 1 str. CFBP 5771	49RHIZOB_83_1	ATU1A_2.PE1547	None	TCFBPv1_B110164	AGR1A_v2_Lc40166	AGR1A_Lc40166	ATU1A_2	1596228	1596950	putative amino acid transport protein, ATP-binding protein		(duplication)-> N2	None	0	7		N8, MESSB		Sinorhizobium subgroup [WSM419, meliloti], Chelativorans sp. BNC1
49RHIZOB_1336_0.36	Agrobacterium genomosp. 1 str. CFBP 5771	49RHIZOB_1336_0	ATU1A_2.PE1548	None	TCFBPv1_B110165	AGR1A_v2_Lc40167	AGR1A_Lc40167	ATU1A_2	1596943	1597596	ABC transporter, membrane spanning protein (Amino acid)		(duplication)-> N2	None	0	7		N8, AGRRK		Sinorhizobium subgroup [WSM419, meliloti], Agrobacterium radiobacter K84
49RHIZOB_1336_0.47	Agrobacterium genomosp. 1 str. CFBP 5771	49RHIZOB_1336_0	ATU1A_2.PE1549	None	TCFBPv1_B110166	AGR1A_v2_Lc40168	AGR1A_Lc40168	ATU1A_2	1597609	1598274	ABC transporter, membrane spanning protein (Amino acid)		(duplication)-> N2	None	0	7		N8, AGRRK		Sinorhizobium subgroup [WSM419, meliloti], Agrobacterium radiobacter K84
49RHIZOB_2614_0.1	Agrobacterium genomosp. 1 str. CFBP 5771	49RHIZOB_2614_0	ATU1A_2.PE1551	None	TCFBPv1_B110168	AGR1A_v2_Lc40170	AGR1A_Lc40170	ATU1A_2	1599479	1600516	putative enzyme		(speciation)-> N2	None	0	9		N8, MESOW, RHILW, MESCW		Sinorhizobium subgroup [WSM419, meliloti], Mesorhizobium opportunistum WSM2075, Rhizobium leguminosarum bv. trifolii WSM2304, Mesorhizobium ciceri biovar biserrulae WSM1271
49RHIZOB_1265.0	Agrobacterium genomosp. 1 str. CFBP 5771	49RHIZOB_1265	ATU1A_2.PE1567	None	TCFBPv1_B110184	AGR1A_v2_Lc40185	AGR1A_Lc40185	ATU1A_2	1616140	1616607	conserved membrane protein of unknown function		(gain)-> N15	1000006496	0	1		AGRRK		Agrobacterium radiobacter K84
49RHIZOB_1973.1	Agrobacterium genomosp. 1 str. CFBP 5771	49RHIZOB_1973	ATU1A_2.PE1578	None	TCFBPv1_B110195	AGR1A_v2_Lc40196	AGR1A_Lc40196	ATU1A_2	1629481	1630434	conserved exported protein of unknown function				0	0
49RHIZOB_4555.0	Agrobacterium genomosp. 1 str. CFBP 5771	49RHIZOB_4555	ATU1A_2.PE1592	None	TCFBPv1_B110209	AGR1A_v2_Lc40210	AGR1A_Lc40210	ATU1A_2	1643427	1643603	conserved protein of unknown function		(gain)-> N15	1000000323	0	0
49RHIZOB_179_0.6	Agrobacterium genomosp. 1 str. CFBP 5771	49RHIZOB_179_0	ATU1A_2.PE1608	None	TCFBPv1_B110225	AGR1A_v2_Lc40226	AGR1A_Lc40226	ATU1A_2	1662744	1664846	Uncharacterized signaling protein CC_0091				0	8		N13, RHILW, AGRRK, N9		Sinorhizobium meliloti, Rhizobium leguminosarum bv. trifolii WSM2304, Agrobacterium radiobacter K84, Sinorhizobium fredii
49RHIZOB_197_1.4	Agrobacterium genomosp. 1 str. CFBP 5771	49RHIZOB_197_1	ATU1A_2.PE1641	None	TCFBPv1_B110258	AGR1A_v2_Lc40262	AGR1A_Lc40262	ATU1A_2	1698845	1700608	Uncharacterized ABC transporter ATP-binding protein y4gM		(duplication)-> N2	None	0	6		N12, RHISN		Mesorhizobium subgroup [CCNWGS0123, MAFF303099, WSM1271, WSM2073, WSM2075], Sinorhizobium fredii NGR234
49RHIZOB_4581.1	Agrobacterium genomosp. 1 str. CFBP 5771	49RHIZOB_4581	ATU1A_2.PE1642	None	TCFBPv1_B110259	AGR1A_v2_Lc40263	AGR1A_Lc40263	ATU1A_2	1701047	1701826	conserved protein of unknown function		(gain)-> N11	None	0	0
49RHIZOB_623.2	Agrobacterium genomosp. 1 str. CFBP 5771	49RHIZOB_623	ATU1A_2.PE1695	None	TCFBPv1_B110312	AGR1A_v2_Lc40317	AGR1A_Lc40317	ATU1A_2	1758873	1760408	ABC transporter, substrate binding protein (Oligopeptide)		(duplication)-> N2	None	0	7		N8, MESSB		Sinorhizobium subgroup [WSM419, meliloti], Chelativorans sp. BNC1
49RHIZOB_202_1.118	Agrobacterium genomosp. 1 str. CFBP 5771	49RHIZOB_202_1	ATU1A_2.PE1696	yliC	TCFBPv1_B110313	AGR1A_v2_Lc40318	AGR1A_Lc40318	ATU1A_2	1760485	1761408	putative peptide transporter permease subunit: membrane component of ABC superfamily		(duplication)-> N2	None	0	1		AGRRK		Agrobacterium radiobacter K84
49RHIZOB_255_0.0	Agrobacterium genomosp. 1 str. CFBP 5771	49RHIZOB_255_0	ATU1A_2.PE1697	None	TCFBPv1_B110314	AGR1A_v2_Lc40319	AGR1A_Lc40319	ATU1A_2	1761415	1762263	putative dipeptide transport system permease protein		(duplication)-> N2	None	0	1		MESSB		Chelativorans sp. BNC1
49RHIZOB_4936.0	Agrobacterium genomosp. 1 str. CFBP 5771	49RHIZOB_4936	ATU1A_2.PE1698	None	TCFBPv1_B110315	AGR1A_v2_Lc40320	AGR1A_Lc40320	ATU1A_2	1762260	1764002	conserved protein of unknown function		(gain)-> N15	1000002874	0	1		SINMK		Sinorhizobium meliloti AK83
49RHIZOB_4935.0	Agrobacterium genomosp. 1 str. CFBP 5771	49RHIZOB_4935	ATU1A_2.PE1699	None	TCFBPv1_B110316	AGR1A_v2_Lc40321	AGR1A_Lc40321	ATU1A_2	1764195	1764566	conserved protein of unknown function		(gain)-> N15	1000002874	0	3		N9, SINMW		Sinorhizobium fredii, Sinorhizobium medicae WSM419
49RHIZOB_4934.0	Agrobacterium genomosp. 1 str. CFBP 5771	49RHIZOB_4934	ATU1A_2.SETA	setA	TCFBPv1_B110334	AGR1A_v2_Lc40339	AGR1A_Lc40339	ATU1A_2	1784174	1785355	MFS permease		(gain)-> N15	1000002833	0	0
49RHIZOB_4914.0	Agrobacterium genomosp. 1 str. CFBP 5771	49RHIZOB_4914	ATU1A_2.AGBD	agbD	TCFBPv1_B130029	AGR1A_v2_Lc50030	AGR1A_Lc50030	ATU1A_2	1898073	1898786	Agrobactin synthesis protein, 4'-phosphopantetheinyl transferase		(gain)-> N15	1000006066	0	0
49RHIZOB_74_6.4	Agrobacterium genomosp. 1 str. CFBP 5771	49RHIZOB_74_6	ATU1A_2.RBTD	rbtD	TCFBPv1_B130071	AGR1A_v2_Lc50072	AGR1A_Lc50072	ATU1A_2	1946150	1946881	Ribitol 2-dehydrogenase (RDH)		(speciation)-> N1	None	0	4		PARL1, N19, RHISN		Parvibaculum lavamentivorans DS-1, Rhizobium etli, Sinorhizobium fredii NGR234
49RHIZOB_226_1.41	Agrobacterium genomosp. 1 str. CFBP 5771	49RHIZOB_226_1	ATU1A_2.PE1862	None	TCFBPv1_B130073	AGR1A_v2_Lc50074	AGR1A_Lc50074	ATU1A_2	1947887	1949389	Putative Sugar (D-ribose) ABC transporter (ATP-binding protein)		(speciation)-> N2	None	0	6		N8		Sinorhizobium subgroup [WSM419, meliloti]
49RHIZOB_4902.3	Agrobacterium genomosp. 1 str. CFBP 5771	49RHIZOB_4902	ATU1A_2.RBSB	rbsB	TCFBPv1_B130074	AGR1A_v2_Lc50075	AGR1A_Lc50075	ATU1A_2	1949461	1950372	ABC transporter, substrate binding protein (Ribose)		(gain)-> N2	None	0	4		N17		Mesorhizobium subgroup [MAFF303099, WSM1271, WSM2073, WSM2075]
49RHIZOB_868_2.14	Agrobacterium genomosp. 1 str. CFBP 5771	49RHIZOB_868_2	ATU1A_2.PE1865	None	TCFBPv1_B130076	AGR1A_v2_Lc50077	AGR1A_Lc50077	ATU1A_2	1951732	1952769	putative D-xylulose reductase		(duplication)-> N2	None	0	5		N13		Sinorhizobium meliloti
49RHIZOB_4894.0	Agrobacterium genomosp. 1 str. CFBP 5771	49RHIZOB_4894	ATU1A_2.ACNB	acnB	TCFBPv1_B130101	AGR1A_v2_Lc50102	AGR1A_Lc50102	ATU1A_2	1980349	1983138	Aconitate hydratase 2		(speciation)-> N21	1000002594	0	0
49RHIZOB_1479.2	Agrobacterium genomosp. 1 str. S56	49RHIZOB_1479	ATU1B_1.PE122	None	TS56v1_A10122	AGR1B_v2_Cc140229	AGR1B_Cc140229	ATU1B_1	131170	131625	Transcriptional regulator, MarR family				0	11		PARL1, MESSB, N5, AGRRK		Parvibaculum lavamentivorans DS-1, Chelativorans sp. BNC1, Sinorhizobium, Agrobacterium radiobacter K84
49RHIZOB_4459.0	Agrobacterium genomosp. 1 str. S56	49RHIZOB_4459	ATU1B_1.PE148	None	TS56v1_A10148	AGR1B_v2_Cc140203	AGR1B_Cc140203	ATU1B_1	156040	157227	GGDEF family protein		(gain)-> N15	1000006923	0	0
49RHIZOB_4462.1	Agrobacterium genomosp. 1 str. S56	49RHIZOB_4462	ATU1B_1.PE173	None	TS56v1_A10173	AGR1B_v2_Cc140177	AGR1B_Cc140177	ATU1B_1	182149	182541	conserved protein of unknown function		(duplication)-> N17	None	0	12		N17, N5		Mesorhizobium subgroup [MAFF303099, WSM1271, WSM2073, WSM2075], Sinorhizobium
49RHIZOB_4463.0	Agrobacterium genomosp. 1 str. S56	49RHIZOB_4463	ATU1B_1.PE191	None	TS56v1_A10191	AGR1B_v2_Cc140159	AGR1B_Cc140159	ATU1B_1	211021	212124	NAD binding site:FAD dependent oxidoreductase				0	8		N12, N9, MESSB, PARL1		Mesorhizobium subgroup [CCNWGS0123, MAFF303099, WSM1271, WSM2073, WSM2075], Sinorhizobium fredii, Chelativorans sp. BNC1, Parvibaculum lavamentivorans DS-1
49RHIZOB_2863_0.18	Agrobacterium genomosp. 1 str. S56	49RHIZOB_2863_0	ATU1B_1.PE197	None	TS56v1_A10197	AGR1B_v2_Cc140153	AGR1B_Cc140153	ATU1B_1	218684	219400	Transcriptional regulator, GntR family		N8 (transfer)-> N15	1000006982	0	0
49RHIZOB_4467.0	Agrobacterium genomosp. 1 str. S56	49RHIZOB_4467	ATU1B_1.PE258	None	TS56v1_A10258	AGR1B_v2_Cc140093	AGR1B_Cc140093	ATU1B_1	280644	281057	Putative CobE protein		N12 (transfer)-> N15	1000007052	0	5		N12		Mesorhizobium subgroup [CCNWGS0123, MAFF303099, WSM1271, WSM2073, WSM2075]
49RHIZOB_4468.0	Agrobacterium genomosp. 1 str. S56	49RHIZOB_4468	ATU1B_1.PE267	None	TS56v1_A10267	AGR1B_v2_Cc140084	AGR1B_Cc140084	ATU1B_1	290972	291358	conserved protein of unknown function		N7 (transfer)-> N15	1000007060	0	6		N7		Mesorhizobium
49RHIZOB_2334.1	Agrobacterium genomosp. 1 str. S56	49RHIZOB_2334	ATU1B_1.PE273	None	TS56v1_A10273	AGR1B_v2_Cc140077	AGR1B_Cc140077	ATU1B_1	297225	297554	conserved protein of unknown function		(duplication)-> N2	None	0	11		N8, N17, AGRRK		Sinorhizobium subgroup [WSM419, meliloti], Mesorhizobium subgroup [MAFF303099, WSM1271, WSM2073, WSM2075], Agrobacterium radiobacter K84
49RHIZOB_3271.0	Agrobacterium genomosp. 1 str. S56	49RHIZOB_3271	ATU1B_1.UXAB	uxaB	TS56v1_A10274	AGR1B_v2_Cc140076	AGR1B_Cc140076	ATU1B_1	297566	298699	Altronate oxidoreductase		N15 (transfer)-> AGRRK	1000002210	0	1		AGRRK		Agrobacterium radiobacter K84
49RHIZOB_877_0.1	Agrobacterium genomosp. 1 str. S56	49RHIZOB_877_0	ATU1B_1.CSPA	cspA	TS56v1_A20045	AGR1B_v2_Cc130128	AGR1B_Cc130128	ATU1B_1	426564	426773	Cold shock protein, DNA binding		(duplication)-> N1	None	0	7		N5		Sinorhizobium
49RHIZOB_168.0	Agrobacterium genomosp. 1 str. S56	49RHIZOB_168	ATU1B_1.CYOD	cyoD	TS56v1_A20075	AGR1B_v2_Cc130096	AGR1B_Cc130096	ATU1B_1	459020	459415	cytochrome o ubiquinol oxidase, subunit IV (Ubiquinol oxidase chain D)				0	0
49RHIZOB_169.3	Agrobacterium genomosp. 1 str. S56	49RHIZOB_169	ATU1B_1.CYOC	cyoC	TS56v1_A20076	AGR1B_v2_Cc130095	AGR1B_Cc130095	ATU1B_1	459415	460041	Cytochrome o ubiquinol oxidase subunit III (Ubiquinol oxidase chain C)		N4 (transfer)-> N3	1000002337	0	5		N12, MESSB		Mesorhizobium subgroup [CCNWGS0123, MAFF303099, WSM1271, WSM2073, WSM2075], Chelativorans sp. BNC1
49RHIZOB_171.3	Agrobacterium genomosp. 1 str. S56	49RHIZOB_171	ATU1B_1.CYOA	cyoA	TS56v1_A20078	AGR1B_v2_Cc130093	AGR1B_Cc130093	ATU1B_1	462127	463197	Ubiquinol oxidase subunit 2		(duplication)-> N2	None	0	3		MESAM1, AGRRK, MESCW		Mesorhizobium amorphae CCNWGS0123, Agrobacterium radiobacter K84, Mesorhizobium ciceri biovar biserrulae WSM1271
49RHIZOB_3984.0	Agrobacterium genomosp. 1 str. S56	49RHIZOB_3984	ATU1B_1.GLTB	gltB	TS56v1_A20081	AGR1B_v2_Cc130091	AGR1B_Cc130091	ATU1B_1	465240	470744	Glutamate synthase large subunit		(gain)-> N15	1000009819	0	0
49RHIZOB_3985.0	Agrobacterium genomosp. 1 str. S56	49RHIZOB_3985	ATU1B_1.CYSJ	cysJ	TS56v1_A20082	AGR1B_v2_Cc130090	AGR1B_Cc130090	ATU1B_1	470741	472507	Sulfite reductase [NADPH] flavoprotein alpha-component		(gain)-> N15	1000009819	0	0
49RHIZOB_3987.0	Agrobacterium genomosp. 1 str. S56	49RHIZOB_3987	ATU1B_1.PE444	None	TS56v1_A20094	AGR1B_v2_Cc130077	AGR1B_Cc130077	ATU1B_1	480052	480993	Putative ABC transporter (substrate-binding protein)		N7 (transfer)-> N15	1000009810	0	5		N7		Mesorhizobium
49RHIZOB_1658_1.5	Agrobacterium genomosp. 1 str. S56	49RHIZOB_1658_1	ATU1B_1.PE445	None	TS56v1_A20095	AGR1B_v2_Cc130076	AGR1B_Cc130076	ATU1B_1	481135	481908	Putative ABC transporter (permease protein)		(duplication)-> N2	None	0	5		N7		Mesorhizobium
49RHIZOB_83_13.43	Agrobacterium genomosp. 1 str. S56	49RHIZOB_83_13	ATU1B_1.PE446	None	TS56v1_A20096	AGR1B_v2_Cc130075	AGR1B_Cc130075	ATU1B_1	481908	482693	Putative ABC transporter (ATP binding protein)		(duplication)-> N2	None	0	7		SINFR1, AGRRK, N7		Sinorhizobium fredii HH103, Agrobacterium radiobacter K84, Mesorhizobium
49RHIZOB_3992.0	Agrobacterium genomosp. 1 str. S56	49RHIZOB_3992	ATU1B_1.PE487	None	TS56v1_A20137	AGR1B_v2_Cc130035	AGR1B_Cc130035	ATU1B_1	521176	522222	conserved membrane protein of unknown function		(gain)-> N15	1000009761	0	0
49RHIZOB_3997.0	Agrobacterium genomosp. 1 str. S56	49RHIZOB_3997	ATU1B_1.PE528	None	TS56v1_A30009	AGR1B_v2_Cc120698	AGR1B_Cc120698	ATU1B_1	556810	557679	Carbon-nitrogen hydrolase		(gain)-> N15	1000009724	0	0
49RHIZOB_3998.0	Agrobacterium genomosp. 1 str. S56	49RHIZOB_3998	ATU1B_1.PE529	None	TS56v1_A30010	AGR1B_v2_Cc120697	AGR1B_Cc120697	ATU1B_1	557676	558284	conserved protein of unknown function		(gain)-> N15	1000009724	0	0
49RHIZOB_3999.0	Agrobacterium genomosp. 1 str. S56	49RHIZOB_3999	ATU1B_1.PE530	None	TS56v1_A30011	AGR1B_v2_Cc120696	AGR1B_Cc120696	ATU1B_1	558358	558759	conserved protein of unknown function		MESSB (transfer)-> N15	1000009722	0	1		MESSB		Chelativorans sp. BNC1
49RHIZOB_4001.0	Agrobacterium genomosp. 1 str. S56	49RHIZOB_4001	ATU1B_1.PE543	None	TS56v1_A30024	AGR1B_v2_Cc120683	AGR1B_Cc120683	ATU1B_1	568456	569334	conserved protein of unknown function		MESSB (transfer)-> N15	1000009704	0	1		MESSB		Chelativorans sp. BNC1
49RHIZOB_4002.0	Agrobacterium genomosp. 1 str. S56	49RHIZOB_4002	ATU1B_1.PE554	None	TS56v1_A30035	AGR1B_v2_Cc120672	AGR1B_Cc120672	ATU1B_1	579517	579759	conserved exported protein of unknown function		(gain)-> N15	1000009689	0	0
49RHIZOB_4003.0	Agrobacterium genomosp. 1 str. S56	49RHIZOB_4003	ATU1B_1.PE557	None	TS56v1_A30038	AGR1B_v2_Cc120669	AGR1B_Cc120669	ATU1B_1	582812	583519	Transcriptional regulator, GntR family		N30 (transfer)-> N15	1000004028	0	2		N30		Mesorhizobium subgroup [MAFF303099, WSM2075]
49RHIZOB_4005.0	Agrobacterium genomosp. 1 str. S56	49RHIZOB_4005	ATU1B_1.PE564	None	TS56v1_A30045	AGR1B_v2_Cc120662	AGR1B_Cc120662	ATU1B_1	587685	588116	conserved protein of unknown function		(gain)-> N15	1000004012	0	0
49RHIZOB_4012.0	Agrobacterium genomosp. 1 str. S56	49RHIZOB_4012	ATU1B_1.PE667	None	TS56v1_A30148	AGR1B_v2_Cc120559	AGR1B_Cc120559	ATU1B_1	688234	688611	conserved protein of unknown function		(gain)-> N15	1000003910	0	0
49RHIZOB_4015.1	Agrobacterium genomosp. 1 str. S56	49RHIZOB_4015	ATU1B_1.PE679	None	TS56v1_A30160	AGR1B_v2_Cc120547	AGR1B_Cc120547	ATU1B_1	701470	702270	conserved protein of unknown function		N12 (transfer)-> N15	1000003200	0	11		N23, MESAM1, N5		Mesorhizobium subgroup [MAFF303099, WSM2073, WSM2075], Mesorhizobium amorphae CCNWGS0123, Sinorhizobium
49RHIZOB_3993.0	Agrobacterium genomosp. 1 str. S56	49RHIZOB_3993	ATU1B_1.FBPA	fbpA	TS56v1_A30173	AGR1B_v2_Cc120534	AGR1B_Cc120534	ATU1B_1	717476	718492	ABC transporter, substrate binding protein (Iron)				0	0
49RHIZOB_4017.0	Agrobacterium genomosp. 1 str. S56	49RHIZOB_4017	ATU1B_1.PE693	fbpA	TS56v1_A30174	AGR1B_v2_Cc120533	AGR1B_Cc120533	ATU1B_1	718514	720241	ABC transporter, membrane spanning protein				0	0
49RHIZOB_4023.0	Agrobacterium genomosp. 1 str. S56	49RHIZOB_4023	ATU1B_1.PE775	None	TS56v1_A30256	AGR1B_v2_Cc120453	AGR1B_Cc120453	ATU1B_1	779111	780391	Polysaccharide biosynthesis protein				0	9		MESSB, N5		Chelativorans sp. BNC1, Sinorhizobium
49RHIZOB_4025.0	Agrobacterium genomosp. 1 str. S56	49RHIZOB_4025	ATU1B_1.PE777	None	TS56v1_A30258	AGR1B_v2_Cc120451	AGR1B_Cc120451	ATU1B_1	782012	782764	Polysaccharide deacetylase				0	9		MESSB, N5		Chelativorans sp. BNC1, Sinorhizobium
49RHIZOB_4026.0	Agrobacterium genomosp. 1 str. S56	49RHIZOB_4026	ATU1B_1.PE791	None	TS56v1_A30272	AGR1B_v2_Cc120437	AGR1B_Cc120437	ATU1B_1	793918	794355	conserved protein of unknown function		N4 (transfer)-> N15	1000003846	0	6		MESSB, RHIME, SINFR1, N17		Chelativorans sp. BNC1, Sinorhizobium meliloti 1021, Sinorhizobium fredii HH103, Mesorhizobium subgroup [MAFF303099, WSM1271, WSM2073, WSM2075]
49RHIZOB_4027.0	Agrobacterium genomosp. 1 str. S56	49RHIZOB_4027	ATU1B_1.PE799	None	TS56v1_A30280	AGR1B_v2_Cc120430	AGR1B_Cc120430	ATU1B_1	806291	806713	conserved protein of unknown function		(gain)-> N15	1000003832	0	0
49RHIZOB_4030.0	Agrobacterium genomosp. 1 str. S56	49RHIZOB_4030	ATU1B_1.PE806	None	TS56v1_A30287	AGR1B_v2_Cc120423	AGR1B_Cc120423	ATU1B_1	813428	813769	conserved protein of unknown function		(gain)-> N15	1000003823	0	0
49RHIZOB_4033.0	Agrobacterium genomosp. 1 str. S56	49RHIZOB_4033	ATU1B_1.PE826	None	TS56v1_A30307	AGR1B_v2_Cc120403	AGR1B_Cc120403	ATU1B_1	834756	835577	conserved exported protein of unknown function		(gain)-> N15	1000003804	0	0
49RHIZOB_4037.0	Agrobacterium genomosp. 1 str. S56	49RHIZOB_4037	ATU1B_1.TAGA	tagA	TS56v1_A30363	AGR1B_v2_Cc120348	AGR1B_Cc120348	ATU1B_1	880784	881458	Teichoic acid biosynthesis protein		(speciation)-> N21	1000003744	0	0
49RHIZOB_4038.0	Agrobacterium genomosp. 1 str. S56	49RHIZOB_4038	ATU1B_1.PE883	None	TS56v1_A30364	AGR1B_v2_Cc120347	AGR1B_Cc120347	ATU1B_1	881593	883347	conserved protein of unknown function		(gain)-> N15	1000003743	0	0
49RHIZOB_4039.0	Agrobacterium genomosp. 1 str. S56	49RHIZOB_4039	ATU1B_1.PE892	None	TS56v1_A30373	AGR1B_v2_Cc120337	AGR1B_Cc120337	ATU1B_1	892713	894077	conserved exported protein of unknown function		(gain)-> N15	1000003736	0	0
49RHIZOB_4041.0	Agrobacterium genomosp. 1 str. S56	49RHIZOB_4041	ATU1B_1.PE900	None	TS56v1_A30381	AGR1B_v2_Cc120329	AGR1B_Cc120329	ATU1B_1	903070	903498	conserved protein of unknown function		(gain)-> N15	1000003716	0	0
49RHIZOB_280_1.10	Agrobacterium genomosp. 1 str. S56	49RHIZOB_280_1	ATU1B_1.PE1025	None	TS56v1_A30506	AGR1B_v2_Cc120203	AGR1B_Cc120203	ATU1B_1	1037191	1037655	Lectin-like protein BA14k		(duplication)-> N2	None	0	6		N7		Mesorhizobium
49RHIZOB_280_1.11	Agrobacterium genomosp. 1 str. S56	49RHIZOB_280_1	ATU1B_1.PE1026	None	TS56v1_A30507	AGR1B_v2_Cc120202	AGR1B_Cc120202	ATU1B_1	1037880	1038404	Lectin-like protein BA14k				0	12		N8, AGRRK, N7		Sinorhizobium subgroup [WSM419, meliloti], Agrobacterium radiobacter K84, Mesorhizobium
49RHIZOB_4054.0	Agrobacterium genomosp. 1 str. S56	49RHIZOB_4054	ATU1B_1.PE1038	None	TS56v1_A30519	AGR1B_v2_Cc120190	AGR1B_Cc120190	ATU1B_1	1049075	1049428	conserved protein of unknown function		(gain)-> N15	1000003517	0	0
49RHIZOB_4060.0	Agrobacterium genomosp. 1 str. S56	49RHIZOB_4060	ATU1B_1.PE1089	None	TS56v1_A30570	AGR1B_v2_Cc120137	AGR1B_Cc120137	ATU1B_1	1094296	1095396	conserved exported protein of unknown function		(gain)-> N15	1000009431	0	0
49RHIZOB_1263_0.4	Agrobacterium genomosp. 1 str. S56	49RHIZOB_1263_0	ATU1B_1.PE1139	None	TS56v1_A30620	AGR1B_v2_Cc120086	AGR1B_Cc120086	ATU1B_1	1145463	1148183	P type cation (Metal) transporter, ATPase component				0	0
49RHIZOB_324_0.2	Agrobacterium genomosp. 1 str. S56	49RHIZOB_324_0	ATU1B_1.PE1150	None	TS56v1_A30631	AGR1B_v2_Cc120076	AGR1B_Cc120076	ATU1B_1	1156638	1157060	conserved protein of unknown function		(duplication)-> N2	None	0	3		MESSB, RHILO, AGRRK		Chelativorans sp. BNC1, Mesorhizobium loti MAFF303099, Agrobacterium radiobacter K84
49RHIZOB_464_0.4	Agrobacterium genomosp. 1 str. S56	49RHIZOB_464_0	ATU1B_1.PE1160	None	TS56v1_A30641	AGR1B_v2_Cc120066	AGR1B_Cc120066	ATU1B_1	1164375	1164806	conserved protein of unknown function		(duplication)-> N11	1000005024	0	2		RHILW, AGRRK		Rhizobium leguminosarum bv. trifolii WSM2304, Agrobacterium radiobacter K84
49RHIZOB_4069.1	Agrobacterium genomosp. 1 str. S56	49RHIZOB_4069	ATU1B_1.PE1161	None	TS56v1_A30642	AGR1B_v2_Cc120065	AGR1B_Cc120065	ATU1B_1	1164910	1165668	Oxidoreductase		N6 (transfer)-> N24	1000002648	0	4		RHILW, N24		Rhizobium leguminosarum bv. trifolii WSM2304, Sinorhizobium meliloti subgroup [1021, BL225C, SM11]
49RHIZOB_220_3.6	Agrobacterium genomosp. 1 str. S56	49RHIZOB_220_3	ATU1B_1.PE1165	None	TS56v1_A30646	AGR1B_v2_Cc120062	AGR1B_Cc120062	ATU1B_1	1167506	1168333	putative aldo/keto reductase; putative 2,5-diketo-D-gluconate reductase B (DkgB-like)		(duplication)-> N2	None	0	8		N5		Sinorhizobium
49RHIZOB_4075.0	Agrobacterium genomosp. 1 str. S56	49RHIZOB_4075	ATU1B_1.PE1186	None	TS56v1_A30667	AGR1B_v2_Cc120040	AGR1B_Cc120040	ATU1B_1	1185132	1185485	protein of unknown function		(gain)-> N15	1000009294	0	0
49RHIZOB_4082.0	Agrobacterium genomosp. 1 str. S56	49RHIZOB_4082	ATU1B_1.PE1227	None	TS56v1_A40002	AGR1B_v2_Cc110257	AGR1B_Cc110257	ATU1B_1	1217688	1217876	conserved protein of unknown function		(gain)-> N15	1000009264	0	0
49RHIZOB_4083.2	Agrobacterium genomosp. 1 str. S56	49RHIZOB_4083	ATU1B_1.BLA	bla	TS56v1_A40012	AGR1B_v2_Cc110247	AGR1B_Cc110247	ATU1B_1	1226043	1226864	Beta-lactamase OXA-18		N12 (transfer)-> AGRTU3	1000011683	0	0
49RHIZOB_4087.0	Agrobacterium genomosp. 1 str. S56	49RHIZOB_4087	ATU1B_1.PE1242	None	TS56v1_A40017	AGR1B_v2_Cc110242	AGR1B_Cc110242	ATU1B_1	1229936	1230109	conserved protein of unknown function		(gain)-> N15	1000009248	0	0
49RHIZOB_4110.0	Agrobacterium genomosp. 1 str. S56	49RHIZOB_4110	ATU1B_1.PE1285	None	TS56v1_A40060	AGR1B_v2_Cc110198	AGR1B_Cc110198	ATU1B_1	1269622	1270479	conserved exported protein of unknown function		(gain)-> N2	None	0	0
49RHIZOB_4112.1	Agrobacterium genomosp. 1 str. S56	49RHIZOB_4112	ATU1B_1.PE1294	None	TS56v1_A40069	AGR1B_v2_Cc110189	AGR1B_Cc110189	ATU1B_1	1284008	1284985	conserved protein of unknown function				0	0
49RHIZOB_4118.0	Agrobacterium genomosp. 1 str. S56	49RHIZOB_4118	ATU1B_1.PE1309	None	TS56v1_A40084	AGR1B_v2_Cc110174	AGR1B_Cc110174	ATU1B_1	1301631	1301804	conserved exported protein of unknown function		(gain)-> N15	1000009177	0	0
49RHIZOB_4119.0	Agrobacterium genomosp. 1 str. S56	49RHIZOB_4119	ATU1B_1.PE1310	None	TS56v1_A40085	AGR1B_v2_Cc110173	AGR1B_Cc110173	ATU1B_1	1301815	1301991	exported protein of unknown function		(gain)-> N15	1000009177	0	0
49RHIZOB_4120.0	Agrobacterium genomosp. 1 str. S56	49RHIZOB_4120	ATU1B_1.PE1311	None	TS56v1_A40086	AGR1B_v2_Cc110172	AGR1B_Cc110172	ATU1B_1	1302157	1302753	conserved protein of unknown function		(gain)-> N15	1000009177	0	0
49RHIZOB_4123.0	Agrobacterium genomosp. 1 str. S56	49RHIZOB_4123	ATU1B_1.PE1320	None	TS56v1_A40095	AGR1B_v2_Cc110163	AGR1B_Cc110163	ATU1B_1	1308618	1308959	conserved protein of unknown function		SINME1 (transfer)-> N2	1000009161	0	6		N7		Mesorhizobium
49RHIZOB_4130.0	Agrobacterium genomosp. 1 str. S56	49RHIZOB_4130	ATU1B_1.PE1380	None	TS56v1_A40155	AGR1B_v2_Cc110101	AGR1B_Cc110101	ATU1B_1	1358652	1359335	conserved exported protein of unknown function		N6 (transfer)-> SINFR1	1000009119	0	2		RHIEC, SINFR1		Rhizobium etli CFN 42, Sinorhizobium fredii HH103
49RHIZOB_4135.0	Agrobacterium genomosp. 1 str. S56	49RHIZOB_4135	ATU1B_1.PE1449	None	TS56v1_A40224	AGR1B_v2_Cc110035	AGR1B_Cc110035	ATU1B_1	1423530	1425467	GGDEF family protein		(gain)-> N15	1000020169	0	0
49RHIZOB_1263_1.8	Agrobacterium genomosp. 1 str. S56	49RHIZOB_1263_1	ATU1B_1.ACTP	actP	TS56v1_A60033	AGR1B_v2_Cc90151	AGR1B_Cc90151	ATU1B_1	1493137	1495647	Copper-transporting P-type ATPase		(duplication)-> N1	None	0	2		N9		Sinorhizobium fredii
49RHIZOB_202_1.70	Agrobacterium genomosp. 1 str. S56	49RHIZOB_202_1	ATU1B_1.NIKB	nikB	TS56v1_A60036	AGR1B_v2_Cc90148	AGR1B_Cc90148	ATU1B_1	1497297	1498199	ABC transporter, membrane spanning protein		(duplication)-> N2	None	0	4		MESSB, RHIME, RHISN, AGRRK		Chelativorans sp. BNC1, Sinorhizobium meliloti 1021, Sinorhizobium fredii NGR234, Agrobacterium radiobacter K84
49RHIZOB_255_0.60	Agrobacterium genomosp. 1 str. S56	49RHIZOB_255_0	ATU1B_1.PE1526	None	TS56v1_A60037	AGR1B_v2_Cc90147	AGR1B_Cc90147	ATU1B_1	1498189	1499094	ABC transporter permease protein; putative dipeptide transport protein		(duplication)-> N2	None	0	3		MESSB, RHISN, AGRRK		Chelativorans sp. BNC1, Sinorhizobium fredii NGR234, Agrobacterium radiobacter K84
49RHIZOB_83_7.28	Agrobacterium genomosp. 1 str. S56	49RHIZOB_83_7	ATU1B_1.DPPD	dppD	TS56v1_A60038	AGR1B_v2_Cc90146	AGR1B_Cc90146	ATU1B_1	1499236	1500300	Dipeptide transport ATP-binding protein dppD (ABC transporter)				0	9		MESAL1, AGRRK, N5		Mesorhizobium alhagi CCNWXJ12-2, Agrobacterium radiobacter K84, Sinorhizobium
49RHIZOB_83_7.76	Agrobacterium genomosp. 1 str. S56	49RHIZOB_83_7	ATU1B_1.OPPF	oppF	TS56v1_A60039	AGR1B_v2_Cc90145	AGR1B_Cc90145	ATU1B_1	1500313	1501323	Oligopeptide transport protein (ABC superfamily, ATP-binding protein)				0	9		N12, MESSB, SINMM, RHISN, AGRRK, SINME1		Mesorhizobium subgroup [CCNWGS0123, MAFF303099, WSM1271, WSM2073, WSM2075], Chelativorans sp. BNC1, Sinorhizobium meliloti SM11, Sinorhizobium fredii NGR234, Agrobacterium radiobacter K84, Sinorhizobium meliloti CCNWSX0020
49RHIZOB_3790.0	Agrobacterium genomosp. 1 str. S56	49RHIZOB_3790	ATU1B_1.PE1529	None	TS56v1_A60040	AGR1B_v2_Cc90144	AGR1B_Cc90144	ATU1B_1	1501563	1503056	ABC transporter, substrate binding protein		N6 (transfer)-> RHISN	1000004161	0	2		RHISN, AGRRK		Sinorhizobium fredii NGR234, Agrobacterium radiobacter K84
49RHIZOB_4146.3	Agrobacterium genomosp. 1 str. S56	49RHIZOB_4146	ATU1B_1.PE1530	None	TS56v1_A60041	AGR1B_v2_Cc90143	AGR1B_Cc90143	ATU1B_1	1503338	1503592	conserved protein of unknown function				0	0
49RHIZOB_4150.0	Agrobacterium genomosp. 1 str. S56	49RHIZOB_4150	ATU1B_1.PE1541	None	TS56v1_A60052	AGR1B_v2_Cc90132	AGR1B_Cc90132	ATU1B_1	1514122	1515006	conserved exported protein of unknown function		(gain)-> N15	1000008923	0	0
49RHIZOB_4156.0	Agrobacterium genomosp. 1 str. S56	49RHIZOB_4156	ATU1B_1.PE1550	None	TS56v1_A60061	AGR1B_v2_Cc90123	AGR1B_Cc90123	ATU1B_1	1522423	1522662	protein of unknown function		N15 (transfer)-> N5	1000008918	0	7		N5		Sinorhizobium
49RHIZOB_4176.0	Agrobacterium genomosp. 1 str. S56	49RHIZOB_4176	ATU1B_1.PE1670	None	TS56v1_A60181	AGR1B_v2_Cc90005	AGR1B_Cc90005	ATU1B_1	1640033	1640503	conserved protein of unknown function		(gain)-> N15	1000008783	0	0
49RHIZOB_4185.0	Agrobacterium genomosp. 1 str. S56	49RHIZOB_4185	ATU1B_1.PE1735	None	TS56v1_A70061	AGR1B_v2_Cc80120	AGR1B_Cc80120	ATU1B_1	1705633	1706562	conserved membrane protein of unknown function		(gain)-> N15	1000008724	0	0
49RHIZOB_4186.0	Agrobacterium genomosp. 1 str. S56	49RHIZOB_4186	ATU1B_1.PE1736	None	TS56v1_A70062	AGR1B_v2_Cc80119	AGR1B_Cc80119	ATU1B_1	1706658	1707392	Transcriptional regulator, AraC family		(gain)-> N15	1000008724	0	0
49RHIZOB_4195.0	Agrobacterium genomosp. 1 str. S56	49RHIZOB_4195	ATU1B_1.PE1771	None	TS56v1_A70097	AGR1B_v2_Cc80082	AGR1B_Cc80082	ATU1B_1	1742300	1742776	conserved protein of unknown function		(gain)-> N15	1000008689	0	0
49RHIZOB_4209.0	Agrobacterium genomosp. 1 str. S56	49RHIZOB_4209	ATU1B_1.PE1822	None	TS56v1_A80037	AGR1B_v2_Cc80026	AGR1B_Cc80026	ATU1B_1	1790098	1790325	conserved protein of unknown function		(duplication)-> N15	1000008608	0	0
49RHIZOB_4255.1	Agrobacterium genomosp. 1 str. S56	49RHIZOB_4255	ATU1B_1.PE1869	None	TS56v1_A90022	AGR1B_v2_Cc70010	AGR1B_Cc70010	ATU1B_1	1837323	1837709	conserved protein of unknown function		(duplication)-> N15	None	0	0
49RHIZOB_1741.0	Agrobacterium genomosp. 1 str. S56	49RHIZOB_1741	ATU1B_1.YAHK	yahK	TS56v1_A90024	AGR1B_v2_Cc70007	AGR1B_Cc70007	ATU1B_1	1839426	1840493	putative oxidoreductase, Zn-dependent and NAD(P)-binding				0	0
49RHIZOB_4257.0	Agrobacterium genomosp. 1 str. S56	49RHIZOB_4257	ATU1B_1.PE1881	None	TS56v1_A100004	AGR1B_v2_Cc60013	AGR1B_Cc60013	ATU1B_1	1849102	1849635	Transcriptional regulator, TetR family (fragment)		PARL1 (transfer)-> N15	1000008540	0	1		PARL1		Parvibaculum lavamentivorans DS-1
49RHIZOB_4258.0	Agrobacterium genomosp. 1 str. S56	49RHIZOB_4258	ATU1B_1.PE1895	None	TS56v1_A110002	AGR1B_v2_Cc50033	AGR1B_Cc50033	ATU1B_1	1864015	1864239	protein of unknown function		(gain)-> N15	1000008521	0	0
49RHIZOB_4262.0	Agrobacterium genomosp. 1 str. S56	49RHIZOB_4262	ATU1B_1.PE1910	None	TS56v1_A110017	AGR1B_v2_Cc50017	AGR1B_Cc50017	ATU1B_1	1878999	1879424	conserved protein of unknown function		(gain)-> N15	1000008498	0	0
49RHIZOB_4265.0	Agrobacterium genomosp. 1 str. S56	49RHIZOB_4265	ATU1B_1.PE1916	None	TS56v1_A110023	AGR1B_v2_Cc50011	AGR1B_Cc50011	ATU1B_1	1884466	1886205	conserved protein of unknown function		N4 (transfer)-> N15	1000008493	0	11		N13, N4		Sinorhizobium meliloti, Phyllobacteriaceae
49RHIZOB_4266.1	Agrobacterium genomosp. 1 str. S56	49RHIZOB_4266	ATU1B_1.PE1935	None	TS56v1_A120009	AGR1B_v2_Cc40232	AGR1B_Cc40232	ATU1B_1	1905349	1906905	conserved protein of unknown function				0	12		RHILS, MESAM1, MESAL1, RHILO, N5		Rhizobium leguminosarum bv. trifolii WSM1325, Mesorhizobium amorphae CCNWGS0123, Mesorhizobium alhagi CCNWXJ12-2, Mesorhizobium loti MAFF303099, Sinorhizobium
49RHIZOB_4270.0	Agrobacterium genomosp. 1 str. S56	49RHIZOB_4270	ATU1B_1.PE1946	None	TS56v1_A120020	AGR1B_v2_Cc40221	AGR1B_Cc40221	ATU1B_1	1916699	1916923	protein of unknown function		(gain)-> N15	1000008440	0	0
49RHIZOB_4272.0	Agrobacterium genomosp. 1 str. S56	49RHIZOB_4272	ATU1B_1.PE1948	None	TS56v1_A120022	AGR1B_v2_Cc40219	AGR1B_Cc40219	ATU1B_1	1917481	1917732	conserved exported protein of unknown function		(gain)-> N15	1000008440	0	0
49RHIZOB_4278.0	Agrobacterium genomosp. 1 str. S56	49RHIZOB_4278	ATU1B_1.PE1969	None	TS56v1_A120043	AGR1B_v2_Cc40198	AGR1B_Cc40198	ATU1B_1	1939282	1939932	conserved exported protein of unknown function		(gain)-> N15	1000008406	0	0
49RHIZOB_4283.0	Agrobacterium genomosp. 1 str. S56	49RHIZOB_4283	ATU1B_1.PE1978	None	TS56v1_A120052	AGR1B_v2_Cc40189	AGR1B_Cc40189	ATU1B_1	1948689	1949447	conserved protein of unknown function		(gain)-> N15	1000008385	0	0
49RHIZOB_4284.0	Agrobacterium genomosp. 1 str. S56	49RHIZOB_4284	ATU1B_1.PE1979	None	TS56v1_A120053	AGR1B_v2_Cc40188	AGR1B_Cc40188	ATU1B_1	1949536	1949799	conserved protein of unknown function		N15 (transfer)-> AGRTU2	1000008391	0	0
49RHIZOB_4285.0	Agrobacterium genomosp. 1 str. S56	49RHIZOB_4285	ATU1B_1.LYSA	lysA	TS56v1_A120055	AGR1B_v2_Cc40186	AGR1B_Cc40186	ATU1B_1	1951312	1952589	Diaminopimelate decarboxylase		(gain)-> N15	1000008379	0	2		SINMK, SINMM		Sinorhizobium meliloti AK83, Sinorhizobium meliloti SM11
49RHIZOB_683.0	Agrobacterium genomosp. 1 str. S56	49RHIZOB_683	ATU1B_1.KEFBC	kefBC	TS56v1_A120070	AGR1B_v2_Cc40169	AGR1B_Cc40169	ATU1B_1	1966813	1968624	Glutathione-regulated potassium-efflux system protein		(duplication)-> N2	None	0	12		N8, N7		Sinorhizobium subgroup [WSM419, meliloti], Mesorhizobium
49RHIZOB_3211.1	Agrobacterium genomosp. 1 str. S56	49RHIZOB_3211	ATU1B_1.PE2000	None	TS56v1_A120074	AGR1B_v2_Cc40165	AGR1B_Cc40165	ATU1B_1	1971522	1972721	MFS permease		N4 (transfer)-> N15	1000005062	0	2		MESSB, MESAL1		Chelativorans sp. BNC1, Mesorhizobium alhagi CCNWXJ12-2
49RHIZOB_1094.0	Agrobacterium genomosp. 1 str. S56	49RHIZOB_1094	ATU1B_1.PE2028	None	TS56v1_A120102	AGR1B_v2_Cc40139	AGR1B_Cc40139	ATU1B_1	2001172	2001453	conserved exported protein of unknown function		(duplication)-> N15	1000007248	0	0
49RHIZOB_4291.0	Agrobacterium genomosp. 1 str. S56	49RHIZOB_4291	ATU1B_1.PE2038	None	TS56v1_A120112	AGR1B_v2_Cc40129	AGR1B_Cc40129	ATU1B_1	2013568	2013792	conserved exported protein of unknown function		(gain)-> N15	1000008310	0	0
49RHIZOB_4297.1	Agrobacterium genomosp. 1 str. S56	49RHIZOB_4297	ATU1B_1.METF	metF	TS56v1_A120142	AGR1B_v2_Cc40098	AGR1B_Cc40098	ATU1B_1	2037401	2038294	Methylenetetrahydrofolate reductase		(gain)-> N11	1000008276	0	0
49RHIZOB_4301.1	Agrobacterium genomosp. 1 str. S56	49RHIZOB_4301	ATU1B_1.PE2085	None	TS56v1_A120159	AGR1B_v2_Cc40081	AGR1B_Cc40081	ATU1B_1	2057867	2058139	conserved protein of unknown function		(duplication)-> N15	None	0	0
49RHIZOB_4305.0	Agrobacterium genomosp. 1 str. S56	49RHIZOB_4305	ATU1B_1.PE2112	None	TS56v1_A120186	AGR1B_v2_Cc40054	AGR1B_Cc40054	ATU1B_1	2082249	2082497	conserved protein of unknown function		(gain)-> N15	1000005680	0	0
49RHIZOB_4306.0	Agrobacterium genomosp. 1 str. S56	49RHIZOB_4306	ATU1B_1.PE2113	None	TS56v1_A120187	AGR1B_v2_Cc40053	AGR1B_Cc40053	ATU1B_1	2082709	2082978	conserved protein of unknown function		(gain)-> N15	1000005680	0	0
49RHIZOB_4307.0	Agrobacterium genomosp. 1 str. S56	49RHIZOB_4307	ATU1B_1.UGCG	ugcG	TS56v1_A120189	AGR1B_v2_Cc40052	AGR1B_Cc40052	ATU1B_1	2083561	2084703	UDP-glucose:ceramide glycosyltransferase		N12 (transfer)-> N15	1000005680	0	7		N12, N9		Mesorhizobium subgroup [CCNWGS0123, MAFF303099, WSM1271, WSM2073, WSM2075], Sinorhizobium fredii
49RHIZOB_4327.0	Agrobacterium genomosp. 1 str. S56	49RHIZOB_4327	ATU1B_1.PE2149	None	TS56v1_A120223	AGR1B_v2_Cc40019	AGR1B_Cc40019	ATU1B_1	2117533	2117838	conserved protein of unknown function		(gain)-> N15	1000008131	0	0
49RHIZOB_6_0.9	Agrobacterium genomosp. 1 str. S56	49RHIZOB_6_0	ATU1B_1.PE2170	None	TS56v1_A130002	AGR1B_v2_Cc30038	AGR1B_Cc30038	ATU1B_1	2135127	2135738	putative homoserine/homoserine lactone efflux protein				0	9		N5, AGRRK		Sinorhizobium, Agrobacterium radiobacter K84
49RHIZOB_4331.0	Agrobacterium genomosp. 1 str. S56	49RHIZOB_4331	ATU1B_1.PE2172	None	TS56v1_A130004	AGR1B_v2_Cc30036	AGR1B_Cc30036	ATU1B_1	2136211	2136432	conserved protein of unknown function		(gain)-> N15	1000008107	0	0
49RHIZOB_4341.0	Agrobacterium genomosp. 1 str. S56	49RHIZOB_4341	ATU1B_1.PE2267	None	TS56v1_A170006	AGR1B_v2_Cc10589	AGR1B_Cc10589	ATU1B_1	2218121	2218447	conserved exported protein of unknown function		(gain)-> N15	1000007955	0	0
49RHIZOB_1673.0	Agrobacterium genomosp. 1 str. S56	49RHIZOB_1673	ATU1B_1.PE2270	None	TS56v1_A170009	AGR1B_v2_Cc10586	AGR1B_Cc10586	ATU1B_1	2220190	2220582	Uncharacterized acyl-CoA thioester hydrolase bbp_254				0	0
49RHIZOB_4346.0	Agrobacterium genomosp. 1 str. S56	49RHIZOB_4346	ATU1B_1.PE2281	None	TS56v1_A170020	AGR1B_v2_Cc10575	AGR1B_Cc10575	ATU1B_1	2230152	2230607	conserved exported protein of unknown function		(gain)-> N15	1000007932	0	0
49RHIZOB_4347.0	Agrobacterium genomosp. 1 str. S56	49RHIZOB_4347	ATU1B_1.PE2285	None	TS56v1_A170024	AGR1B_v2_Cc10571	AGR1B_Cc10571	ATU1B_1	2233008	2234747	GGDEF family protein		(gain)-> N15	1000007886	0	0
49RHIZOB_3579.1	Agrobacterium genomosp. 1 str. S56	49RHIZOB_3579	ATU1B_1.PE2306	None	TS56v1_A170045	AGR1B_v2_Cc10551	AGR1B_Cc10551	ATU1B_1	2254522	2254896	conserved exported protein of unknown function				0	14		N12, RHIL3, MESSB, N5		Mesorhizobium subgroup [CCNWGS0123, MAFF303099, WSM1271, WSM2073, WSM2075], Rhizobium leguminosarum bv. viciae 3841, Chelativorans sp. BNC1, Sinorhizobium
49RHIZOB_4351.0	Agrobacterium genomosp. 1 str. S56	49RHIZOB_4351	ATU1B_1.PE2327	None	TS56v1_A170066	AGR1B_v2_Cc10530	AGR1B_Cc10530	ATU1B_1	2272473	2272781	conserved protein of unknown function				0	12		N8, N4		Sinorhizobium subgroup [WSM419, meliloti], Phyllobacteriaceae
49RHIZOB_395.4	Agrobacterium genomosp. 1 str. S56	49RHIZOB_395	ATU1B_1.PE2358	None	TS56v1_A170097	AGR1B_v2_Cc10500	AGR1B_Cc10500	ATU1B_1	2304202	2305116	ABC transporter, membrane spanning protein				0	0
49RHIZOB_4362.0	Agrobacterium genomosp. 1 str. S56	49RHIZOB_4362	ATU1B_1.PE2419	None	TS56v1_A170158	AGR1B_v2_Cc10439	AGR1B_Cc10439	ATU1B_1	2371756	2373270	ABC transporter, membrane spanning protein (Amino acid)		(gain)-> N15	1000007726	0	0
49RHIZOB_4366.0	Agrobacterium genomosp. 1 str. S56	49RHIZOB_4366	ATU1B_1.PE2434	None	TS56v1_A170173	AGR1B_v2_Cc10424	AGR1B_Cc10424	ATU1B_1	2389990	2390442	conserved exported protein of unknown function		(gain)-> N15	1000007708	0	0
49RHIZOB_4373.0	Agrobacterium genomosp. 1 str. S56	49RHIZOB_4373	ATU1B_1.PE2465	None	TS56v1_A170204	AGR1B_v2_Cc10392	AGR1B_Cc10392	ATU1B_1	2426611	2426961	conserved membrane protein of unknown function		(gain)-> N15	1000007660	0	0
49RHIZOB_4375.1	Agrobacterium genomosp. 1 str. S56	49RHIZOB_4375	ATU1B_1.PE2471	None	TS56v1_A170210	AGR1B_v2_Cc10386	AGR1B_Cc10386	ATU1B_1	2432224	2433153	conserved protein of unknown function		(gain)-> N4	None	0	5		N12		Mesorhizobium subgroup [CCNWGS0123, MAFF303099, WSM1271, WSM2073, WSM2075]
49RHIZOB_4376.0	Agrobacterium genomosp. 1 str. S56	49RHIZOB_4376	ATU1B_1.PE2472	None	TS56v1_A170211	AGR1B_v2_Cc10385	AGR1B_Cc10385	ATU1B_1	2433299	2433610	conserved exported protein of unknown function		(gain)-> N15	1000007652	0	0
49RHIZOB_4378.0	Agrobacterium genomosp. 1 str. S56	49RHIZOB_4378	ATU1B_1.PE2492	None	TS56v1_A170231	AGR1B_v2_Cc10367	AGR1B_Cc10367	ATU1B_1	2448844	2449692	conserved membrane protein of unknown function		(gain)-> N15	1000007640	0	0
49RHIZOB_4381.1	Agrobacterium genomosp. 1 str. S56	49RHIZOB_4381	ATU1B_1.PE2496	mcpA	TS56v1_A170235	AGR1B_v2_Cc10363	AGR1B_Cc10363	ATU1B_1	2452503	2454770	Methyl-accepting chemotaxis protein				0	0
49RHIZOB_4384.1	Agrobacterium genomosp. 1 str. S56	49RHIZOB_4384	ATU1B_1.PE2536	None	TS56v1_A170275	AGR1B_v2_Cc10322	AGR1B_Cc10322	ATU1B_1	2493506	2494819	MFS permease		(duplication)-> N15	1000001559	0	7		N8, RHIL3		Sinorhizobium subgroup [WSM419, meliloti], Rhizobium leguminosarum bv. viciae 3841
49RHIZOB_4392.1	Agrobacterium genomosp. 1 str. S56	49RHIZOB_4392	ATU1B_1.PE2620	None	TS56v1_A170359	AGR1B_v2_Cc10235	AGR1B_Cc10235	ATU1B_1	2578054	2578518	conserved protein of unknown function		N15 (transfer)-> N8	1000007470	0	6		N8		Sinorhizobium subgroup [WSM419, meliloti]
49RHIZOB_4024.2	Agrobacterium genomosp. 1 str. S56	49RHIZOB_4024	ATU1B_1.PE2641	exoQ	TS56v1_A170380	AGR1B_v2_Cc10215	AGR1B_Cc10215	ATU1B_1	2594408	2595796	Exopolysaccharide production protein				0	0
49RHIZOB_4396.0	Agrobacterium genomosp. 1 str. S56	49RHIZOB_4396	ATU1B_1.PE2642	None	TS56v1_A170381	AGR1B_v2_Cc10214	AGR1B_Cc10214	ATU1B_1	2596241	2597404	conserved protein of unknown function				0	9		MESSB, N5		Chelativorans sp. BNC1, Sinorhizobium
49RHIZOB_4397.0	Agrobacterium genomosp. 1 str. S56	49RHIZOB_4397	ATU1B_1.PE2643	None	TS56v1_A170382	AGR1B_v2_Cc10213	AGR1B_Cc10213	ATU1B_1	2597442	2598521	conserved protein of unknown function		(gain)-> N15	1000007388	0	0
49RHIZOB_4399.0	Agrobacterium genomosp. 1 str. S56	49RHIZOB_4399	ATU1B_1.EXOU	exoU	TS56v1_A170384	AGR1B_v2_Cc10211	AGR1B_Cc10211	ATU1B_1	2599875	2600786	UDP-hexose transferase		(gain)-> N15	1000007388	0	0
49RHIZOB_4406.0	Agrobacterium genomosp. 1 str. S56	49RHIZOB_4406	ATU1B_1.PE2655	None	TS56v1_A170394	AGR1B_v2_Cc10202	AGR1B_Cc10202	ATU1B_1	2607752	2608039	conserved protein of unknown function		(gain)-> N15	1000007375	0	0
49RHIZOB_4407.0	Agrobacterium genomosp. 1 str. S56	49RHIZOB_4407	ATU1B_1.PE2660	None	TS56v1_A170399	AGR1B_v2_Cc10197	AGR1B_Cc10197	ATU1B_1	2612200	2612643	NTP pyrophosphohydrolase, MutT family		(gain)-> N15	1000007368	0	0
49RHIZOB_4415.0	Agrobacterium genomosp. 1 str. S56	49RHIZOB_4415	ATU1B_1.PE2710	None	TS56v1_A170449	AGR1B_v2_Cc10146	AGR1B_Cc10146	ATU1B_1	2658847	2659362	Acetyltranferase		RHILO (transfer)-> N6	1000007301	0	3		N20, RHILO		Rhizobium leguminosarum, Mesorhizobium loti MAFF303099
49RHIZOB_1199.0	Agrobacterium genomosp. 1 str. S56	49RHIZOB_1199	ATU1B_1.PE2720	None	TS56v1_A170459	None	None	ATU1B_1	2666719	2667543	conserved protein of unknown function		N15 (transfer)-> AGRRK	1000010246	0	1		AGRRK		Agrobacterium radiobacter K84
49RHIZOB_4418.0	Agrobacterium genomosp. 1 str. S56	49RHIZOB_4418	ATU1B_1.PE2725	None	TS56v1_A170464	AGR1B_v2_Cc10130	AGR1B_Cc10130	ATU1B_1	2673718	2674251	conserved exported protein of unknown function		(gain)-> N15	1000007276	0	0
49RHIZOB_4422.0	Agrobacterium genomosp. 1 str. S56	49RHIZOB_4422	ATU1B_1.PE2741	None	TS56v1_A170480	AGR1B_v2_Cc10115	AGR1B_Cc10115	ATU1B_1	2684506	2685282	conserved exported protein of unknown function		(gain)-> N15	1000007264	0	4		N12		Mesorhizobium subgroup [CCNWGS0123, MAFF303099, WSM1271, WSM2073, WSM2075]
49RHIZOB_4424.0	Agrobacterium genomosp. 1 str. S56	49RHIZOB_4424	ATU1B_1.PE2751	None	TS56v1_A170490	AGR1B_v2_Cc10105	AGR1B_Cc10105	ATU1B_1	2693947	2694885	ABC transporter, substrate binding protein		MESAL1 (transfer)-> N15	1000007241	0	2		MESAL1, SINFR1		Mesorhizobium alhagi CCNWXJ12-2, Sinorhizobium fredii HH103
49RHIZOB_4425.0	Agrobacterium genomosp. 1 str. S56	49RHIZOB_4425	ATU1B_1.YCLN	yclN	TS56v1_A170491	AGR1B_v2_Cc10104	AGR1B_Cc10104	ATU1B_1	2695005	2695970	Uncharacterized ABC transporter permease protein yclN		MESAL1 (transfer)-> N15	1000007241	0	2		MESAL1, SINFR1		Mesorhizobium alhagi CCNWXJ12-2, Sinorhizobium fredii HH103
49RHIZOB_4426.1	Agrobacterium genomosp. 1 str. S56	49RHIZOB_4426	ATU1B_1.YCLO	yclO	TS56v1_A170492	AGR1B_v2_Cc10103	AGR1B_Cc10103	ATU1B_1	2695963	2696931	Uncharacterized ABC transporter permease protein yclO		MESAL1 (transfer)-> N15	1000007241	0	2		MESAL1, SINFR1		Mesorhizobium alhagi CCNWXJ12-2, Sinorhizobium fredii HH103
49RHIZOB_83_14.6	Agrobacterium genomosp. 1 str. S56	49RHIZOB_83_14	ATU1B_1.YCLP	yclP	TS56v1_A170493	AGR1B_v2_Cc10102	AGR1B_Cc10102	ATU1B_1	2696928	2697686	Uncharacterized ABC transporter ATP-binding protein yclP		(speciation)-> N2	None	0	2		MESAL1, SINFR1		Mesorhizobium alhagi CCNWXJ12-2, Sinorhizobium fredii HH103
49RHIZOB_4427.0	Agrobacterium genomosp. 1 str. S56	49RHIZOB_4427	ATU1B_1.DPS	dps	TS56v1_A170494	AGR1B_v2_Cc10101	AGR1B_Cc10101	ATU1B_1	2697812	2698300	DNA protection during starvation protein		(gain)-> N15	1000012413	0	2		MESAM1, MESAL1		Mesorhizobium amorphae CCNWGS0123, Mesorhizobium alhagi CCNWXJ12-2
49RHIZOB_221_1.55	Agrobacterium genomosp. 1 str. S56	49RHIZOB_221_1	ATU1B_1.PE2763	None	TS56v1_A170502	AGR1B_v2_Cc10093	AGR1B_Cc10093	ATU1B_1	2703818	2704696	Transcriptional regulator, LysR family		(duplication)-> N2	None	0	2		RHIL3, AGRRK		Rhizobium leguminosarum bv. viciae 3841, Agrobacterium radiobacter K84
49RHIZOB_4430.0	Agrobacterium genomosp. 1 str. S56	49RHIZOB_4430	ATU1B_1.RUTE	rutE	TS56v1_A170520	AGR1B_v2_Cc10076	AGR1B_Cc10076	ATU1B_1	2724470	2725048	oxidoreductase subunit of the alternative pyrimidine degradation pathway		PARL1 (transfer)-> N15	1000007194	0	1		PARL1		Parvibaculum lavamentivorans DS-1
49RHIZOB_4431.0	Agrobacterium genomosp. 1 str. S56	49RHIZOB_4431	ATU1B_1.HEMO	hemO	TS56v1_A170526	AGR1B_v2_Cc10069	AGR1B_Cc10069	ATU1B_1	2728590	2729201	Heme oxygenase		(gain)-> N15	1000004163	0	0
49RHIZOB_3314.1	Agrobacterium genomosp. 1 str. S56	49RHIZOB_3314	ATU1B_1.PE2797	None	TS56v1_A170536	AGR1B_v2_Cc10059	AGR1B_Cc10059	ATU1B_1	2738453	2739349	Transcriptional regulator, LysR family		(gain)-> N2	None	0	7		N8, MESAL1		Sinorhizobium subgroup [WSM419, meliloti], Mesorhizobium alhagi CCNWXJ12-2
49RHIZOB_83_7.93	Agrobacterium genomosp. 1 str. S56	49RHIZOB_83_7	ATU1B_1.DPPF	dppF	TS56v1_A170538	AGR1B_v2_Cc10057	AGR1B_Cc10057	ATU1B_1	2741066	2741806	ABC transporter, nucleotide binding/ATPase protein (Dipeptide)				0	0
49RHIZOB_83_7.85	Agrobacterium genomosp. 1 str. S56	49RHIZOB_83_7	ATU1B_1.PE2800	None	TS56v1_A170539	AGR1B_v2_Cc10056	AGR1B_Cc10056	ATU1B_1	2741803	2742633	putative peptide ABC transporter ATP-binding protein y4tR		(duplication)-> N2	None	0	2		MESAL1, AGRRK		Mesorhizobium alhagi CCNWXJ12-2, Agrobacterium radiobacter K84
49RHIZOB_255_0.44	Agrobacterium genomosp. 1 str. S56	49RHIZOB_255_0	ATU1B_1.PE2801	None	TS56v1_A170540	AGR1B_v2_Cc10055	AGR1B_Cc10055	ATU1B_1	2742637	2743539	ABC transporter permease protein; putative dipeptide transport protein				0	0
49RHIZOB_202_1.54	Agrobacterium genomosp. 1 str. S56	49RHIZOB_202_1	ATU1B_1.PE2802	None	TS56v1_A170541	AGR1B_v2_Cc10054	AGR1B_Cc10054	ATU1B_1	2743536	2744549	putative dipeptide/oligopeptide/nickel ABC transporter, permease protein				0	0
49RHIZOB_2710_0.3	Agrobacterium genomosp. 1 str. S56	49RHIZOB_2710_0	ATU1B_1.DPPA	dppA	TS56v1_A170542	AGR1B_v2_Cc10053	AGR1B_Cc10053	ATU1B_1	2744552	2746147	ABC transporter, substrate binding protein (Dipeptide)				0	0
49RHIZOB_4434.0	Agrobacterium genomosp. 1 str. S56	49RHIZOB_4434	ATU1B_1.PE2805	None	TS56v1_A170544	AGR1B_v2_Cc10051	AGR1B_Cc10051	ATU1B_1	2747484	2747777	conserved exported protein of unknown function		(gain)-> N15	1000007163	0	0
49RHIZOB_4435.0	Agrobacterium genomosp. 1 str. S56	49RHIZOB_4435	ATU1B_1.TELA	telA	TS56v1_A170547	AGR1B_v2_Cc10048	AGR1B_Cc10048	ATU1B_1	2752323	2753648	Protelomerase		(gain)-> N15	1000007156	0	0
49RHIZOB_4437.0	Agrobacterium genomosp. 1 str. S56	49RHIZOB_4437	ATU1B_1.PE2819	None	TS56v1_A170558	AGR1B_v2_Cc10037	AGR1B_Cc10037	ATU1B_1	2763815	2764201	conserved exported protein of unknown function		MESCW (transfer)-> N15	1000007150	0	1		MESCW		Mesorhizobium ciceri biovar biserrulae WSM1271
49RHIZOB_4438.5	Agrobacterium genomosp. 1 str. S56	49RHIZOB_4438	ATU1B_1.PE2820	None	TS56v1_A170559	AGR1B_v2_Cc10036	AGR1B_Cc10036	ATU1B_1	2764450	2765886	Sensor protein		(gain)-> N2	None	0	2		RHILO, MESCW		Mesorhizobium loti MAFF303099, Mesorhizobium ciceri biovar biserrulae WSM1271
49RHIZOB_37_1.27	Agrobacterium genomosp. 1 str. S56	49RHIZOB_37_1	ATU1B_1.PE2821	None	TS56v1_A170560	AGR1B_v2_Cc10035	AGR1B_Cc10035	ATU1B_1	2765883	2766557	putative two-component response regulator (QseB/CopT-like)		(speciation)-> N2	None	0	2		RHILO, MESCW		Mesorhizobium loti MAFF303099, Mesorhizobium ciceri biovar biserrulae WSM1271
49RHIZOB_197_1.12	Agrobacterium genomosp. 1 str. S56	49RHIZOB_197_1	ATU1B_2.PE145	None	TS56v1_B20093	AGR1B_v2_Lc60083	AGR1B_Lc60083	ATU1B_2	125231	127021	putative ABC multidrug transport system, fused ATPase and permease domain		N2 (transfer)-> N15	1000000200	0	0
49RHIZOB_68_0.7	Agrobacterium genomosp. 1 str. S56	49RHIZOB_68_0	ATU1B_2.GYAR	gyaR	TS56v1_B20125	AGR1B_v2_Lc60052	AGR1B_Lc60052	ATU1B_2	159538	160473	Glyoxylate reductase				0	7		N13, AGRRK, PARL1		Sinorhizobium meliloti, Agrobacterium radiobacter K84, Parvibaculum lavamentivorans DS-1
49RHIZOB_83_1.78	Agrobacterium genomosp. 1 str. S56	49RHIZOB_83_1	ATU1B_2.PE178	None	TS56v1_B20126	AGR1B_v2_Lc60051	AGR1B_Lc60051	ATU1B_2	160498	161229	putative amino acid transport protein, ATP-binding protein		(duplication)-> N2	None	0	2		RHISN, AGRRK		Sinorhizobium fredii NGR234, Agrobacterium radiobacter K84
49RHIZOB_1336_0.37	Agrobacterium genomosp. 1 str. S56	49RHIZOB_1336_0	ATU1B_2.PE179	None	TS56v1_B20127	AGR1B_v2_Lc60050	AGR1B_Lc60050	ATU1B_2	161210	161869	ABC transporter, membrane spanning protein (Amino acid)		(duplication)-> N2	None	0	2		RHISN, AGRRK		Sinorhizobium fredii NGR234, Agrobacterium radiobacter K84
49RHIZOB_1336_0.59	Agrobacterium genomosp. 1 str. S56	49RHIZOB_1336_0	ATU1B_2.PE180	None	TS56v1_B20128	AGR1B_v2_Lc60049	AGR1B_Lc60049	ATU1B_2	161866	162570	ABC transporter, membrane spanning protein (Amino acid)		(duplication)-> N3	None	0	3		N9, AGRRK		Sinorhizobium fredii, Agrobacterium radiobacter K84
49RHIZOB_1780_0.12	Agrobacterium genomosp. 1 str. S56	49RHIZOB_1780_0	ATU1B_2.PE181	None	TS56v1_B20129	AGR1B_v2_Lc60048	AGR1B_Lc60048	ATU1B_2	162637	163440	ABC transporter, substrate binding protein (Amino acid)		(duplication)-> N3	None	0	3		N9, AGRRK		Sinorhizobium fredii, Agrobacterium radiobacter K84
49RHIZOB_2938.3	Agrobacterium genomosp. 1 str. S56	49RHIZOB_2938	ATU1B_2.PE183	None	TS56v1_B20131	AGR1B_v2_Lc60046	AGR1B_Lc60046	ATU1B_2	164215	165237	putative transcriptional regulator, LacI family		(duplication)-> N2	None	0	1		AGRRK		Agrobacterium radiobacter K84
49RHIZOB_4543.2	Agrobacterium genomosp. 1 str. S56	49RHIZOB_4543	ATU1B_2.PE185	None	TS56v1_B20133	AGR1B_v2_Lc60044	AGR1B_Lc60044	ATU1B_2	166338	168047	conserved protein of unknown function		N8 (transfer)-> N15	1000000260	0	0
49RHIZOB_470.0	Agrobacterium genomosp. 1 str. S56	49RHIZOB_470	ATU1B_2.DADA	dadA	TS56v1_B20134	AGR1B_v2_Lc60043	AGR1B_Lc60043	ATU1B_2	168158	169399	D-amino acid dehydrogenase, small subunit		(duplication)-> N2	None	0	6		N8		Sinorhizobium subgroup [WSM419, meliloti]
49RHIZOB_83_1.81	Agrobacterium genomosp. 1 str. S56	49RHIZOB_83_1	ATU1B_2.PE187	None	TS56v1_B20135	AGR1B_v2_Lc60042	AGR1B_Lc60042	ATU1B_2	169399	170121	putative amino acid transport protein, ATP-binding protein		(duplication)-> N2	None	0	7		N8, MESSB		Sinorhizobium subgroup [WSM419, meliloti], Chelativorans sp. BNC1
49RHIZOB_1336_0.36	Agrobacterium genomosp. 1 str. S56	49RHIZOB_1336_0	ATU1B_2.PE188	None	TS56v1_B20136	AGR1B_v2_Lc60041	AGR1B_Lc60041	ATU1B_2	170114	170767	ABC transporter, membrane spanning protein (Amino acid)		(duplication)-> N2	None	0	7		N8, AGRRK		Sinorhizobium subgroup [WSM419, meliloti], Agrobacterium radiobacter K84
49RHIZOB_1336_0.47	Agrobacterium genomosp. 1 str. S56	49RHIZOB_1336_0	ATU1B_2.PE189	None	TS56v1_B20137	AGR1B_v2_Lc60040	AGR1B_Lc60040	ATU1B_2	170780	171445	ABC transporter, membrane spanning protein (Amino acid)		(duplication)-> N2	None	0	7		N8, AGRRK		Sinorhizobium subgroup [WSM419, meliloti], Agrobacterium radiobacter K84
49RHIZOB_2614_0.1	Agrobacterium genomosp. 1 str. S56	49RHIZOB_2614_0	ATU1B_2.PE191	None	TS56v1_B20139	AGR1B_v2_Lc60038	AGR1B_Lc60038	ATU1B_2	172650	173687	putative enzyme		(speciation)-> N2	None	0	9		N8, MESOW, RHILW, MESCW		Sinorhizobium subgroup [WSM419, meliloti], Mesorhizobium opportunistum WSM2075, Rhizobium leguminosarum bv. trifolii WSM2304, Mesorhizobium ciceri biovar biserrulae WSM1271
49RHIZOB_1265.0	Agrobacterium genomosp. 1 str. S56	49RHIZOB_1265	ATU1B_2.PE206	None	TS56v1_B20154	AGR1B_v2_Lc60022	AGR1B_Lc60022	ATU1B_2	189311	189778	conserved membrane protein of unknown function		(gain)-> N15	1000006496	0	1		AGRRK		Agrobacterium radiobacter K84
49RHIZOB_1973.1	Agrobacterium genomosp. 1 str. S56	49RHIZOB_1973	ATU1B_2.PE217	None	TS56v1_B20165	AGR1B_v2_Lc60010	AGR1B_Lc60010	ATU1B_2	202652	203605	conserved exported protein of unknown function				0	0
49RHIZOB_4555.0	Agrobacterium genomosp. 1 str. S56	49RHIZOB_4555	ATU1B_2.PE233	None	TS56v1_B30007	AGR1B_v2_Lc50501	AGR1B_Lc50501	ATU1B_2	216677	216853	conserved protein of unknown function		(gain)-> N15	1000000323	0	0
49RHIZOB_179_0.6	Agrobacterium genomosp. 1 str. S56	49RHIZOB_179_0	ATU1B_2.PE249	None	TS56v1_B30023	AGR1B_v2_Lc50485	AGR1B_Lc50485	ATU1B_2	235994	238333	Uncharacterized signaling protein CC_0091				0	8		N13, RHILW, AGRRK, N9		Sinorhizobium meliloti, Rhizobium leguminosarum bv. trifolii WSM2304, Agrobacterium radiobacter K84, Sinorhizobium fredii
49RHIZOB_197_1.4	Agrobacterium genomosp. 1 str. S56	49RHIZOB_197_1	ATU1B_2.PE285	None	TS56v1_B30059	AGR1B_v2_Lc50450	AGR1B_Lc50450	ATU1B_2	272921	274684	Uncharacterized ABC transporter ATP-binding protein y4gM		(duplication)-> N2	None	0	6		N12, RHISN		Mesorhizobium subgroup [CCNWGS0123, MAFF303099, WSM1271, WSM2073, WSM2075], Sinorhizobium fredii NGR234
49RHIZOB_4581.1	Agrobacterium genomosp. 1 str. S56	49RHIZOB_4581	ATU1B_2.PE293	None	TS56v1_B30067	AGR1B_v2_Lc50442	AGR1B_Lc50442	ATU1B_2	280805	281584	conserved protein of unknown function		(gain)-> N11	None	0	0
49RHIZOB_623.2	Agrobacterium genomosp. 1 str. S56	49RHIZOB_623	ATU1B_2.PE368	None	TS56v1_B30142	AGR1B_v2_Lc50368	AGR1B_Lc50368	ATU1B_2	361935	363470	ABC transporter, substrate binding protein (Oligopeptide)		(duplication)-> N2	None	0	7		N8, MESSB		Sinorhizobium subgroup [WSM419, meliloti], Chelativorans sp. BNC1
49RHIZOB_202_1.118	Agrobacterium genomosp. 1 str. S56	49RHIZOB_202_1	ATU1B_2.YLIC	yliC	TS56v1_B30143	AGR1B_v2_Lc50367	AGR1B_Lc50367	ATU1B_2	363547	364470	putative peptide transporter permease subunit: membrane component of ABC superfamily		(duplication)-> N2	None	0	1		AGRRK		Agrobacterium radiobacter K84
49RHIZOB_255_0.0	Agrobacterium genomosp. 1 str. S56	49RHIZOB_255_0	ATU1B_2.PE370	None	TS56v1_B30144	AGR1B_v2_Lc50366	AGR1B_Lc50366	ATU1B_2	364477	365325	putative dipeptide transport system permease protein		(duplication)-> N2	None	0	1		MESSB		Chelativorans sp. BNC1
49RHIZOB_4936.0	Agrobacterium genomosp. 1 str. S56	49RHIZOB_4936	ATU1B_2.PE371	None	TS56v1_B30145	AGR1B_v2_Lc50365	AGR1B_Lc50365	ATU1B_2	365322	367064	conserved protein of unknown function		(gain)-> N15	1000002874	0	1		SINMK		Sinorhizobium meliloti AK83
49RHIZOB_4935.0	Agrobacterium genomosp. 1 str. S56	49RHIZOB_4935	ATU1B_2.PE372	None	TS56v1_B30146	AGR1B_v2_Lc50364	AGR1B_Lc50364	ATU1B_2	367259	367630	conserved protein of unknown function		(gain)-> N15	1000002874	0	3		N9, SINMW		Sinorhizobium fredii, Sinorhizobium medicae WSM419
49RHIZOB_4934.0	Agrobacterium genomosp. 1 str. S56	49RHIZOB_4934	ATU1B_2.SETA	setA	TS56v1_B30167	AGR1B_v2_Lc50342	AGR1B_Lc50342	ATU1B_2	387876	389057	MFS permease		(gain)-> N15	1000002833	0	0
49RHIZOB_4914.0	Agrobacterium genomosp. 1 str. S56	49RHIZOB_4914	ATU1B_2.AGBD	agbD	TS56v1_B40053	AGR1B_v2_Lc50239	AGR1B_Lc50239	ATU1B_2	501990	502703	putative phosphopantetheinyl transferase		(gain)-> N15	1000006066	0	0
49RHIZOB_74_6.4	Agrobacterium genomosp. 1 str. S56	49RHIZOB_74_6	ATU1B_2.RBTD	rbtD	TS56v1_B40094	AGR1B_v2_Lc50197	AGR1B_Lc50197	ATU1B_2	550068	550799	Ribitol 2-dehydrogenase (RDH)		(speciation)-> N1	None	0	4		PARL1, N19, RHISN		Parvibaculum lavamentivorans DS-1, Rhizobium etli, Sinorhizobium fredii NGR234
49RHIZOB_226_1.41	Agrobacterium genomosp. 1 str. S56	49RHIZOB_226_1	ATU1B_2.PE541	None	TS56v1_B40096	AGR1B_v2_Lc50195	AGR1B_Lc50195	ATU1B_2	551805	553307	Putative Sugar (D-ribose) ABC transporter (ATP-binding protein)		(speciation)-> N2	None	0	6		N8		Sinorhizobium subgroup [WSM419, meliloti]
49RHIZOB_4902.3	Agrobacterium genomosp. 1 str. S56	49RHIZOB_4902	ATU1B_2.RBSB	rbsB	TS56v1_B40097	AGR1B_v2_Lc50194	AGR1B_Lc50194	ATU1B_2	553379	554290	ABC transporter, substrate binding protein (Ribose)		(gain)-> N2	None	0	4		N17		Mesorhizobium subgroup [MAFF303099, WSM1271, WSM2073, WSM2075]
49RHIZOB_868_2.14	Agrobacterium genomosp. 1 str. S56	49RHIZOB_868_2	ATU1B_2.PE545	None	TS56v1_B40100	AGR1B_v2_Lc50191	AGR1B_Lc50191	ATU1B_2	555650	556687	putative D-xylulose reductase		(duplication)-> N2	None	0	5		N13		Sinorhizobium meliloti
49RHIZOB_4894.0	Agrobacterium genomosp. 1 str. S56	49RHIZOB_4894	ATU1B_2.ACNB	acnB	TS56v1_B40125	AGR1B_v2_Lc50166	AGR1B_Lc50166	ATU1B_2	584267	587056	Aconitate hydratase 2		(speciation)-> N21	1000002594	0	0
49RHIZOB_4867.0	Agrobacterium genomosp. 1 str. S56	49RHIZOB_4867	ATU1B_2.PE748	None	TS56v1_B50015	AGR1B_v2_Lc40004	AGR1B_Lc40004	ATU1B_2	769683	770120	conserved protein of unknown function		(gain)-> N15	1000002380	0	0
49RHIZOB_221_2.4	Agrobacterium genomosp. 1 str. S56	49RHIZOB_221_2	ATU1B_2.GCVA	gcvA	TS56v1_B60012	AGR1B_v2_Lc30173	AGR1B_Lc30173	ATU1B_2	786136	787038	Transcriptional regulator, LysR family				0	9		MESSB, N5		Chelativorans sp. BNC1, Sinorhizobium
49RHIZOB_1874.2	Agrobacterium genomosp. 1 str. S56	49RHIZOB_1874	ATU1B_2.PE765	None	TS56v1_B60014	AGR1B_v2_Lc30171	AGR1B_Lc30171	ATU1B_2	788129	789016	conserved membrane protein of unknown function		(gain)-> N2	None	0	5		N12		Mesorhizobium subgroup [CCNWGS0123, MAFF303099, WSM1271, WSM2073, WSM2075]
49RHIZOB_357.0	Agrobacterium genomosp. 1 str. S56	49RHIZOB_357	ATU1B_2.GSHB	gshB	TS56v1_B60017	AGR1B_v2_Lc30168	AGR1B_Lc30168	ATU1B_2	791835	792881	Glutathione synthetase		(duplication)-> N1	None	0	8		N5		Sinorhizobium
49RHIZOB_4864.0	Agrobacterium genomosp. 1 str. S56	49RHIZOB_4864	ATU1B_2.PE769	None	TS56v1_B60018	AGR1B_v2_Lc30167	AGR1B_Lc30167	ATU1B_2	792899	794794	conserved protein of unknown function		MESAM1 (transfer)-> N15	1000002352	0	9		MESAM1, N5		Mesorhizobium amorphae CCNWGS0123, Sinorhizobium
49RHIZOB_4863.0	Agrobacterium genomosp. 1 str. S56	49RHIZOB_4863	ATU1B_2.PE770	None	TS56v1_B60019	AGR1B_v2_Lc30166	AGR1B_Lc30166	ATU1B_2	794773	795603	conserved protein of unknown function		MESAM1 (transfer)-> N15	1000002352	0	8		MESAM1, N5		Mesorhizobium amorphae CCNWGS0123, Sinorhizobium
49RHIZOB_4859.0	Agrobacterium genomosp. 1 str. S56	49RHIZOB_4859	ATU1B_2.PE777	None	TS56v1_B60026	AGR1B_v2_Lc30159	AGR1B_Lc30159	ATU1B_2	801242	801472	conserved protein of unknown function		(gain)-> N15	1000005673	0	0
49RHIZOB_4856.0	Agrobacterium genomosp. 1 str. S56	49RHIZOB_4856	ATU1B_2.PE791	None	TS56v1_B60040	AGR1B_v2_Lc30144	AGR1B_Lc30144	ATU1B_2	816917	817591	Transcriptional regulator, GntR family		(gain)-> N15	1000002323	0	0
49RHIZOB_74_6.8	Agrobacterium genomosp. 1 str. S56	49RHIZOB_74_6	ATU1B_2.SDH	sdh	TS56v1_B60048	AGR1B_v2_Lc30136	AGR1B_Lc30136	ATU1B_2	824815	825564	Serine 3-dehydrogenase		(duplication)-> N1	None	0	4		N18, SINMW		Sinorhizobium meliloti subgroup [1021, AK83, BL225C, SM11], Sinorhizobium medicae WSM419
49RHIZOB_4855.0	Agrobacterium genomosp. 1 str. S56	49RHIZOB_4855	ATU1B_2.PE802	None	TS56v1_B60051	AGR1B_v2_Lc30133	AGR1B_Lc30133	ATU1B_2	827067	828299	conserved protein of unknown function		(gain)-> N15	1000002308	0	0
49RHIZOB_4854.0	Agrobacterium genomosp. 1 str. S56	49RHIZOB_4854	ATU1B_2.PE803	None	TS56v1_B60052	AGR1B_v2_Lc30132	AGR1B_Lc30132	ATU1B_2	828350	828658	conserved protein of unknown function		(speciation)-> N21	1000002310	0	0
49RHIZOB_4853.0	Agrobacterium genomosp. 1 str. S56	49RHIZOB_4853	ATU1B_2.PE804	None	TS56v1_B60053	AGR1B_v2_Lc30131	AGR1B_Lc30131	ATU1B_2	828919	830475	conserved protein of unknown function		(gain)-> N15	1000002308	0	0
49RHIZOB_4852.0	Agrobacterium genomosp. 1 str. S56	49RHIZOB_4852	ATU1B_2.PE809	None	TS56v1_B60058	AGR1B_v2_Lc30126	AGR1B_Lc30126	ATU1B_2	833994	834506	conserved protein of unknown function		(gain)-> N15	1000002301	0	0
49RHIZOB_4255.0	Agrobacterium genomosp. 1 str. S56	49RHIZOB_4255	ATU1B_2.PE810	None	TS56v1_B60059	AGR1B_v2_Lc30125	AGR1B_Lc30125	ATU1B_2	834566	834940	conserved protein of unknown function		(duplication)-> N15	None	0	0
49RHIZOB_4851.0	Agrobacterium genomosp. 1 str. S56	49RHIZOB_4851	ATU1B_2.PE817	None	TS56v1_B60066	AGR1B_v2_Lc30118	AGR1B_Lc30118	ATU1B_2	840355	840543	conserved protein of unknown function		(gain)-> N15	1000002294	0	0
49RHIZOB_3865.0	Agrobacterium genomosp. 1 str. S56	49RHIZOB_3865	ATU1B_2.PE828	None	TS56v1_B60077	AGR1B_v2_Lc30107	AGR1B_Lc30107	ATU1B_2	851065	852048	putative aldose epimerase		(gain)-> N15	1000002279	0	1		AGRRK		Agrobacterium radiobacter K84
49RHIZOB_4845.0	Agrobacterium genomosp. 1 str. S56	49RHIZOB_4845	ATU1B_2.RLUA	rluA	TS56v1_B70008	AGR1B_v2_Lc30063	AGR1B_Lc30063	ATU1B_2	900426	901094	Ribosomal large subunit pseudouridine synthase A		PARL1 (transfer)-> N15	1000036192	0	1		PARL1		Parvibaculum lavamentivorans DS-1
49RHIZOB_4844.0	Agrobacterium genomosp. 1 str. S56	49RHIZOB_4844	ATU1B_2.YHIQ	yhiQ	TS56v1_B70009	AGR1B_v2_Lc30062	AGR1B_Lc30062	ATU1B_2	901103	901729	putative SAM-dependent methyltransferase		(gain)-> N15	1000002224	0	0
49RHIZOB_3202.2	Agrobacterium genomosp. 1 str. S56	49RHIZOB_3202	ATU1B_2.FHUB	fhuB	TS56v1_B70025	AGR1B_v2_Lc30046	AGR1B_Lc30046	ATU1B_2	914907	916871	Iron(3+)-hydroxamate import system permease protein fhuB		(gain)-> N2	None	0	1		RHILS		Rhizobium leguminosarum bv. trifolii WSM1325
49RHIZOB_3203.1	Agrobacterium genomosp. 1 str. S56	49RHIZOB_3203	ATU1B_2.FHUD	fhuD	TS56v1_B70026	AGR1B_v2_Lc30045	AGR1B_Lc30045	ATU1B_2	916868	917770	ABC transporter, substrate binding protein (Ferrichrome)		(gain)-> N2	None	0	1		RHILS		Rhizobium leguminosarum bv. trifolii WSM1325
49RHIZOB_4839.2	Agrobacterium genomosp. 1 str. S56	49RHIZOB_4839	ATU1B_2.BIOD	bioD	TS56v1_B70045	AGR1B_v2_Lc30027	AGR1B_Lc30027	ATU1B_2	937735	938373	Dethiobiotin synthetase		(duplication)-> N17	None	0	4		N9, RHILO, MESAL1		Sinorhizobium fredii, Mesorhizobium loti MAFF303099, Mesorhizobium alhagi CCNWXJ12-2
49RHIZOB_1877_0.5	Agrobacterium genomosp. 1 str. S56	49RHIZOB_1877_0	ATU1B_2.BIOF	bioF	TS56v1_B70046	AGR1B_v2_Lc30026	AGR1B_Lc30026	ATU1B_2	938370	939512	8-amino-7-oxononanoate synthase				0	9		N9, N7, PARL1		Sinorhizobium fredii, Mesorhizobium, Parvibaculum lavamentivorans DS-1
49RHIZOB_4541.1	Agrobacterium genomosp. 1 str. S56	49RHIZOB_4541	ATU1B_2.YJAB	yjaB	TS56v1_B70049	AGR1B_v2_Lc30023	AGR1B_Lc30023	ATU1B_2	940752	941198	putative acetyltransferase		(duplication)-> N15	1000002135	0	0
49RHIZOB_4834.0	Agrobacterium genomosp. 1 str. S56	49RHIZOB_4834	ATU1B_2.PE938	None	TS56v1_B80003	AGR1B_v2_Lc20046	AGR1B_Lc20046	ATU1B_2	966584	968104	MFS permease		(gain)-> N30	None	0	3		N30, RHILS		Mesorhizobium subgroup [MAFF303099, WSM2075], Rhizobium leguminosarum bv. trifolii WSM1325
49RHIZOB_4833.2	Agrobacterium genomosp. 1 str. S56	49RHIZOB_4833	ATU1B_2.HEXA	hexA	TS56v1_B80004	AGR1B_v2_Lc20045	AGR1B_Lc20045	ATU1B_2	968256	969104	Transcriptional regulator, LysR family		(gain)-> N2	None	0	2		RHILS, RHILO		Rhizobium leguminosarum bv. trifolii WSM1325, Mesorhizobium loti MAFF303099
49RHIZOB_4830.4	Agrobacterium genomosp. 1 str. S56	49RHIZOB_4830	ATU1B_2.PE944	None	TS56v1_B80009	AGR1B_v2_Lc20040	AGR1B_Lc20040	ATU1B_2	972177	973100	Calcium-binding protein, regucalcin		(duplication)-> N3	None	0	8		N5		Sinorhizobium
49RHIZOB_4829.0	Agrobacterium genomosp. 1 str. S56	49RHIZOB_4829	ATU1B_2.PE946	None	TS56v1_B80011	AGR1B_v2_Lc20038	AGR1B_Lc20038	ATU1B_2	973956	975008	Dehydrogenase				0	8		N8, MESSB, MESAL1		Sinorhizobium subgroup [WSM419, meliloti], Chelativorans sp. BNC1, Mesorhizobium alhagi CCNWXJ12-2
49RHIZOB_271.1	Agrobacterium genomosp. 1 str. S56	49RHIZOB_271	ATU1B_2.PE992	None	TS56v1_B90010	AGR1B_v2_Lc11045	AGR1B_Lc11045	ATU1B_2	1017817	1018905	conserved protein of unknown function		N6 (transfer)-> N15	1000002018	0	0
49RHIZOB_2821_0.19	Agrobacterium genomosp. 1 str. S56	49RHIZOB_2821_0	ATU1B_2.REPA	repA	TS56v1_B90015	AGR1B_v2_Lc11042	AGR1B_Lc11042	ATU1B_2	1021713	1022789	putative replication protein A		(duplication)-> N2	None	0	1		MESSB		Chelativorans sp. BNC1
49RHIZOB_2822_0.3	Agrobacterium genomosp. 1 str. S56	49RHIZOB_2822_0	ATU1B_2.REPB	repB	TS56v1_B90016	AGR1B_v2_Lc11041	AGR1B_Lc11041	ATU1B_2	1022786	1023796	putative replication protein B		(duplication)-> N2	None	0	1		MESSB		Chelativorans sp. BNC1
49RHIZOB_2823_0.15	Agrobacterium genomosp. 1 str. S56	49RHIZOB_2823_0	ATU1B_2.PE999	None	TS56v1_B90017	AGR1B_v2_Lc11040	AGR1B_Lc11040	ATU1B_2	1024264	1025259	putative replication protein C		(duplication)-> N2	None	0	9		N5, RHILW		Sinorhizobium, Rhizobium leguminosarum bv. trifolii WSM2304
49RHIZOB_1647.0	Agrobacterium genomosp. 1 str. S56	49RHIZOB_1647	ATU1B_2.PE1002	None	TS56v1_B90020	AGR1B_v2_Lc11037	AGR1B_Lc11037	ATU1B_2	1026249	1027448	conserved membrane protein of unknown function		(duplication)-> N15	1000002000	0	0
49RHIZOB_4824.0	Agrobacterium genomosp. 1 str. S56	49RHIZOB_4824	ATU1B_2.PE1003	None	TS56v1_B90021	AGR1B_v2_Lc11036	AGR1B_Lc11036	ATU1B_2	1027445	1028914	conserved protein of unknown function		(gain)-> N15	1000002000	0	0
49RHIZOB_4823.0	Agrobacterium genomosp. 1 str. S56	49RHIZOB_4823	ATU1B_2.BFRA	bfrA	TS56v1_B90022	AGR1B_v2_Lc11035	AGR1B_Lc11035	ATU1B_2	1029062	1031167	Exogenous ferric siderophore receptor		(gain)-> N15	1000002000	0	0
49RHIZOB_4822.0	Agrobacterium genomosp. 1 str. S56	49RHIZOB_4822	ATU1B_2.AMYA	amyA	TS56v1_B90024	AGR1B_v2_Lc11033	AGR1B_Lc11033	ATU1B_2	1031816	1033204	Cytoplasmic alpha-amylase		(gain)-> N15	1000002000	0	0
49RHIZOB_3324.1	Agrobacterium genomosp. 1 str. S56	49RHIZOB_3324	ATU1B_2.PE1012	None	TS56v1_B90030	AGR1B_v2_Lc11027	AGR1B_Lc11027	ATU1B_2	1040001	1040654	Transcriptional regulator, GntR family		(duplication)-> N11	None	0	1		RHIET1		Rhizobium etli CNPAF512
49RHIZOB_4819.0	Agrobacterium genomosp. 1 str. S56	49RHIZOB_4819	ATU1B_2.PE1060	None	TS56v1_B90078	AGR1B_v2_Lc10981	AGR1B_Lc10981	ATU1B_2	1097274	1097468	conserved protein of unknown function		(gain)-> N15	1000001935	0	0
49RHIZOB_3418.0	Agrobacterium genomosp. 1 str. S56	49RHIZOB_3418	ATU1B_2.ANSA	ansA	TS56v1_B90130	AGR1B_v2_Lc10928	AGR1B_Lc10928	ATU1B_2	1148942	1149895	putative L-asparaginase		N15 (transfer)-> AGRRK	1000001846	0	1		AGRRK		Agrobacterium radiobacter K84
49RHIZOB_3609.0	Agrobacterium genomosp. 1 str. S56	49RHIZOB_3609	ATU1B_2.KDPD	kdpD	TS56v1_B90136	AGR1B_v2_Lc10922	AGR1B_Lc10922	ATU1B_2	1154974	1157676	sensory histidine kinase in two-component regulatory system wtih KdpE, regulation of potassium translocation		(gain)-> N2	None	0	7		N12, N9		Mesorhizobium subgroup [CCNWGS0123, MAFF303099, WSM1271, WSM2073, WSM2075], Sinorhizobium fredii
49RHIZOB_37_1.2	Agrobacterium genomosp. 1 str. S56	49RHIZOB_37_1	ATU1B_2.PE1125	None	TS56v1_B90143	AGR1B_v2_Lc10915	AGR1B_Lc10915	ATU1B_2	1167761	1168435	putative two-component response regulator (QseB/CopT-like)				0	0
49RHIZOB_2487.0	Agrobacterium genomosp. 1 str. S56	49RHIZOB_2487	ATU1B_2.PE1284	glpD	TS56v1_B100137	AGR1B_v2_Lc10753	AGR1B_Lc10753	ATU1B_2	1322261	1323805	sn-glycerol-3-phosphate dehydrogenase FAD/NAD(P)-binding (aerobic)				0	0
49RHIZOB_3664.0	Agrobacterium genomosp. 1 str. S56	49RHIZOB_3664	ATU1B_2.PE1316	None	TS56v1_B100169	AGR1B_v2_Lc10719	AGR1B_Lc10719	ATU1B_2	1355194	1357449	Exopolysaccharide polymerization/transport protein		(gain)-> N2	None	0	8		N4, RHIE6		Phyllobacteriaceae, Rhizobium etli CIAT 652
49RHIZOB_4780.0	Agrobacterium genomosp. 1 str. S56	49RHIZOB_4780	ATU1B_2.PE1317	None	TS56v1_B100170	AGR1B_v2_Lc10718	AGR1B_Lc10718	ATU1B_2	1357580	1358488	conserved exported protein of unknown function		(gain)-> N15	1000001635	0	0
49RHIZOB_90.4	Agrobacterium genomosp. 1 str. S56	49RHIZOB_90	ATU1B_2.PRP	prp	TS56v1_B100178	AGR1B_v2_Lc10710	AGR1B_Lc10710	ATU1B_2	1367208	1367999	Serine/threonine protein phosphatase I				0	0
49RHIZOB_4773.0	Agrobacterium genomosp. 1 str. S56	49RHIZOB_4773	ATU1B_2.PE1327	None	TS56v1_B100180	AGR1B_v2_Lc10708	AGR1B_Lc10708	ATU1B_2	1368993	1369295	exported protein of unknown function		(gain)-> N15	1000001621	0	0
49RHIZOB_4772.0	Agrobacterium genomosp. 1 str. S56	49RHIZOB_4772	ATU1B_2.PE1333	None	TS56v1_B100186	AGR1B_v2_Lc10702	AGR1B_Lc10702	ATU1B_2	1374828	1376030	conserved membrane protein of unknown function		(gain)-> N15	1000001616	0	0
49RHIZOB_3612.1	Agrobacterium genomosp. 1 str. S56	49RHIZOB_3612	ATU1B_2.CYSW	cysW	TS56v1_B100207	AGR1B_v2_Lc10682	AGR1B_Lc10682	ATU1B_2	1393352	1394239	sulfate/thiosulfate permease W protein (ABC superfamily, membrane)				0	0
49RHIZOB_4767.0	Agrobacterium genomosp. 1 str. S56	49RHIZOB_4767	ATU1B_2.PE1362	None	TS56v1_B100215	AGR1B_v2_Lc10675	AGR1B_Lc10675	ATU1B_2	1401381	1402076	conserved protein of unknown function		(gain)-> N15	1000001585	0	1		MESSB		Chelativorans sp. BNC1
49RHIZOB_4765.0	Agrobacterium genomosp. 1 str. S56	49RHIZOB_4765	ATU1B_2.GPMI	gpmI	TS56v1_B100239	AGR1B_v2_Lc10651	AGR1B_Lc10651	ATU1B_2	1429663	1431180	2,3-bisphosphoglycerate-independent phosphoglycerate mutase		(gain)-> N15	1000001555	0	0
49RHIZOB_123_0.11	Agrobacterium genomosp. 1 str. S56	49RHIZOB_123_0	ATU1B_2.LRP	lrp	TS56v1_B100293	AGR1B_v2_Lc10596	AGR1B_Lc10596	ATU1B_2	1486720	1487199	Leucine-responsive regulatory protein		(duplication)-> N1	None	0	5		N9, MESOW, MESAL1, AGRRK		Sinorhizobium fredii, Mesorhizobium opportunistum WSM2075, Mesorhizobium alhagi CCNWXJ12-2, Agrobacterium radiobacter K84
49RHIZOB_4161.0	Agrobacterium genomosp. 1 str. S56	49RHIZOB_4161	ATU1B_2.PE1461	None	TS56v1_B100314	AGR1B_v2_Lc10574	AGR1B_Lc10574	ATU1B_2	1509612	1510022	Pseudoazurin		(duplication)-> N1	None	0	3		N9, MESAL1		Sinorhizobium fredii, Mesorhizobium alhagi CCNWXJ12-2
49RHIZOB_2912.1	Agrobacterium genomosp. 1 str. S56	49RHIZOB_2912	ATU1B_2.PE1477	None	TS56v1_B100330	AGR1B_v2_Lc10558	AGR1B_Lc10558	ATU1B_2	1530177	1531733	putative hydantoinase A		N2 (transfer)-> N6	1000001369	0	1		AGRRK		Agrobacterium radiobacter K84
49RHIZOB_2716_0.13	Agrobacterium genomosp. 1 str. S56	49RHIZOB_2716_0	ATU1B_2.PE1490	mocB	TS56v1_B100343	AGR1B_v2_Lc10545	AGR1B_Lc10545	ATU1B_2	1547172	1548101	putative rhizopine-binding protein		AGRRK (transfer)-> N15	1000001333	0	0
49RHIZOB_470.3	Agrobacterium genomosp. 1 str. S56	49RHIZOB_470	ATU1B_2.PE1500	None	TS56v1_B100353	AGR1B_v2_Lc10536	AGR1B_Lc10536	ATU1B_2	1556890	1558143	D-amino acid dehydrogenase				0	0
49RHIZOB_153_1.6	Agrobacterium genomosp. 1 str. S56	49RHIZOB_153_1	ATU1B_2.PE1502	None	TS56v1_B100355	AGR1B_v2_Lc10534	AGR1B_Lc10534	ATU1B_2	1558476	1560212	Sensory methylation accepting chemotaxis protein				0	0
49RHIZOB_4738.0	Agrobacterium genomosp. 1 str. S56	49RHIZOB_4738	ATU1B_2.PE1531	None	TS56v1_B100384	AGR1B_v2_Lc10505	AGR1B_Lc10505	ATU1B_2	1591959	1592156	conserved protein of unknown function		(gain)-> N15	1000001281	0	0
49RHIZOB_2466.3	Agrobacterium genomosp. 1 str. S56	49RHIZOB_2466	ATU1B_2.PE1535	None	TS56v1_B100388	AGR1B_v2_Lc10501	AGR1B_Lc10501	ATU1B_2	1594610	1595602	conserved exported protein of unknown function				0	0
49RHIZOB_54_0.17	Agrobacterium genomosp. 1 str. S56	49RHIZOB_54_0	ATU1B_2.PE1536	None	TS56v1_B100389	AGR1B_v2_Lc10500	AGR1B_Lc10500	ATU1B_2	1595586	1596407	conserved protein of unknown function		(duplication)-> N2	None	0	7		RHISN, N7		Sinorhizobium fredii NGR234, Mesorhizobium
49RHIZOB_91_0.8	Agrobacterium genomosp. 1 str. S56	49RHIZOB_91_0	ATU1B_2.PE1538	None	TS56v1_B100391	AGR1B_v2_Lc10497	AGR1B_Lc10497	ATU1B_2	1598484	1599818	putative aminotransferase protein, class-III		(duplication)-> N1	None	0	8		N5		Sinorhizobium
49RHIZOB_91_0.3	Agrobacterium genomosp. 1 str. S56	49RHIZOB_91_0	ATU1B_2.PE1567	None	TS56v1_B100420	AGR1B_v2_Lc10467	AGR1B_Lc10467	ATU1B_2	1634559	1635911	Uncharacterized aminotransferase y4uB				0	4		MESAM1, MESSB, AGRRK, MESCW		Mesorhizobium amorphae CCNWGS0123, Chelativorans sp. BNC1, Agrobacterium radiobacter K84, Mesorhizobium ciceri biovar biserrulae WSM1271
49RHIZOB_4727.0	Agrobacterium genomosp. 1 str. S56	49RHIZOB_4727	ATU1B_2.PE1580	None	TS56v1_B100433	AGR1B_v2_Lc10454	AGR1B_Lc10454	ATU1B_2	1648352	1649296	conserved exported protein of unknown function		(gain)-> N15	1000002970	0	0
49RHIZOB_4726.0	Agrobacterium genomosp. 1 str. S56	49RHIZOB_4726	ATU1B_2.PE1581	None	TS56v1_B100434	AGR1B_v2_Lc10453	AGR1B_Lc10453	ATU1B_2	1649293	1650078	conserved membrane protein of unknown function		(gain)-> N15	1000002970	0	0
49RHIZOB_4723.0	Agrobacterium genomosp. 1 str. S56	49RHIZOB_4723	ATU1B_2.PE1589	None	TS56v1_B100442	AGR1B_v2_Lc10445	AGR1B_Lc10445	ATU1B_2	1658520	1659224	Transcriptional regulator, GntR family		MESAL1 (transfer)-> N15	1000001203	0	1		MESAL1		Mesorhizobium alhagi CCNWXJ12-2
49RHIZOB_3713.9	Agrobacterium genomosp. 1 str. S56	49RHIZOB_3713	ATU1B_2.PE1592	None	TS56v1_B100445	AGR1B_v2_Lc10442	AGR1B_Lc10442	ATU1B_2	1661375	1661899	Nitrilotriacetate monooxygenase				0	4		N9, MESAL1, PARL1		Sinorhizobium fredii, Mesorhizobium alhagi CCNWXJ12-2, Parvibaculum lavamentivorans DS-1
49RHIZOB_4711.1	Agrobacterium genomosp. 1 str. S56	49RHIZOB_4711	ATU1B_2.PE1629	None	TS56v1_B100482	AGR1B_v2_Lc10404	AGR1B_Lc10404	ATU1B_2	1703841	1704680	Putative extracellular solute-binding protein, family 3 ; putative glutamate/aspartate periplasmic-binding protein		RHISP1 (transfer)-> N15	1000001129	0	0
49RHIZOB_2784.5	Agrobacterium genomosp. 1 str. S56	49RHIZOB_2784	ATU1B_2.DNAE2	dnaE2	TS56v1_B100498	AGR1B_v2_Lc10386	AGR1B_Lc10386	ATU1B_2	1723276	1726551	Error-prone DNA polymerase 1		(speciation)-> N1	None	0	2		MESAU1, MESSB		Mesorhizobium australicum WSM2073, Chelativorans sp. BNC1
49RHIZOB_4708.2	Agrobacterium genomosp. 1 str. S56	49RHIZOB_4708	ATU1B_2.PE1646	None	TS56v1_B100499	AGR1B_v2_Lc10385	AGR1B_Lc10385	ATU1B_2	1726663	1727601	Transcriptional regulator, AraC family		(duplication)-> N12	None	0	9		N8, MESAM1, SINFR1, MESCW, RHILO		Sinorhizobium subgroup [WSM419, meliloti], Mesorhizobium amorphae CCNWGS0123, Sinorhizobium fredii HH103, Mesorhizobium ciceri biovar biserrulae WSM1271, Mesorhizobium loti MAFF303099
49RHIZOB_2012_0.4	Agrobacterium genomosp. 1 str. S56	49RHIZOB_2012_0	ATU1B_2.ILVD	ilvD	TS56v1_B100506	AGR1B_v2_Lc10378	AGR1B_Lc10378	ATU1B_2	1734987	1736798	dihydroxy-acid dehydratase		(speciation)-> N2	None	0	6		N7		Mesorhizobium
49RHIZOB_2614_0.4	Agrobacterium genomosp. 1 str. S56	49RHIZOB_2614_0	ATU1B_2.PE1662	None	TS56v1_B100515	AGR1B_v2_Lc10369	AGR1B_Lc10369	ATU1B_2	1746736	1747812	putative malate dehydrogenase		(duplication)-> N2	None	0	7		N5		Sinorhizobium
49RHIZOB_4705.0	Agrobacterium genomosp. 1 str. S56	49RHIZOB_4705	ATU1B_2.PE1666	None	TS56v1_B100519	AGR1B_v2_Lc10365	AGR1B_Lc10365	ATU1B_2	1752357	1753862	GGDEF family protein		(gain)-> N15	1000001071	0	0
49RHIZOB_862.1	Agrobacterium genomosp. 1 str. S56	49RHIZOB_862	ATU1B_2.PE1674	None	TS56v1_B100527	AGR1B_v2_Lc10356	AGR1B_Lc10356	ATU1B_2	1762814	1763215	Transcriptional regulator, MarR family		(duplication)-> N1	None	0	8		N12, RHILS, SINME1, PARL1		Mesorhizobium subgroup [CCNWGS0123, MAFF303099, WSM1271, WSM2073, WSM2075], Rhizobium leguminosarum bv. trifolii WSM1325, Sinorhizobium meliloti CCNWSX0020, Parvibaculum lavamentivorans DS-1
49RHIZOB_1687_0.3	Agrobacterium genomosp. 1 str. S56	49RHIZOB_1687_0	ATU1B_2.PE1684	None	TS56v1_B100537	AGR1B_v2_Lc10345	AGR1B_Lc10345	ATU1B_2	1772205	1773311	conserved protein of unknown function				0	0
49RHIZOB_4693.0	Agrobacterium genomosp. 1 str. S56	49RHIZOB_4693	ATU1B_2.PE1685	None	TS56v1_B100538	AGR1B_v2_Lc10344	AGR1B_Lc10344	ATU1B_2	1773308	1773586	conserved protein of unknown function		(gain)-> N15	1000001005	0	0
49RHIZOB_2863_0.7	Agrobacterium genomosp. 1 str. S56	49RHIZOB_2863_0	ATU1B_2.PE1723	None	TS56v1_B110026	AGR1B_v2_Lc10304	AGR1B_Lc10304	ATU1B_2	1810582	1811319	Transcriptional regulator, GntR family				0	0
49RHIZOB_3613.1	Agrobacterium genomosp. 1 str. S56	49RHIZOB_3613	ATU1B_2.UDH	udh	TS56v1_B110027	AGR1B_v2_Lc10303	AGR1B_Lc10303	ATU1B_2	1811454	1812251	Uronate dehydrogenase				0	0
49RHIZOB_3709.0	Agrobacterium genomosp. 1 str. S56	49RHIZOB_3709	ATU1B_2.KDGD	kdgD	TS56v1_B110030	AGR1B_v2_Lc10300	AGR1B_Lc10300	ATU1B_2	1814105	1815016	5-dehydro-4-deoxyglucarate dehydratase (5-keto-4-deoxy- glucarate dehydratase)		RHISP1 (transfer)-> N2	1000000900	0	4		SINMB, N25, SINME1		Sinorhizobium meliloti BL225C, Rhizobium etli subgroup [CIAT 652, CNPAF512], Sinorhizobium meliloti CCNWSX0020
49RHIZOB_4670.0	Agrobacterium genomosp. 1 str. S56	49RHIZOB_4670	ATU1B_2.PE1767	None	TS56v1_B110070	AGR1B_v2_Lc10259	AGR1B_Lc10259	ATU1B_2	1850163	1850939	conserved protein of unknown function		N15 (transfer)-> N5	1000000840	0	8		N5		Sinorhizobium
49RHIZOB_4664.0	Agrobacterium genomosp. 1 str. S56	49RHIZOB_4664	ATU1B_2.CHRA	chrA	TS56v1_B110113	AGR1B_v2_Lc10215	AGR1B_Lc10215	ATU1B_2	1896754	1897983	Chromate transport protein		N15 (transfer)-> RHIE6	1000000768	0	1		RHIE6		Rhizobium etli CIAT 652
49RHIZOB_123_0.24	Agrobacterium genomosp. 1 str. S56	49RHIZOB_123_0	ATU1B_2.PE1839	lrp	TS56v1_B110142	AGR1B_v2_Lc10184	AGR1B_Lc10184	ATU1B_2	1928711	1929169	Transcriptional regulator, AsnC family		(duplication)-> N1	None	0	5		N9, MESAM1, RHILO, MESCW		Sinorhizobium fredii, Mesorhizobium amorphae CCNWGS0123, Mesorhizobium loti MAFF303099, Mesorhizobium ciceri biovar biserrulae WSM1271
49RHIZOB_3271.0	Agrobacterium genomosp. 1 str. TT111	49RHIZOB_3271	ATU1C_1.UXAB	uxaB	TT111_A10078	AGR1C_v2_Cc70275	AGR1C_Cc70275	ATU1C_1	81219	82352	Altronate oxidoreductase		N15 (transfer)-> AGRRK	1000002210	0	1		AGRRK		Agrobacterium radiobacter K84
49RHIZOB_2334.1	Agrobacterium genomosp. 1 str. TT111	49RHIZOB_2334	ATU1C_1.PE79	None	TT111_A10079	AGR1C_v2_Cc70274	AGR1C_Cc70274	ATU1C_1	82364	82693	conserved protein of unknown function		(duplication)-> N2	None	0	11		N8, N17, AGRRK		Sinorhizobium subgroup [WSM419, meliloti], Mesorhizobium subgroup [MAFF303099, WSM1271, WSM2073, WSM2075], Agrobacterium radiobacter K84
49RHIZOB_4468.0	Agrobacterium genomosp. 1 str. TT111	49RHIZOB_4468	ATU1C_1.PE86	None	TT111_A10086	AGR1C_v2_Cc70268	AGR1C_Cc70268	ATU1C_1	88560	88946	conserved protein of unknown function		N7 (transfer)-> N15	1000007060	0	6		N7		Mesorhizobium
49RHIZOB_4467.0	Agrobacterium genomosp. 1 str. TT111	49RHIZOB_4467	ATU1C_1.PE95	None	TT111_A10095	AGR1C_v2_Cc70259	AGR1C_Cc70259	ATU1C_1	98864	99274	Putative CobE protein		N12 (transfer)-> N15	1000007052	0	5		N12		Mesorhizobium subgroup [CCNWGS0123, MAFF303099, WSM1271, WSM2073, WSM2075]
49RHIZOB_2863_0.18	Agrobacterium genomosp. 1 str. TT111	49RHIZOB_2863_0	ATU1C_1.PE155	None	TT111_A10155	AGR1C_v2_Cc70198	AGR1C_Cc70198	ATU1C_1	160519	161235	Transcriptional regulator, GntR family		N8 (transfer)-> N15	1000006982	0	0
49RHIZOB_4463.0	Agrobacterium genomosp. 1 str. TT111	49RHIZOB_4463	ATU1C_1.PE161	None	TT111_A10161	AGR1C_v2_Cc70192	AGR1C_Cc70192	ATU1C_1	167796	168899	NAD binding site:FAD dependent oxidoreductase				0	8		N12, N9, MESSB, PARL1		Mesorhizobium subgroup [CCNWGS0123, MAFF303099, WSM1271, WSM2073, WSM2075], Sinorhizobium fredii, Chelativorans sp. BNC1, Parvibaculum lavamentivorans DS-1
49RHIZOB_4462.1	Agrobacterium genomosp. 1 str. TT111	49RHIZOB_4462	ATU1C_1.PE181	None	TT111_A10181	AGR1C_v2_Cc70173	AGR1C_Cc70173	ATU1C_1	197387	197779	conserved protein of unknown function		(duplication)-> N17	None	0	12		N17, N5		Mesorhizobium subgroup [MAFF303099, WSM1271, WSM2073, WSM2075], Sinorhizobium
49RHIZOB_4459.0	Agrobacterium genomosp. 1 str. TT111	49RHIZOB_4459	ATU1C_1.PE204	None	TT111_A10204	AGR1C_v2_Cc70149	AGR1C_Cc70149	ATU1C_1	222698	223885	GGDEF family protein		(gain)-> N15	1000006923	0	0
49RHIZOB_1479.2	Agrobacterium genomosp. 1 str. TT111	49RHIZOB_1479	ATU1C_1.PE230	None	TT111_A10230	AGR1C_v2_Cc70123	AGR1C_Cc70123	ATU1C_1	248300	248755	Transcriptional regulator, MarR family				0	11		PARL1, MESSB, N5, AGRRK		Parvibaculum lavamentivorans DS-1, Chelativorans sp. BNC1, Sinorhizobium, Agrobacterium radiobacter K84
49RHIZOB_37_1.27	Agrobacterium genomosp. 1 str. TT111	49RHIZOB_37_1	ATU1C_1.PE384	None	TT111_A20031	AGR1C_v2_Cc50567	AGR1C_Cc50567	ATU1C_1	416046	416720	putative two-component response regulator (QseB/CopT-like)		(speciation)-> N2	None	0	2		RHILO, MESCW		Mesorhizobium loti MAFF303099, Mesorhizobium ciceri biovar biserrulae WSM1271
49RHIZOB_4438.5	Agrobacterium genomosp. 1 str. TT111	49RHIZOB_4438	ATU1C_1.PE385	None	TT111_A20032	AGR1C_v2_Cc50566	AGR1C_Cc50566	ATU1C_1	416717	418153	Sensor protein		(gain)-> N2	None	0	2		RHILO, MESCW		Mesorhizobium loti MAFF303099, Mesorhizobium ciceri biovar biserrulae WSM1271
49RHIZOB_4437.0	Agrobacterium genomosp. 1 str. TT111	49RHIZOB_4437	ATU1C_1.PE386	None	TT111_A20033	AGR1C_v2_Cc50565	AGR1C_Cc50565	ATU1C_1	418402	418788	conserved exported protein of unknown function		MESCW (transfer)-> N15	1000007150	0	1		MESCW		Mesorhizobium ciceri biovar biserrulae WSM1271
49RHIZOB_4435.0	Agrobacterium genomosp. 1 str. TT111	49RHIZOB_4435	ATU1C_1.TELA	telA	TT111_A20045	AGR1C_v2_Cc50553	AGR1C_Cc50553	ATU1C_1	428954	430279	Protelomerase		(gain)-> N15	1000007156	0	0
49RHIZOB_4434.0	Agrobacterium genomosp. 1 str. TT111	49RHIZOB_4434	ATU1C_1.PE401	None	TT111_A20048	AGR1C_v2_Cc50550	AGR1C_Cc50550	ATU1C_1	434826	435119	conserved exported protein of unknown function		(gain)-> N15	1000007163	0	0
49RHIZOB_2710_0.3	Agrobacterium genomosp. 1 str. TT111	49RHIZOB_2710_0	ATU1C_1.DPPA	dppA	TT111_A20050	AGR1C_v2_Cc50548	AGR1C_Cc50548	ATU1C_1	436456	438051	ABC transporter, substrate binding protein (Dipeptide)				0	0
49RHIZOB_202_1.54	Agrobacterium genomosp. 1 str. TT111	49RHIZOB_202_1	ATU1C_1.PE404	None	TT111_A20051	AGR1C_v2_Cc50547	AGR1C_Cc50547	ATU1C_1	438054	439067	putative dipeptide/oligopeptide/nickel ABC transporter, permease protein				0	0
49RHIZOB_255_0.44	Agrobacterium genomosp. 1 str. TT111	49RHIZOB_255_0	ATU1C_1.PE405	None	TT111_A20052	AGR1C_v2_Cc50546	AGR1C_Cc50546	ATU1C_1	439064	439966	ABC transporter permease protein; putative dipeptide transport protein				0	0
49RHIZOB_83_7.85	Agrobacterium genomosp. 1 str. TT111	49RHIZOB_83_7	ATU1C_1.PE406	None	TT111_A20053	AGR1C_v2_Cc50545	AGR1C_Cc50545	ATU1C_1	439970	440800	putative peptide ABC transporter ATP-binding protein y4tR		(duplication)-> N2	None	0	2		MESAL1, AGRRK		Mesorhizobium alhagi CCNWXJ12-2, Agrobacterium radiobacter K84
49RHIZOB_83_7.93	Agrobacterium genomosp. 1 str. TT111	49RHIZOB_83_7	ATU1C_1.DPPF	dppF	TT111_A20054	AGR1C_v2_Cc50544	AGR1C_Cc50544	ATU1C_1	440797	441537	ABC transporter, nucleotide binding/ATPase protein (Dipeptide)				0	0
49RHIZOB_3314.1	Agrobacterium genomosp. 1 str. TT111	49RHIZOB_3314	ATU1C_1.PE409	None	TT111_A20056	AGR1C_v2_Cc50542	AGR1C_Cc50542	ATU1C_1	443254	444150	Transcriptional regulator, LysR family		(gain)-> N2	None	0	7		N8, MESAL1		Sinorhizobium subgroup [WSM419, meliloti], Mesorhizobium alhagi CCNWXJ12-2
49RHIZOB_4431.0	Agrobacterium genomosp. 1 str. TT111	49RHIZOB_4431	ATU1C_1.HEMO	hemO	TT111_A20066	AGR1C_v2_Cc50532	AGR1C_Cc50532	ATU1C_1	453402	454013	Heme oxygenase		(gain)-> N15	1000004163	0	0
49RHIZOB_4430.0	Agrobacterium genomosp. 1 str. TT111	49RHIZOB_4430	ATU1C_1.RUTE	rutE	TT111_A20072	AGR1C_v2_Cc50526	AGR1C_Cc50526	ATU1C_1	457556	458134	oxidoreductase subunit of the alternative pyrimidine degradation pathway		PARL1 (transfer)-> N15	1000007194	0	1		PARL1		Parvibaculum lavamentivorans DS-1
49RHIZOB_221_1.55	Agrobacterium genomosp. 1 str. TT111	49RHIZOB_221_1	ATU1C_1.PE443	None	TT111_A20090	AGR1C_v2_Cc50508	AGR1C_Cc50508	ATU1C_1	477966	478865	Transcriptional regulator, LysR family		(duplication)-> N2	None	0	2		RHIL3, AGRRK		Rhizobium leguminosarum bv. viciae 3841, Agrobacterium radiobacter K84
49RHIZOB_4427.0	Agrobacterium genomosp. 1 str. TT111	49RHIZOB_4427	ATU1C_1.DPS	dps	TT111_A20096	AGR1C_v2_Cc50502	AGR1C_Cc50502	ATU1C_1	484365	484853	DNA protection during starvation protein		(gain)-> N15	1000012413	0	2		MESAM1, MESAL1		Mesorhizobium amorphae CCNWGS0123, Mesorhizobium alhagi CCNWXJ12-2
49RHIZOB_83_14.6	Agrobacterium genomosp. 1 str. TT111	49RHIZOB_83_14	ATU1C_1.YCLP	yclP	TT111_A20097	AGR1C_v2_Cc50501	AGR1C_Cc50501	ATU1C_1	484979	485737	Uncharacterized ABC transporter ATP-binding protein yclP		(speciation)-> N2	None	0	2		MESAL1, SINFR1		Mesorhizobium alhagi CCNWXJ12-2, Sinorhizobium fredii HH103
49RHIZOB_4426.1	Agrobacterium genomosp. 1 str. TT111	49RHIZOB_4426	ATU1C_1.YCLO	yclO	TT111_A20098	AGR1C_v2_Cc50500	AGR1C_Cc50500	ATU1C_1	485734	486702	Uncharacterized ABC transporter permease protein yclO		MESAL1 (transfer)-> N15	1000007241	0	2		MESAL1, SINFR1		Mesorhizobium alhagi CCNWXJ12-2, Sinorhizobium fredii HH103
49RHIZOB_4425.0	Agrobacterium genomosp. 1 str. TT111	49RHIZOB_4425	ATU1C_1.YCLN	yclN	TT111_A20099	AGR1C_v2_Cc50499	AGR1C_Cc50499	ATU1C_1	486695	487660	Uncharacterized ABC transporter permease protein yclN		MESAL1 (transfer)-> N15	1000007241	0	2		MESAL1, SINFR1		Mesorhizobium alhagi CCNWXJ12-2, Sinorhizobium fredii HH103
49RHIZOB_4424.0	Agrobacterium genomosp. 1 str. TT111	49RHIZOB_4424	ATU1C_1.PE453	None	TT111_A20100	AGR1C_v2_Cc50498	AGR1C_Cc50498	ATU1C_1	487780	488718	ABC transporter, substrate binding protein		MESAL1 (transfer)-> N15	1000007241	0	2		MESAL1, SINFR1		Mesorhizobium alhagi CCNWXJ12-2, Sinorhizobium fredii HH103
49RHIZOB_4422.0	Agrobacterium genomosp. 1 str. TT111	49RHIZOB_4422	ATU1C_1.PE463	None	TT111_A20110	AGR1C_v2_Cc50488	AGR1C_Cc50488	ATU1C_1	497384	498160	conserved exported protein of unknown function		(gain)-> N15	1000007264	0	4		N12		Mesorhizobium subgroup [CCNWGS0123, MAFF303099, WSM1271, WSM2073, WSM2075]
49RHIZOB_4418.0	Agrobacterium genomosp. 1 str. TT111	49RHIZOB_4418	ATU1C_1.PE478	None	TT111_A20125	AGR1C_v2_Cc50473	AGR1C_Cc50473	ATU1C_1	508413	508946	conserved exported protein of unknown function		(gain)-> N15	1000007276	0	0
49RHIZOB_1199.0	Agrobacterium genomosp. 1 str. TT111	49RHIZOB_1199	ATU1C_1.PE483	None	TT111_A20130	AGR1C_v2_Cc50468	AGR1C_Cc50468	ATU1C_1	515122	515946	conserved protein of unknown function		N15 (transfer)-> AGRRK	1000010246	0	1		AGRRK		Agrobacterium radiobacter K84
49RHIZOB_4415.0	Agrobacterium genomosp. 1 str. TT111	49RHIZOB_4415	ATU1C_1.PE492	None	TT111_A20139	AGR1C_v2_Cc50459	AGR1C_Cc50459	ATU1C_1	523431	523946	Acetyltranferase		RHILO (transfer)-> N6	1000007301	0	3		N20, RHILO		Rhizobium leguminosarum, Mesorhizobium loti MAFF303099
49RHIZOB_4407.0	Agrobacterium genomosp. 1 str. TT111	49RHIZOB_4407	ATU1C_1.PE544	None	TT111_A20191	AGR1C_v2_Cc50408	AGR1C_Cc50408	ATU1C_1	570330	570773	NTP pyrophosphohydrolase, MutT family		(gain)-> N15	1000007368	0	0
49RHIZOB_4406.0	Agrobacterium genomosp. 1 str. TT111	49RHIZOB_4406	ATU1C_1.PE549	None	TT111_A20196	AGR1C_v2_Cc50403	AGR1C_Cc50403	ATU1C_1	574934	575221	conserved protein of unknown function		(gain)-> N15	1000007375	0	0
49RHIZOB_4399.0	Agrobacterium genomosp. 1 str. TT111	49RHIZOB_4399	ATU1C_1.EXOU	exoU	TT111_A20205	AGR1C_v2_Cc50394	AGR1C_Cc50394	ATU1C_1	582192	583103	UDP-hexose transferase		(gain)-> N15	1000007388	0	0
49RHIZOB_4397.0	Agrobacterium genomosp. 1 str. TT111	49RHIZOB_4397	ATU1C_1.PE560	None	TT111_A20207	AGR1C_v2_Cc50392	AGR1C_Cc50392	ATU1C_1	584457	585536	conserved protein of unknown function		(gain)-> N15	1000007388	0	0
49RHIZOB_4396.0	Agrobacterium genomosp. 1 str. TT111	49RHIZOB_4396	ATU1C_1.PE561	None	TT111_A20208	AGR1C_v2_Cc50391	AGR1C_Cc50391	ATU1C_1	585574	586737	conserved protein of unknown function				0	9		MESSB, N5		Chelativorans sp. BNC1, Sinorhizobium
49RHIZOB_4024.2	Agrobacterium genomosp. 1 str. TT111	49RHIZOB_4024	ATU1C_1.EXOQ	exoQ	TT111_A20209	AGR1C_v2_Cc50390	AGR1C_Cc50390	ATU1C_1	587172	588560	Exopolysaccharide production protein				0	0
49RHIZOB_4392.1	Agrobacterium genomosp. 1 str. TT111	49RHIZOB_4392	ATU1C_1.PE583	None	TT111_A30014	AGR1C_v2_Cc50370	AGR1C_Cc50370	ATU1C_1	605018	605482	conserved protein of unknown function		N15 (transfer)-> N8	1000007470	0	6		N8		Sinorhizobium subgroup [WSM419, meliloti]
49RHIZOB_4384.1	Agrobacterium genomosp. 1 str. TT111	49RHIZOB_4384	ATU1C_1.PE667	None	TT111_A30098	AGR1C_v2_Cc50286	AGR1C_Cc50286	ATU1C_1	689650	690963	MFS permease		(duplication)-> N15	1000001559	0	7		N8, RHIL3		Sinorhizobium subgroup [WSM419, meliloti], Rhizobium leguminosarum bv. viciae 3841
49RHIZOB_4381.1	Agrobacterium genomosp. 1 str. TT111	49RHIZOB_4381	ATU1C_1.PE706	mcpA	TT111_A30137	AGR1C_v2_Cc50246	AGR1C_Cc50246	ATU1C_1	729700	731967	Methyl-accepting chemotaxis protein				0	0
49RHIZOB_4378.0	Agrobacterium genomosp. 1 str. TT111	49RHIZOB_4378	ATU1C_1.PE710	None	TT111_A30141	AGR1C_v2_Cc50242	AGR1C_Cc50242	ATU1C_1	734778	735626	conserved membrane protein of unknown function		(gain)-> N15	1000007640	0	0
49RHIZOB_4376.0	Agrobacterium genomosp. 1 str. TT111	49RHIZOB_4376	ATU1C_1.PE730	None	TT111_A30161	AGR1C_v2_Cc50222	AGR1C_Cc50222	ATU1C_1	750859	751170	conserved exported protein of unknown function		(gain)-> N15	1000007652	0	0
49RHIZOB_4375.1	Agrobacterium genomosp. 1 str. TT111	49RHIZOB_4375	ATU1C_1.PE731	None	TT111_A30162	AGR1C_v2_Cc50221	AGR1C_Cc50221	ATU1C_1	751316	752245	conserved protein of unknown function		(gain)-> N4	None	0	5		N12		Mesorhizobium subgroup [CCNWGS0123, MAFF303099, WSM1271, WSM2073, WSM2075]
49RHIZOB_4373.0	Agrobacterium genomosp. 1 str. TT111	49RHIZOB_4373	ATU1C_1.PE737	None	TT111_A30168	AGR1C_v2_Cc50215	AGR1C_Cc50215	ATU1C_1	757508	757858	conserved membrane protein of unknown function		(gain)-> N15	1000007660	0	0
49RHIZOB_4366.0	Agrobacterium genomosp. 1 str. TT111	49RHIZOB_4366	ATU1C_1.PE768	None	TT111_A30199	AGR1C_v2_Cc50184	AGR1C_Cc50184	ATU1C_1	794033	794485	conserved exported protein of unknown function		(gain)-> N15	1000007708	0	0
49RHIZOB_4362.0	Agrobacterium genomosp. 1 str. TT111	49RHIZOB_4362	ATU1C_1.PE782	None	TT111_A30213	AGR1C_v2_Cc50169	AGR1C_Cc50169	ATU1C_1	811205	812719	ABC transporter, membrane spanning protein (Amino acid)		(gain)-> N15	1000007726	0	0
49RHIZOB_395.4	Agrobacterium genomosp. 1 str. TT111	49RHIZOB_395	ATU1C_1.PE843	None	TT111_A30274	AGR1C_v2_Cc50109	AGR1C_Cc50109	ATU1C_1	879359	880273	ABC transporter, membrane spanning protein				0	0
49RHIZOB_4351.0	Agrobacterium genomosp. 1 str. TT111	49RHIZOB_4351	ATU1C_1.PE875	None	TT111_A30306	AGR1C_v2_Cc50077	AGR1C_Cc50077	ATU1C_1	912820	913128	conserved protein of unknown function				0	12		N8, N4		Sinorhizobium subgroup [WSM419, meliloti], Phyllobacteriaceae
49RHIZOB_3579.1	Agrobacterium genomosp. 1 str. TT111	49RHIZOB_3579	ATU1C_1.PE896	None	TT111_A30327	AGR1C_v2_Cc50056	AGR1C_Cc50056	ATU1C_1	930705	931079	conserved exported protein of unknown function				0	14		N12, RHIL3, MESSB, N5		Mesorhizobium subgroup [CCNWGS0123, MAFF303099, WSM1271, WSM2073, WSM2075], Rhizobium leguminosarum bv. viciae 3841, Chelativorans sp. BNC1, Sinorhizobium
49RHIZOB_4347.0	Agrobacterium genomosp. 1 str. TT111	49RHIZOB_4347	ATU1C_1.PE917	None	TT111_A30348	AGR1C_v2_Cc50035	AGR1C_Cc50035	ATU1C_1	950854	952593	GGDEF family protein		(gain)-> N15	1000007886	0	0
49RHIZOB_4346.0	Agrobacterium genomosp. 1 str. TT111	49RHIZOB_4346	ATU1C_1.PE921	None	TT111_A30352	AGR1C_v2_Cc50031	AGR1C_Cc50031	ATU1C_1	954994	955449	conserved exported protein of unknown function		(gain)-> N15	1000007932	0	0
49RHIZOB_1673.0	Agrobacterium genomosp. 1 str. TT111	49RHIZOB_1673	ATU1C_1.PE933	None	TT111_A30364	AGR1C_v2_Cc50018	AGR1C_Cc50018	ATU1C_1	966599	966991	Uncharacterized acyl-CoA thioester hydrolase bbp_254				0	0
49RHIZOB_4341.0	Agrobacterium genomosp. 1 str. TT111	49RHIZOB_4341	ATU1C_1.PE936	None	TT111_A30367	AGR1C_v2_Cc50016	AGR1C_Cc50016	ATU1C_1	968733	969059	conserved exported protein of unknown function		(gain)-> N15	1000007955	0	0
49RHIZOB_4331.0	Agrobacterium genomosp. 1 str. TT111	49RHIZOB_4331	ATU1C_1.PE1029	None	TT111_A60073	AGR1C_v2_Cc40398	AGR1C_Cc40398	ATU1C_1	1050760	1050981	conserved protein of unknown function		(gain)-> N15	1000008107	0	0
49RHIZOB_6_0.9	Agrobacterium genomosp. 1 str. TT111	49RHIZOB_6_0	ATU1C_1.PE1030	None	TT111_A60074	AGR1C_v2_Cc40396	AGR1C_Cc40396	ATU1C_1	1051426	1052064	putative homoserine/homoserine lactone efflux protein				0	9		N5, AGRRK		Sinorhizobium, Agrobacterium radiobacter K84
49RHIZOB_4327.0	Agrobacterium genomosp. 1 str. TT111	49RHIZOB_4327	ATU1C_1.PE1051	None	TT111_A60095	AGR1C_v2_Cc40377	AGR1C_Cc40377	ATU1C_1	1069791	1070096	conserved protein of unknown function		(gain)-> N15	1000008131	0	0
49RHIZOB_4307.0	Agrobacterium genomosp. 1 str. TT111	49RHIZOB_4307	ATU1C_1.UGCG	ugcG	TT111_A60128	AGR1C_v2_Cc40344	AGR1C_Cc40344	ATU1C_1	1102761	1103903	UDP-glucose:ceramide glycosyltransferase		N12 (transfer)-> N15	1000005680	0	7		N12, N9		Mesorhizobium subgroup [CCNWGS0123, MAFF303099, WSM1271, WSM2073, WSM2075], Sinorhizobium fredii
49RHIZOB_4306.0	Agrobacterium genomosp. 1 str. TT111	49RHIZOB_4306	ATU1C_1.PE1085	None	TT111_A60129	AGR1C_v2_Cc40343	AGR1C_Cc40343	ATU1C_1	1104487	1104756	conserved protein of unknown function		(gain)-> N15	1000005680	0	0
49RHIZOB_4305.0	Agrobacterium genomosp. 1 str. TT111	49RHIZOB_4305	ATU1C_1.PE1086	None	TT111_A60130	AGR1C_v2_Cc40342	AGR1C_Cc40342	ATU1C_1	1104968	1105216	conserved protein of unknown function		(gain)-> N15	1000005680	0	0
49RHIZOB_4301.1	Agrobacterium genomosp. 1 str. TT111	49RHIZOB_4301	ATU1C_1.PE1110	None	TT111_A60154	AGR1C_v2_Cc40317	AGR1C_Cc40317	ATU1C_1	1126804	1127076	conserved protein of unknown function		(duplication)-> N15	None	0	0
49RHIZOB_4297.1	Agrobacterium genomosp. 1 str. TT111	49RHIZOB_4297	ATU1C_1.PE1128	metF	TT111_A60172	AGR1C_v2_Cc40299	AGR1C_Cc40299	ATU1C_1	1146650	1147543	Methylenetetrahydrofolate reductase		(gain)-> N11	1000008276	0	0
49RHIZOB_4291.0	Agrobacterium genomosp. 1 str. TT111	49RHIZOB_4291	ATU1C_1.PE1156	None	TT111_A60200	AGR1C_v2_Cc40269	AGR1C_Cc40269	ATU1C_1	1171163	1171387	conserved exported protein of unknown function		(gain)-> N15	1000008310	0	0
49RHIZOB_1094.0	Agrobacterium genomosp. 1 str. TT111	49RHIZOB_1094	ATU1C_1.PE1168	None	TT111_A60212	AGR1C_v2_Cc40257	AGR1C_Cc40257	ATU1C_1	1182711	1182992	conserved exported protein of unknown function		(duplication)-> N15	1000007248	0	0
49RHIZOB_3211.1	Agrobacterium genomosp. 1 str. TT111	49RHIZOB_3211	ATU1C_1.PE1197	None	TT111_A70021	AGR1C_v2_Cc40228	AGR1C_Cc40228	ATU1C_1	1211436	1212635	MFS permease		N4 (transfer)-> N15	1000005062	0	2		MESSB, MESAL1		Chelativorans sp. BNC1, Mesorhizobium alhagi CCNWXJ12-2
49RHIZOB_683.0	Agrobacterium genomosp. 1 str. TT111	49RHIZOB_683	ATU1C_1.KEFBC	kefBC	TT111_A70025	AGR1C_v2_Cc40224	AGR1C_Cc40224	ATU1C_1	1215533	1217344	Glutathione-regulated potassium-efflux system protein		(duplication)-> N2	None	0	12		N8, N7		Sinorhizobium subgroup [WSM419, meliloti], Mesorhizobium
49RHIZOB_4285.0	Agrobacterium genomosp. 1 str. TT111	49RHIZOB_4285	ATU1C_1.LYSA	lysA	TT111_A70044	AGR1C_v2_Cc40205	AGR1C_Cc40205	ATU1C_1	1232322	1233599	Diaminopimelate decarboxylase		(gain)-> N15	1000008379	0	2		SINMK, SINMM		Sinorhizobium meliloti AK83, Sinorhizobium meliloti SM11
49RHIZOB_4284.0	Agrobacterium genomosp. 1 str. TT111	49RHIZOB_4284	ATU1C_1.PE1222	None	TT111_A70046	AGR1C_v2_Cc40203	AGR1C_Cc40203	ATU1C_1	1235112	1235375	conserved protein of unknown function		N15 (transfer)-> AGRTU2	1000008391	0	0
49RHIZOB_4283.0	Agrobacterium genomosp. 1 str. TT111	49RHIZOB_4283	ATU1C_1.PE1223	None	TT111_A70047	AGR1C_v2_Cc40202	AGR1C_Cc40202	ATU1C_1	1235464	1236270	conserved protein of unknown function		(gain)-> N15	1000008385	0	0
49RHIZOB_4278.0	Agrobacterium genomosp. 1 str. TT111	49RHIZOB_4278	ATU1C_1.PE1238	None	TT111_A70062	AGR1C_v2_Cc40187	AGR1C_Cc40187	ATU1C_1	1247789	1248439	conserved exported protein of unknown function		(gain)-> N15	1000008406	0	0
49RHIZOB_4272.0	Agrobacterium genomosp. 1 str. TT111	49RHIZOB_4272	ATU1C_1.PE1260	None	TT111_A70084	AGR1C_v2_Cc40165	AGR1C_Cc40165	ATU1C_1	1269989	1270240	conserved exported protein of unknown function		(gain)-> N15	1000008440	0	0
49RHIZOB_4270.0	Agrobacterium genomosp. 1 str. TT111	49RHIZOB_4270	ATU1C_1.PE1262	None	TT111_A70086	AGR1C_v2_Cc40163	AGR1C_Cc40163	ATU1C_1	1270798	1271022	protein of unknown function		(gain)-> N15	1000008440	0	0
49RHIZOB_4266.1	Agrobacterium genomosp. 1 str. TT111	49RHIZOB_4266	ATU1C_1.PE1275	None	TT111_A70099	AGR1C_v2_Cc40150	AGR1C_Cc40150	ATU1C_1	1281945	1283474	conserved protein of unknown function				0	12		RHILS, MESAM1, MESAL1, RHILO, N5		Rhizobium leguminosarum bv. trifolii WSM1325, Mesorhizobium amorphae CCNWGS0123, Mesorhizobium alhagi CCNWXJ12-2, Mesorhizobium loti MAFF303099, Sinorhizobium
49RHIZOB_4265.0	Agrobacterium genomosp. 1 str. TT111	49RHIZOB_4265	ATU1C_1.PE1293	None	TT111_A70117	AGR1C_v2_Cc40132	AGR1C_Cc40132	ATU1C_1	1302171	1303910	conserved protein of unknown function		N4 (transfer)-> N15	1000008493	0	11		N13, N4		Sinorhizobium meliloti, Phyllobacteriaceae
49RHIZOB_4262.0	Agrobacterium genomosp. 1 str. TT111	49RHIZOB_4262	ATU1C_1.PE1299	None	TT111_A70123	AGR1C_v2_Cc40126	AGR1C_Cc40126	ATU1C_1	1308953	1309375	conserved protein of unknown function		(gain)-> N15	1000008498	0	0
49RHIZOB_4258.0	Agrobacterium genomosp. 1 str. TT111	49RHIZOB_4258	ATU1C_1.PE1314	None	TT111_A70138	AGR1C_v2_Cc40111	AGR1C_Cc40111	ATU1C_1	1323877	1324101	protein of unknown function		(gain)-> N15	1000008521	0	0
49RHIZOB_4257.0	Agrobacterium genomosp. 1 str. TT111	49RHIZOB_4257	ATU1C_1.PE1327	None	TT111_A70151	AGR1C_v2_Cc40098	AGR1C_Cc40098	ATU1C_1	1338493	1338972	Transcriptional regulator, TetR family (fragment)		PARL1 (transfer)-> N15	1000008540	0	1		PARL1		Parvibaculum lavamentivorans DS-1
49RHIZOB_1741.0	Agrobacterium genomosp. 1 str. TT111	49RHIZOB_1741	ATU1C_1.YAHK	yahK	TT111_A70160	AGR1C_v2_Cc40089	AGR1C_Cc40089	ATU1C_1	1347538	1348605	putative oxidoreductase, Zn-dependent and NAD(P)-binding				0	0
49RHIZOB_4255.1	Agrobacterium genomosp. 1 str. TT111	49RHIZOB_4255	ATU1C_1.PE1340	None	TT111_A70164	AGR1C_v2_Cc40085	AGR1C_Cc40085	ATU1C_1	1350278	1350664	conserved protein of unknown function		(duplication)-> N15	None	0	0
49RHIZOB_4209.0	Agrobacterium genomosp. 1 str. TT111	49RHIZOB_4209	ATU1C_1.PE1385	None	TT111_A70209	AGR1C_v2_Cc40040	AGR1C_Cc40040	ATU1C_1	1394754	1394981	conserved protein of unknown function		(duplication)-> N15	1000008608	0	0
49RHIZOB_4195.0	Agrobacterium genomosp. 1 str. TT111	49RHIZOB_4195	ATU1C_1.PE1507	None	TT111_A80081	AGR1C_v2_Cc30039	AGR1C_Cc30039	ATU1C_1	1503428	1503916	conserved protein of unknown function		(gain)-> N15	1000008689	0	0
49RHIZOB_4186.0	Agrobacterium genomosp. 1 str. TT111	49RHIZOB_4186	ATU1C_1.PE1543	None	TT111_A80117	AGR1C_v2_Cc30003	AGR1C_Cc30003	ATU1C_1	1538812	1539546	Transcriptional regulator, AraC family		(gain)-> N15	1000008724	0	0
49RHIZOB_4185.0	Agrobacterium genomosp. 1 str. TT111	49RHIZOB_4185	ATU1C_1.PE1544	None	TT111_A80118	AGR1C_v2_Cc30002	AGR1C_Cc30002	ATU1C_1	1539642	1540571	conserved membrane protein of unknown function		(gain)-> N15	1000008724	0	0
49RHIZOB_4176.0	Agrobacterium genomosp. 1 str. TT111	49RHIZOB_4176	ATU1C_1.PE1607	None	TT111_A90005	AGR1C_v2_Cc11245	AGR1C_Cc11245	ATU1C_1	1605670	1606140	conserved protein of unknown function		(gain)-> N15	1000008783	0	0
49RHIZOB_4156.0	Agrobacterium genomosp. 1 str. TT111	49RHIZOB_4156	ATU1C_1.PE1725	None	TT111_A90123	AGR1C_v2_Cc11126	AGR1C_Cc11126	ATU1C_1	1722853	1723092	protein of unknown function		N15 (transfer)-> N5	1000008918	0	7		N5		Sinorhizobium
49RHIZOB_4150.0	Agrobacterium genomosp. 1 str. TT111	49RHIZOB_4150	ATU1C_1.PE1734	None	TT111_A90132	AGR1C_v2_Cc11116	AGR1C_Cc11116	ATU1C_1	1730510	1731394	conserved exported protein of unknown function		(gain)-> N15	1000008923	0	0
49RHIZOB_4146.3	Agrobacterium genomosp. 1 str. TT111	49RHIZOB_4146	ATU1C_1.PE1745	None	TT111_A90143	AGR1C_v2_Cc11105	AGR1C_Cc11105	ATU1C_1	1741909	1742163	conserved protein of unknown function				0	0
49RHIZOB_3790.0	Agrobacterium genomosp. 1 str. TT111	49RHIZOB_3790	ATU1C_1.PE1746	None	TT111_A90144	AGR1C_v2_Cc11104	AGR1C_Cc11104	ATU1C_1	1742445	1743938	ABC transporter, substrate binding protein		N6 (transfer)-> RHISN	1000004161	0	2		RHISN, AGRRK		Sinorhizobium fredii NGR234, Agrobacterium radiobacter K84
49RHIZOB_83_7.76	Agrobacterium genomosp. 1 str. TT111	49RHIZOB_83_7	ATU1C_1.OPPF	oppF	TT111_A90145	AGR1C_v2_Cc11103	AGR1C_Cc11103	ATU1C_1	1744178	1745188	Oligopeptide transport protein (ABC superfamily, ATP-binding protein)				0	9		N12, MESSB, SINMM, RHISN, AGRRK, SINME1		Mesorhizobium subgroup [CCNWGS0123, MAFF303099, WSM1271, WSM2073, WSM2075], Chelativorans sp. BNC1, Sinorhizobium meliloti SM11, Sinorhizobium fredii NGR234, Agrobacterium radiobacter K84, Sinorhizobium meliloti CCNWSX0020
49RHIZOB_83_7.28	Agrobacterium genomosp. 1 str. TT111	49RHIZOB_83_7	ATU1C_1.DPPD	dppD	TT111_A90146	AGR1C_v2_Cc11102	AGR1C_Cc11102	ATU1C_1	1745201	1746265	Dipeptide transport ATP-binding protein dppD (ABC transporter)				0	9		MESAL1, AGRRK, N5		Mesorhizobium alhagi CCNWXJ12-2, Agrobacterium radiobacter K84, Sinorhizobium
49RHIZOB_255_0.60	Agrobacterium genomosp. 1 str. TT111	49RHIZOB_255_0	ATU1C_1.PE1749	None	TT111_A90147	AGR1C_v2_Cc11101	AGR1C_Cc11101	ATU1C_1	1746407	1747312	ABC transporter permease protein; putative dipeptide transport protein		(duplication)-> N2	None	0	3		MESSB, RHISN, AGRRK		Chelativorans sp. BNC1, Sinorhizobium fredii NGR234, Agrobacterium radiobacter K84
49RHIZOB_202_1.70	Agrobacterium genomosp. 1 str. TT111	49RHIZOB_202_1	ATU1C_1.NIKB	nikB	TT111_A90148	AGR1C_v2_Cc11100	AGR1C_Cc11100	ATU1C_1	1747302	1748246	ABC transporter, membrane spanning protein		(duplication)-> N2	None	0	4		MESSB, RHIME, RHISN, AGRRK		Chelativorans sp. BNC1, Sinorhizobium meliloti 1021, Sinorhizobium fredii NGR234, Agrobacterium radiobacter K84
49RHIZOB_1263_1.8	Agrobacterium genomosp. 1 str. TT111	49RHIZOB_1263_1	ATU1C_1.ACTP	actP	TT111_A90151	AGR1C_v2_Cc11097	AGR1C_Cc11097	ATU1C_1	1749854	1752364	Copper-transporting P-type ATPase		(duplication)-> N1	None	0	2		N9		Sinorhizobium fredii
49RHIZOB_4135.0	Agrobacterium genomosp. 1 str. TT111	49RHIZOB_4135	ATU1C_1.PE1824	None	TT111_A90222	AGR1C_v2_Cc11026	AGR1C_Cc11026	ATU1C_1	1820209	1822146	GGDEF family protein		(gain)-> N15	1000020169	0	0
49RHIZOB_4130.0	Agrobacterium genomosp. 1 str. TT111	49RHIZOB_4130	ATU1C_1.PE1891	None	TT111_A90289	AGR1C_v2_Cc10959	AGR1C_Cc10959	ATU1C_1	1884722	1885405	conserved exported protein of unknown function		N6 (transfer)-> SINFR1	1000009119	0	2		RHIEC, SINFR1		Rhizobium etli CFN 42, Sinorhizobium fredii HH103
49RHIZOB_4123.0	Agrobacterium genomosp. 1 str. TT111	49RHIZOB_4123	ATU1C_1.PE1923	None	TT111_A90321	AGR1C_v2_Cc10928	AGR1C_Cc10928	ATU1C_1	1917004	1917345	conserved protein of unknown function		SINME1 (transfer)-> N2	1000009161	0	6		N7		Mesorhizobium
49RHIZOB_4120.0	Agrobacterium genomosp. 1 str. TT111	49RHIZOB_4120	ATU1C_1.PE1932	None	TT111_A90330	AGR1C_v2_Cc10918	AGR1C_Cc10918	ATU1C_1	1923214	1923810	conserved protein of unknown function		(gain)-> N15	1000009177	0	0
49RHIZOB_4119.0	Agrobacterium genomosp. 1 str. TT111	49RHIZOB_4119	ATU1C_1.PE1933	None	TT111_A90331	AGR1C_v2_Cc10917	AGR1C_Cc10917	ATU1C_1	1923976	1924152	exported protein of unknown function		(gain)-> N15	1000009177	0	0
49RHIZOB_4118.0	Agrobacterium genomosp. 1 str. TT111	49RHIZOB_4118	ATU1C_1.PE1934	None	TT111_A90332	AGR1C_v2_Cc10916	AGR1C_Cc10916	ATU1C_1	1924163	1924336	conserved exported protein of unknown function		(gain)-> N15	1000009177	0	0
49RHIZOB_4112.1	Agrobacterium genomosp. 1 str. TT111	49RHIZOB_4112	ATU1C_1.PE1951	None	TT111_A90349	AGR1C_v2_Cc10899	AGR1C_Cc10899	ATU1C_1	1941516	1942493	conserved protein of unknown function				0	0
49RHIZOB_4110.0	Agrobacterium genomosp. 1 str. TT111	49RHIZOB_4110	ATU1C_1.PE1960	None	TT111_A90358	AGR1C_v2_Cc10890	AGR1C_Cc10890	ATU1C_1	1956022	1956879	conserved exported protein of unknown function		(gain)-> N2	None	0	0
49RHIZOB_4087.0	Agrobacterium genomosp. 1 str. TT111	49RHIZOB_4087	ATU1C_1.PE2004	None	TT111_A90402	AGR1C_v2_Cc10845	AGR1C_Cc10845	ATU1C_1	1996387	1996560	conserved protein of unknown function		(gain)-> N15	1000009248	0	0
49RHIZOB_4083.2	Agrobacterium genomosp. 1 str. TT111	49RHIZOB_4083	ATU1C_1.BLA	bla	TT111_A90410	AGR1C_v2_Cc10837	AGR1C_Cc10837	ATU1C_1	2000350	2001171	Beta-lactamase OXA-18		N12 (transfer)-> AGRTU3	1000011683	0	0
49RHIZOB_4082.0	Agrobacterium genomosp. 1 str. TT111	49RHIZOB_4082	ATU1C_1.PE2022	None	TT111_A90420	AGR1C_v2_Cc10827	AGR1C_Cc10827	ATU1C_1	2009346	2009534	conserved protein of unknown function		(gain)-> N15	1000009264	0	0
49RHIZOB_4075.0	Agrobacterium genomosp. 1 str. TT111	49RHIZOB_4075	ATU1C_1.PE2065	None	TT111_A90463	AGR1C_v2_Cc10784	AGR1C_Cc10784	ATU1C_1	2041629	2041982	protein of unknown function		(gain)-> N15	1000009294	0	0
49RHIZOB_220_3.6	Agrobacterium genomosp. 1 str. TT111	49RHIZOB_220_3	ATU1C_1.PE2087	None	TT111_A90485	AGR1C_v2_Cc10761	AGR1C_Cc10761	ATU1C_1	2058778	2059605	putative aldo/keto reductase; putative 2,5-diketo-D-gluconate reductase B (DkgB-like)		(duplication)-> N2	None	0	8		N5		Sinorhizobium
49RHIZOB_4069.1	Agrobacterium genomosp. 1 str. TT111	49RHIZOB_4069	ATU1C_1.PE2090	None	TT111_A90488	AGR1C_v2_Cc10758	AGR1C_Cc10758	ATU1C_1	2061240	2061998	Oxidoreductase		N6 (transfer)-> N24	1000002648	0	4		RHILW, N24		Rhizobium leguminosarum bv. trifolii WSM2304, Sinorhizobium meliloti subgroup [1021, BL225C, SM11]
49RHIZOB_464_0.4	Agrobacterium genomosp. 1 str. TT111	49RHIZOB_464_0	ATU1C_1.PE2091	None	TT111_A90489	AGR1C_v2_Cc10757	AGR1C_Cc10757	ATU1C_1	2062102	2062533	conserved protein of unknown function		(duplication)-> N11	1000005024	0	2		RHILW, AGRRK		Rhizobium leguminosarum bv. trifolii WSM2304, Agrobacterium radiobacter K84
49RHIZOB_324_0.2	Agrobacterium genomosp. 1 str. TT111	49RHIZOB_324_0	ATU1C_1.PE2102	None	TT111_A90500	AGR1C_v2_Cc10746	AGR1C_Cc10746	ATU1C_1	2069765	2070187	conserved protein of unknown function		(duplication)-> N2	None	0	3		MESSB, RHILO, AGRRK		Chelativorans sp. BNC1, Mesorhizobium loti MAFF303099, Agrobacterium radiobacter K84
49RHIZOB_1263_0.4	Agrobacterium genomosp. 1 str. TT111	49RHIZOB_1263_0	ATU1C_1.PE2112	None	TT111_A90510	AGR1C_v2_Cc10735	AGR1C_Cc10735	ATU1C_1	2078641	2081361	P type cation (Metal) transporter, ATPase component				0	0
49RHIZOB_4060.0	Agrobacterium genomosp. 1 str. TT111	49RHIZOB_4060	ATU1C_1.PE2161	None	TT111_A90559	AGR1C_v2_Cc10685	AGR1C_Cc10685	ATU1C_1	2131501	2132601	conserved exported protein of unknown function		(gain)-> N15	1000009431	0	0
49RHIZOB_4054.0	Agrobacterium genomosp. 1 str. TT111	49RHIZOB_4054	ATU1C_1.PE2216	None	TT111_A90614	AGR1C_v2_Cc10629	AGR1C_Cc10629	ATU1C_1	2180373	2180681	conserved protein of unknown function		(gain)-> N15	1000003517	0	0
49RHIZOB_280_1.11	Agrobacterium genomosp. 1 str. TT111	49RHIZOB_280_1	ATU1C_1.PE2226	None	TT111_A90624	AGR1C_v2_Cc10619	AGR1C_Cc10619	ATU1C_1	2189826	2190350	Lectin-like protein BA14k				0	12		N8, AGRRK, N7		Sinorhizobium subgroup [WSM419, meliloti], Agrobacterium radiobacter K84, Mesorhizobium
49RHIZOB_280_1.10	Agrobacterium genomosp. 1 str. TT111	49RHIZOB_280_1	ATU1C_1.PE2227	None	TT111_A90625	AGR1C_v2_Cc10618	AGR1C_Cc10618	ATU1C_1	2190575	2191039	Lectin-like protein BA14k		(duplication)-> N2	None	0	6		N7		Mesorhizobium
49RHIZOB_4041.0	Agrobacterium genomosp. 1 str. TT111	49RHIZOB_4041	ATU1C_1.PE2353	None	TT111_A100004	AGR1C_v2_Cc10493	AGR1C_Cc10493	ATU1C_1	2324870	2325217	conserved protein of unknown function		(gain)-> N15	1000003716	0	0
49RHIZOB_4039.0	Agrobacterium genomosp. 1 str. TT111	49RHIZOB_4039	ATU1C_1.PE2361	None	TT111_A100012	AGR1C_v2_Cc10485	AGR1C_Cc10485	ATU1C_1	2334209	2335573	conserved exported protein of unknown function		(gain)-> N15	1000003736	0	0
49RHIZOB_4038.0	Agrobacterium genomosp. 1 str. TT111	49RHIZOB_4038	ATU1C_1.PE2370	None	TT111_A100021	AGR1C_v2_Cc10476	AGR1C_Cc10476	ATU1C_1	2344940	2346715	conserved protein of unknown function		(gain)-> N15	1000003743	0	0
49RHIZOB_4037.0	Agrobacterium genomosp. 1 str. TT111	49RHIZOB_4037	ATU1C_1.TAGA	tagA	TT111_A100022	AGR1C_v2_Cc10475	AGR1C_Cc10475	ATU1C_1	2346829	2347503	Teichoic acid biosynthesis protein		(speciation)-> N21	1000003744	0	0
49RHIZOB_4033.0	Agrobacterium genomosp. 1 str. TT111	49RHIZOB_4033	ATU1C_1.PE2426	None	TT111_A100077	AGR1C_v2_Cc10420	AGR1C_Cc10420	ATU1C_1	2392900	2393721	conserved exported protein of unknown function		(gain)-> N15	1000003804	0	0
49RHIZOB_4030.0	Agrobacterium genomosp. 1 str. TT111	49RHIZOB_4030	ATU1C_1.PE2446	None	TT111_A100097	AGR1C_v2_Cc10400	AGR1C_Cc10400	ATU1C_1	2414703	2415044	conserved protein of unknown function		(gain)-> N15	1000003823	0	0
49RHIZOB_4027.0	Agrobacterium genomosp. 1 str. TT111	49RHIZOB_4027	ATU1C_1.PE2454	None	TT111_A100105	AGR1C_v2_Cc10392	AGR1C_Cc10392	ATU1C_1	2422272	2422694	conserved protein of unknown function		(gain)-> N15	1000003832	0	0
49RHIZOB_4026.0	Agrobacterium genomosp. 1 str. TT111	49RHIZOB_4026	ATU1C_1.PE2462	None	TT111_A100113	AGR1C_v2_Cc10384	AGR1C_Cc10384	ATU1C_1	2434625	2435062	conserved protein of unknown function		N4 (transfer)-> N15	1000003846	0	6		MESSB, RHIME, SINFR1, N17		Chelativorans sp. BNC1, Sinorhizobium meliloti 1021, Sinorhizobium fredii HH103, Mesorhizobium subgroup [MAFF303099, WSM1271, WSM2073, WSM2075]
49RHIZOB_4025.0	Agrobacterium genomosp. 1 str. TT111	49RHIZOB_4025	ATU1C_1.PE2476	None	TT111_A100127	AGR1C_v2_Cc10370	AGR1C_Cc10370	ATU1C_1	2446217	2446969	Polysaccharide deacetylase				0	9		MESSB, N5		Chelativorans sp. BNC1, Sinorhizobium
49RHIZOB_4023.0	Agrobacterium genomosp. 1 str. TT111	49RHIZOB_4023	ATU1C_1.PE2478	None	TT111_A100129	AGR1C_v2_Cc10368	AGR1C_Cc10368	ATU1C_1	2448589	2449869	Polysaccharide biosynthesis protein				0	9		MESSB, N5		Chelativorans sp. BNC1, Sinorhizobium
49RHIZOB_4017.0	Agrobacterium genomosp. 1 str. TT111	49RHIZOB_4017	ATU1C_1.FBPA	fbpA	TT111_A100160	AGR1C_v2_Cc10339	AGR1C_Cc10339	ATU1C_1	2478589	2480163	ABC transporter, membrane spanning protein				0	0
49RHIZOB_3993.0	Agrobacterium genomosp. 1 str. TT111	49RHIZOB_3993	ATU1C_1.PE2510	fbpA	TT111_A100161	AGR1C_v2_Cc10338	AGR1C_Cc10338	ATU1C_1	2480339	2481355	ABC transporter, substrate binding protein (Iron)				0	0
49RHIZOB_4015.1	Agrobacterium genomosp. 1 str. TT111	49RHIZOB_4015	ATU1C_1.PE2523	None	TT111_A100174	AGR1C_v2_Cc10325	AGR1C_Cc10325	ATU1C_1	2496561	2497361	conserved protein of unknown function		N12 (transfer)-> N15	1000003200	0	11		N23, MESAM1, N5		Mesorhizobium subgroup [MAFF303099, WSM2073, WSM2075], Mesorhizobium amorphae CCNWGS0123, Sinorhizobium
49RHIZOB_4012.0	Agrobacterium genomosp. 1 str. TT111	49RHIZOB_4012	ATU1C_1.PE2535	None	TT111_A100186	AGR1C_v2_Cc10313	AGR1C_Cc10313	ATU1C_1	2510220	2510597	conserved protein of unknown function		(gain)-> N15	1000003910	0	0
49RHIZOB_4005.0	Agrobacterium genomosp. 1 str. TT111	49RHIZOB_4005	ATU1C_1.PE2637	None	TT111_A100288	AGR1C_v2_Cc10211	AGR1C_Cc10211	ATU1C_1	2610708	2611139	conserved protein of unknown function		(gain)-> N15	1000004012	0	0
49RHIZOB_4003.0	Agrobacterium genomosp. 1 str. TT111	49RHIZOB_4003	ATU1C_1.PE2644	None	TT111_A100295	AGR1C_v2_Cc10204	AGR1C_Cc10204	ATU1C_1	2615306	2616013	Transcriptional regulator, GntR family		N30 (transfer)-> N15	1000004028	0	2		N30		Mesorhizobium subgroup [MAFF303099, WSM2075]
49RHIZOB_4002.0	Agrobacterium genomosp. 1 str. TT111	49RHIZOB_4002	ATU1C_1.PE2647	None	TT111_A100298	AGR1C_v2_Cc10201	AGR1C_Cc10201	ATU1C_1	2619066	2619308	conserved exported protein of unknown function		(gain)-> N15	1000009689	0	0
49RHIZOB_4001.0	Agrobacterium genomosp. 1 str. TT111	49RHIZOB_4001	ATU1C_1.PE2658	None	TT111_A100309	AGR1C_v2_Cc10190	AGR1C_Cc10190	ATU1C_1	2629491	2630369	conserved protein of unknown function		MESSB (transfer)-> N15	1000009704	0	1		MESSB		Chelativorans sp. BNC1
49RHIZOB_3999.0	Agrobacterium genomosp. 1 str. TT111	49RHIZOB_3999	ATU1C_1.PE2671	None	TT111_A100322	AGR1C_v2_Cc10177	AGR1C_Cc10177	ATU1C_1	2640067	2640468	conserved protein of unknown function		MESSB (transfer)-> N15	1000009722	0	1		MESSB		Chelativorans sp. BNC1
49RHIZOB_3998.0	Agrobacterium genomosp. 1 str. TT111	49RHIZOB_3998	ATU1C_1.PE2672	None	TT111_A100323	AGR1C_v2_Cc10176	AGR1C_Cc10176	ATU1C_1	2640542	2641150	conserved protein of unknown function		(gain)-> N15	1000009724	0	0
49RHIZOB_3997.0	Agrobacterium genomosp. 1 str. TT111	49RHIZOB_3997	ATU1C_1.PE2673	None	TT111_A100324	AGR1C_v2_Cc10175	AGR1C_Cc10175	ATU1C_1	2641147	2642016	Carbon-nitrogen hydrolase		(gain)-> N15	1000009724	0	0
49RHIZOB_3992.0	Agrobacterium genomosp. 1 str. TT111	49RHIZOB_3992	ATU1C_1.PE2712	None	TT111_A100363	AGR1C_v2_Cc10136	AGR1C_Cc10136	ATU1C_1	2676506	2677552	conserved membrane protein of unknown function		(gain)-> N15	1000009761	0	0
49RHIZOB_83_13.43	Agrobacterium genomosp. 1 str. TT111	49RHIZOB_83_13	ATU1C_1.PE2752	None	TT111_A100403	AGR1C_v2_Cc10095	AGR1C_Cc10095	ATU1C_1	2716033	2716818	Putative ABC transporter (ATP binding protein)		(duplication)-> N2	None	0	7		SINFR1, AGRRK, N7		Sinorhizobium fredii HH103, Agrobacterium radiobacter K84, Mesorhizobium
49RHIZOB_1658_1.5	Agrobacterium genomosp. 1 str. TT111	49RHIZOB_1658_1	ATU1C_1.PE2753	None	TT111_A100404	AGR1C_v2_Cc10094	AGR1C_Cc10094	ATU1C_1	2716818	2717591	Putative ABC transporter (permease protein)		(duplication)-> N2	None	0	5		N7		Mesorhizobium
49RHIZOB_3987.0	Agrobacterium genomosp. 1 str. TT111	49RHIZOB_3987	ATU1C_1.PE2754	None	TT111_A100405	AGR1C_v2_Cc10093	AGR1C_Cc10093	ATU1C_1	2717733	2718674	Putative ABC transporter (substrate-binding protein)		N7 (transfer)-> N15	1000009810	0	5		N7		Mesorhizobium
49RHIZOB_3985.0	Agrobacterium genomosp. 1 str. TT111	49RHIZOB_3985	ATU1C_1.PE2765	cysJ	TT111_A100416	AGR1C_v2_Cc10083	AGR1C_Cc10083	ATU1C_1	2725668	2727434	Sulfite reductase [NADPH] flavoprotein alpha-component		(gain)-> N15	1000009819	0	0
49RHIZOB_3984.0	Agrobacterium genomosp. 1 str. TT111	49RHIZOB_3984	ATU1C_1.GLTB	gltB	TT111_A100417	AGR1C_v2_Cc10082	AGR1C_Cc10082	ATU1C_1	2727431	2732935	Glutamate synthase large subunit		(gain)-> N15	1000009819	0	0
49RHIZOB_171.3	Agrobacterium genomosp. 1 str. TT111	49RHIZOB_171	ATU1C_1.CYOA	cyoA	TT111_A100420	AGR1C_v2_Cc10079	AGR1C_Cc10079	ATU1C_1	2734978	2735937	Ubiquinol oxidase subunit 2		(duplication)-> N2	None	0	3		MESAM1, AGRRK, MESCW		Mesorhizobium amorphae CCNWGS0123, Agrobacterium radiobacter K84, Mesorhizobium ciceri biovar biserrulae WSM1271
49RHIZOB_169.3	Agrobacterium genomosp. 1 str. TT111	49RHIZOB_169	ATU1C_1.CYOC	cyoC	TT111_A100422	AGR1C_v2_Cc10077	AGR1C_Cc10077	ATU1C_1	2738151	2738777	Cytochrome o ubiquinol oxidase subunit III (Ubiquinol oxidase chain C)		N4 (transfer)-> N3	1000002337	0	5		N12, MESSB		Mesorhizobium subgroup [CCNWGS0123, MAFF303099, WSM1271, WSM2073, WSM2075], Chelativorans sp. BNC1
49RHIZOB_168.0	Agrobacterium genomosp. 1 str. TT111	49RHIZOB_168	ATU1C_1.CYOD	cyoD	TT111_A100423	AGR1C_v2_Cc10076	AGR1C_Cc10076	ATU1C_1	2738777	2739172	cytochrome o ubiquinol oxidase, subunit IV (Ubiquinol oxidase chain D)				0	0
49RHIZOB_877_0.1	Agrobacterium genomosp. 1 str. TT111	49RHIZOB_877_0	ATU1C_1.PE2802	cspA	TT111_A100453	AGR1C_v2_Cc10046	AGR1C_Cc10046	ATU1C_1	2771420	2771629	Cold shock protein, DNA binding		(duplication)-> N1	None	0	7		N5		Sinorhizobium
49RHIZOB_197_1.12	Agrobacterium genomosp. 1 str. TT111	49RHIZOB_197_1	ATU1C_2.PE151	None	TT111_B40097	AGR1C_v2_Lc90074	AGR1C_Lc90074	ATU1C_2	139514	141304	putative ABC multidrug transport system, fused ATPase and permease domain		N2 (transfer)-> N15	1000000200	0	0
49RHIZOB_68_0.7	Agrobacterium genomosp. 1 str. TT111	49RHIZOB_68_0	ATU1C_2.GYAR	gyaR	TT111_B40126	AGR1C_v2_Lc90042	AGR1C_Lc90042	ATU1C_2	173812	174747	Glyoxylate reductase				0	7		N13, AGRRK, PARL1		Sinorhizobium meliloti, Agrobacterium radiobacter K84, Parvibaculum lavamentivorans DS-1
49RHIZOB_83_1.78	Agrobacterium genomosp. 1 str. TT111	49RHIZOB_83_1	ATU1C_2.PE181	None	TT111_B40127	AGR1C_v2_Lc90041	AGR1C_Lc90041	ATU1C_2	174771	175502	putative amino acid transport protein, ATP-binding protein		(duplication)-> N2	None	0	2		RHISN, AGRRK		Sinorhizobium fredii NGR234, Agrobacterium radiobacter K84
49RHIZOB_1336_0.37	Agrobacterium genomosp. 1 str. TT111	49RHIZOB_1336_0	ATU1C_2.PE182	None	TT111_B40128	AGR1C_v2_Lc90040	AGR1C_Lc90040	ATU1C_2	175483	176142	ABC transporter, membrane spanning protein (Amino acid)		(duplication)-> N2	None	0	2		RHISN, AGRRK		Sinorhizobium fredii NGR234, Agrobacterium radiobacter K84
49RHIZOB_1336_0.59	Agrobacterium genomosp. 1 str. TT111	49RHIZOB_1336_0	ATU1C_2.PE183	None	TT111_B40129	AGR1C_v2_Lc90039	AGR1C_Lc90039	ATU1C_2	176139	176843	ABC transporter, membrane spanning protein (Amino acid)		(duplication)-> N3	None	0	3		N9, AGRRK		Sinorhizobium fredii, Agrobacterium radiobacter K84
49RHIZOB_1780_0.12	Agrobacterium genomosp. 1 str. TT111	49RHIZOB_1780_0	ATU1C_2.PE184	None	TT111_B40130	AGR1C_v2_Lc90038	AGR1C_Lc90038	ATU1C_2	176910	177713	ABC transporter, substrate binding protein (Amino acid)		(duplication)-> N3	None	0	3		N9, AGRRK		Sinorhizobium fredii, Agrobacterium radiobacter K84
49RHIZOB_2938.3	Agrobacterium genomosp. 1 str. TT111	49RHIZOB_2938	ATU1C_2.PE186	None	TT111_B40132	AGR1C_v2_Lc90036	AGR1C_Lc90036	ATU1C_2	178434	179510	putative transcriptional regulator, LacI family		(duplication)-> N2	None	0	1		AGRRK		Agrobacterium radiobacter K84
49RHIZOB_4543.2	Agrobacterium genomosp. 1 str. TT111	49RHIZOB_4543	ATU1C_2.PE188	None	TT111_B40134	AGR1C_v2_Lc90034	AGR1C_Lc90034	ATU1C_2	180608	182317	conserved protein of unknown function		N8 (transfer)-> N15	1000000260	0	0
49RHIZOB_470.0	Agrobacterium genomosp. 1 str. TT111	49RHIZOB_470	ATU1C_2.DADA	dadA	TT111_B40136	AGR1C_v2_Lc90033	AGR1C_Lc90033	ATU1C_2	182429	183670	D-amino acid dehydrogenase, small subunit		(duplication)-> N2	None	0	6		N8		Sinorhizobium subgroup [WSM419, meliloti]
49RHIZOB_83_1.81	Agrobacterium genomosp. 1 str. TT111	49RHIZOB_83_1	ATU1C_2.PE191	None	TT111_B40137	AGR1C_v2_Lc90032	AGR1C_Lc90032	ATU1C_2	183670	184392	putative amino acid transport protein, ATP-binding protein		(duplication)-> N2	None	0	7		N8, MESSB		Sinorhizobium subgroup [WSM419, meliloti], Chelativorans sp. BNC1
49RHIZOB_1336_0.36	Agrobacterium genomosp. 1 str. TT111	49RHIZOB_1336_0	ATU1C_2.PE192	None	TT111_B40138	AGR1C_v2_Lc90031	AGR1C_Lc90031	ATU1C_2	184385	185038	ABC transporter, membrane spanning protein (Amino acid)		(duplication)-> N2	None	0	7		N8, AGRRK		Sinorhizobium subgroup [WSM419, meliloti], Agrobacterium radiobacter K84
49RHIZOB_1336_0.47	Agrobacterium genomosp. 1 str. TT111	49RHIZOB_1336_0	ATU1C_2.PE193	None	TT111_B40139	AGR1C_v2_Lc90030	AGR1C_Lc90030	ATU1C_2	185051	185716	ABC transporter, membrane spanning protein (Amino acid)		(duplication)-> N2	None	0	7		N8, AGRRK		Sinorhizobium subgroup [WSM419, meliloti], Agrobacterium radiobacter K84
49RHIZOB_2614_0.1	Agrobacterium genomosp. 1 str. TT111	49RHIZOB_2614_0	ATU1C_2.PE195	None	TT111_B40141	AGR1C_v2_Lc90028	AGR1C_Lc90028	ATU1C_2	186921	187958	putative enzyme		(speciation)-> N2	None	0	9		N8, MESOW, RHILW, MESCW		Sinorhizobium subgroup [WSM419, meliloti], Mesorhizobium opportunistum WSM2075, Rhizobium leguminosarum bv. trifolii WSM2304, Mesorhizobium ciceri biovar biserrulae WSM1271
49RHIZOB_1265.0	Agrobacterium genomosp. 1 str. TT111	49RHIZOB_1265	ATU1C_2.PE215	None	TT111_B40161	AGR1C_v2_Lc90010	AGR1C_Lc90010	ATU1C_2	208831	209298	conserved membrane protein of unknown function		(gain)-> N15	1000006496	0	1		AGRRK		Agrobacterium radiobacter K84
49RHIZOB_1973.1	Agrobacterium genomosp. 1 str. TT111	49RHIZOB_1973	ATU1C_2.PE227	None	TT111_B50003	AGR1C_v2_Lc80283	AGR1C_Lc80283	ATU1C_2	222238	223191	conserved exported protein of unknown function				0	0
49RHIZOB_4555.0	Agrobacterium genomosp. 1 str. TT111	49RHIZOB_4555	ATU1C_2.PE241	None	TT111_B50017	AGR1C_v2_Lc80269	AGR1C_Lc80269	ATU1C_2	236185	236361	conserved protein of unknown function		(gain)-> N15	1000000323	0	0
49RHIZOB_179_0.6	Agrobacterium genomosp. 1 str. TT111	49RHIZOB_179_0	ATU1C_2.PE260	None	TT111_B50036	AGR1C_v2_Lc80250	AGR1C_Lc80250	ATU1C_2	258064	260403	Uncharacterized signaling protein CC_0091				0	8		N13, RHILW, AGRRK, N9		Sinorhizobium meliloti, Rhizobium leguminosarum bv. trifolii WSM2304, Agrobacterium radiobacter K84, Sinorhizobium fredii
49RHIZOB_197_1.4	Agrobacterium genomosp. 1 str. TT111	49RHIZOB_197_1	ATU1C_2.PE305	None	TT111_B50081	AGR1C_v2_Lc80203	AGR1C_Lc80203	ATU1C_2	309799	311562	Uncharacterized ABC transporter ATP-binding protein y4gM		(duplication)-> N2	None	0	6		N12, RHISN		Mesorhizobium subgroup [CCNWGS0123, MAFF303099, WSM1271, WSM2073, WSM2075], Sinorhizobium fredii NGR234
49RHIZOB_4581.1	Agrobacterium genomosp. 1 str. TT111	49RHIZOB_4581	ATU1C_2.PE308	None	TT111_B50084	AGR1C_v2_Lc80200	AGR1C_Lc80200	ATU1C_2	312055	312834	conserved protein of unknown function		(gain)-> N11	None	0	0
49RHIZOB_623.2	Agrobacterium genomosp. 1 str. TT111	49RHIZOB_623	ATU1C_2.PE382	None	TT111_B50158	AGR1C_v2_Lc80126	AGR1C_Lc80126	ATU1C_2	388603	390138	ABC transporter, substrate binding protein (Oligopeptide)		(duplication)-> N2	None	0	7		N8, MESSB		Sinorhizobium subgroup [WSM419, meliloti], Chelativorans sp. BNC1
49RHIZOB_202_1.118	Agrobacterium genomosp. 1 str. TT111	49RHIZOB_202_1	ATU1C_2.YLIC	yliC	TT111_B50159	AGR1C_v2_Lc80125	AGR1C_Lc80125	ATU1C_2	390215	391138	putative peptide transporter permease subunit: membrane component of ABC superfamily		(duplication)-> N2	None	0	1		AGRRK		Agrobacterium radiobacter K84
49RHIZOB_255_0.0	Agrobacterium genomosp. 1 str. TT111	49RHIZOB_255_0	ATU1C_2.PE384	None	TT111_B50160	AGR1C_v2_Lc80124	AGR1C_Lc80124	ATU1C_2	391145	391993	putative dipeptide transport system permease protein		(duplication)-> N2	None	0	1		MESSB		Chelativorans sp. BNC1
49RHIZOB_4936.0	Agrobacterium genomosp. 1 str. TT111	49RHIZOB_4936	ATU1C_2.PE385	None	TT111_B50161	AGR1C_v2_Lc80123	AGR1C_Lc80123	ATU1C_2	391990	393732	conserved protein of unknown function		(gain)-> N15	1000002874	0	1		SINMK		Sinorhizobium meliloti AK83
49RHIZOB_4935.0	Agrobacterium genomosp. 1 str. TT111	49RHIZOB_4935	ATU1C_2.PE386	None	TT111_B50162	AGR1C_v2_Lc80122	AGR1C_Lc80122	ATU1C_2	393927	394298	conserved protein of unknown function		(gain)-> N15	1000002874	0	3		N9, SINMW		Sinorhizobium fredii, Sinorhizobium medicae WSM419
49RHIZOB_4934.0	Agrobacterium genomosp. 1 str. TT111	49RHIZOB_4934	ATU1C_2.SETA	setA	TT111_B50181	AGR1C_v2_Lc80103	AGR1C_Lc80103	ATU1C_2	413908	415089	MFS permease		(gain)-> N15	1000002833	0	0
49RHIZOB_4914.0	Agrobacterium genomosp. 1 str. TT111	49RHIZOB_4914	ATU1C_2.AGBD	agbD	TT111_B70003	AGR1C_v2_Lc70151	AGR1C_Lc70151	ATU1C_2	527634	528347	putative phosphopantetheinyl transferase		(gain)-> N15	1000006066	0	0
49RHIZOB_74_6.4	Agrobacterium genomosp. 1 str. TT111	49RHIZOB_74_6	ATU1C_2.RBTD	rbtD	TT111_B70044	AGR1C_v2_Lc70111	AGR1C_Lc70111	ATU1C_2	575709	576440	Ribitol 2-dehydrogenase (RDH)		(speciation)-> N1	None	0	4		PARL1, N19, RHISN		Parvibaculum lavamentivorans DS-1, Rhizobium etli, Sinorhizobium fredii NGR234
49RHIZOB_226_1.41	Agrobacterium genomosp. 1 str. TT111	49RHIZOB_226_1	ATU1C_2.PE550	None	TT111_B70046	AGR1C_v2_Lc70109	AGR1C_Lc70109	ATU1C_2	577446	578948	Putative Sugar (D-ribose) ABC transporter (ATP-binding protein)		(speciation)-> N2	None	0	6		N8		Sinorhizobium subgroup [WSM419, meliloti]
49RHIZOB_4902.3	Agrobacterium genomosp. 1 str. TT111	49RHIZOB_4902	ATU1C_2.RBSB	rbsB	TT111_B70047	AGR1C_v2_Lc70108	AGR1C_Lc70108	ATU1C_2	579020	579931	ABC transporter, substrate binding protein (Ribose)		(gain)-> N2	None	0	4		N17		Mesorhizobium subgroup [MAFF303099, WSM1271, WSM2073, WSM2075]
49RHIZOB_868_2.14	Agrobacterium genomosp. 1 str. TT111	49RHIZOB_868_2	ATU1C_2.PE554	None	TT111_B70050	AGR1C_v2_Lc70105	AGR1C_Lc70105	ATU1C_2	581290	582327	putative D-xylulose reductase		(duplication)-> N2	None	0	5		N13		Sinorhizobium meliloti
49RHIZOB_4894.0	Agrobacterium genomosp. 1 str. TT111	49RHIZOB_4894	ATU1C_2.ACNB	acnB	TT111_B70075	AGR1C_v2_Lc70080	AGR1C_Lc70080	ATU1C_2	609403	612192	Aconitate hydratase 2		(speciation)-> N21	1000002594	0	0
49RHIZOB_4867.0	Agrobacterium genomosp. 1 str. TT111	49RHIZOB_4867	ATU1C_2.PE672	None	TT111_B80012	AGR1C_v2_Lc50232	AGR1C_Lc50232	ATU1C_2	713480	713917	conserved protein of unknown function		(gain)-> N15	1000002380	0	0
49RHIZOB_221_2.4	Agrobacterium genomosp. 1 str. TT111	49RHIZOB_221_2	ATU1C_2.GCVA	gcvA	TT111_B80027	AGR1C_v2_Lc50218	AGR1C_Lc50218	ATU1C_2	729865	730767	Transcriptional regulator, LysR family				0	9		MESSB, N5		Chelativorans sp. BNC1, Sinorhizobium
49RHIZOB_1874.2	Agrobacterium genomosp. 1 str. TT111	49RHIZOB_1874	ATU1C_2.PE689	None	TT111_B80029	AGR1C_v2_Lc50216	AGR1C_Lc50216	ATU1C_2	731858	732745	conserved membrane protein of unknown function		(gain)-> N2	None	0	5		N12		Mesorhizobium subgroup [CCNWGS0123, MAFF303099, WSM1271, WSM2073, WSM2075]
49RHIZOB_357.0	Agrobacterium genomosp. 1 str. TT111	49RHIZOB_357	ATU1C_2.GSHB	gshB	TT111_B80032	AGR1C_v2_Lc50213	AGR1C_Lc50213	ATU1C_2	735564	736610	Glutathione synthetase		(duplication)-> N1	None	0	8		N5		Sinorhizobium
49RHIZOB_4864.0	Agrobacterium genomosp. 1 str. TT111	49RHIZOB_4864	ATU1C_2.PE693	None	TT111_B80033	AGR1C_v2_Lc50212	AGR1C_Lc50212	ATU1C_2	736628	738523	conserved protein of unknown function		MESAM1 (transfer)-> N15	1000002352	0	9		MESAM1, N5		Mesorhizobium amorphae CCNWGS0123, Sinorhizobium
49RHIZOB_4863.0	Agrobacterium genomosp. 1 str. TT111	49RHIZOB_4863	ATU1C_2.PE694	None	TT111_B80034	AGR1C_v2_Lc50211	AGR1C_Lc50211	ATU1C_2	738502	739332	conserved protein of unknown function		MESAM1 (transfer)-> N15	1000002352	0	8		MESAM1, N5		Mesorhizobium amorphae CCNWGS0123, Sinorhizobium
49RHIZOB_4859.0	Agrobacterium genomosp. 1 str. TT111	49RHIZOB_4859	ATU1C_2.PE701	None	TT111_B80041	AGR1C_v2_Lc50205	AGR1C_Lc50205	ATU1C_2	744971	745201	conserved protein of unknown function		(gain)-> N15	1000005673	0	0
49RHIZOB_4856.0	Agrobacterium genomosp. 1 str. TT111	49RHIZOB_4856	ATU1C_2.PE715	None	TT111_B80055	AGR1C_v2_Lc50190	AGR1C_Lc50190	ATU1C_2	760647	761321	Transcriptional regulator, GntR family		(gain)-> N15	1000002323	0	0
49RHIZOB_74_6.8	Agrobacterium genomosp. 1 str. TT111	49RHIZOB_74_6	ATU1C_2.SDH	sdh	TT111_B80063	AGR1C_v2_Lc50182	AGR1C_Lc50182	ATU1C_2	768545	769294	Serine 3-dehydrogenase		(duplication)-> N1	None	0	4		N18, SINMW		Sinorhizobium meliloti subgroup [1021, AK83, BL225C, SM11], Sinorhizobium medicae WSM419
49RHIZOB_4855.0	Agrobacterium genomosp. 1 str. TT111	49RHIZOB_4855	ATU1C_2.PE726	None	TT111_B80066	AGR1C_v2_Lc50179	AGR1C_Lc50179	ATU1C_2	770797	772029	conserved protein of unknown function		(gain)-> N15	1000002308	0	0
49RHIZOB_4854.0	Agrobacterium genomosp. 1 str. TT111	49RHIZOB_4854	ATU1C_2.PE727	None	TT111_B80067	AGR1C_v2_Lc50178	AGR1C_Lc50178	ATU1C_2	772080	772388	conserved protein of unknown function		(speciation)-> N21	1000002310	0	0
49RHIZOB_4853.0	Agrobacterium genomosp. 1 str. TT111	49RHIZOB_4853	ATU1C_2.PE728	None	TT111_B80068	AGR1C_v2_Lc50177	AGR1C_Lc50177	ATU1C_2	772648	774204	conserved protein of unknown function		(gain)-> N15	1000002308	0	0
49RHIZOB_4852.0	Agrobacterium genomosp. 1 str. TT111	49RHIZOB_4852	ATU1C_2.PE732	None	TT111_B80072	AGR1C_v2_Lc50173	AGR1C_Lc50173	ATU1C_2	777723	778223	conserved protein of unknown function		(gain)-> N15	1000002301	0	0
49RHIZOB_4255.0	Agrobacterium genomosp. 1 str. TT111	49RHIZOB_4255	ATU1C_2.PE733	None	TT111_B80073	AGR1C_v2_Lc50171	AGR1C_Lc50171	ATU1C_2	778296	778670	conserved protein of unknown function		(duplication)-> N15	None	0	0
49RHIZOB_4851.0	Agrobacterium genomosp. 1 str. TT111	49RHIZOB_4851	ATU1C_2.PE740	None	TT111_B80080	AGR1C_v2_Lc50164	AGR1C_Lc50164	ATU1C_2	784085	784273	conserved protein of unknown function		(gain)-> N15	1000002294	0	0
49RHIZOB_3865.0	Agrobacterium genomosp. 1 str. TT111	49RHIZOB_3865	ATU1C_2.PE751	None	TT111_B80091	AGR1C_v2_Lc50153	AGR1C_Lc50153	ATU1C_2	794782	795765	putative aldose epimerase		(gain)-> N15	1000002279	0	1		AGRRK		Agrobacterium radiobacter K84
49RHIZOB_4845.0	Agrobacterium genomosp. 1 str. TT111	49RHIZOB_4845	ATU1C_2.RLUA	rluA	TT111_B80135	AGR1C_v2_Lc50110	AGR1C_Lc50110	ATU1C_2	844046	844714	Ribosomal large subunit pseudouridine synthase A		PARL1 (transfer)-> N15	1000036192	0	1		PARL1		Parvibaculum lavamentivorans DS-1
49RHIZOB_4844.0	Agrobacterium genomosp. 1 str. TT111	49RHIZOB_4844	ATU1C_2.YHIQ	yhiQ	TT111_B80136	AGR1C_v2_Lc50109	AGR1C_Lc50109	ATU1C_2	844723	845349	putative SAM-dependent methyltransferase		(gain)-> N15	1000002224	0	0
49RHIZOB_3202.2	Agrobacterium genomosp. 1 str. TT111	49RHIZOB_3202	ATU1C_2.FHUB	fhuB	TT111_B80152	AGR1C_v2_Lc50093	AGR1C_Lc50093	ATU1C_2	858525	860489	Iron(3+)-hydroxamate import system permease protein fhuB		(gain)-> N2	None	0	1		RHILS		Rhizobium leguminosarum bv. trifolii WSM1325
49RHIZOB_3203.1	Agrobacterium genomosp. 1 str. TT111	49RHIZOB_3203	ATU1C_2.FHUD	fhuD	TT111_B80153	AGR1C_v2_Lc50092	AGR1C_Lc50092	ATU1C_2	860486	861388	ABC transporter, substrate binding protein (Ferrichrome)		(gain)-> N2	None	0	1		RHILS		Rhizobium leguminosarum bv. trifolii WSM1325
49RHIZOB_4839.2	Agrobacterium genomosp. 1 str. TT111	49RHIZOB_4839	ATU1C_2.BIOD	bioD	TT111_B80172	AGR1C_v2_Lc50074	AGR1C_Lc50074	ATU1C_2	881351	881989	Dethiobiotin synthetase		(duplication)-> N17	None	0	4		N9, RHILO, MESAL1		Sinorhizobium fredii, Mesorhizobium loti MAFF303099, Mesorhizobium alhagi CCNWXJ12-2
49RHIZOB_1877_0.5	Agrobacterium genomosp. 1 str. TT111	49RHIZOB_1877_0	ATU1C_2.BIOF	bioF	TT111_B80173	AGR1C_v2_Lc50073	AGR1C_Lc50073	ATU1C_2	881986	883128	8-amino-7-oxononanoate synthase				0	9		N9, N7, PARL1		Sinorhizobium fredii, Mesorhizobium, Parvibaculum lavamentivorans DS-1
49RHIZOB_4541.1	Agrobacterium genomosp. 1 str. TT111	49RHIZOB_4541	ATU1C_2.YJAB	yjaB	TT111_B80176	AGR1C_v2_Lc50071	AGR1C_Lc50071	ATU1C_2	884368	884814	putative acetyltransferase		(duplication)-> N15	1000002135	0	0
49RHIZOB_4834.0	Agrobacterium genomosp. 1 str. TT111	49RHIZOB_4834	ATU1C_2.PE860	None	TT111_B80200	AGR1C_v2_Lc50047	AGR1C_Lc50047	ATU1C_2	910083	911603	MFS permease		(gain)-> N30	None	0	3		N30, RHILS		Mesorhizobium subgroup [MAFF303099, WSM2075], Rhizobium leguminosarum bv. trifolii WSM1325
49RHIZOB_4833.2	Agrobacterium genomosp. 1 str. TT111	49RHIZOB_4833	ATU1C_2.HEXA	hexA	TT111_B80201	AGR1C_v2_Lc50046	AGR1C_Lc50046	ATU1C_2	911755	912603	Transcriptional regulator, LysR family		(gain)-> N2	None	0	2		RHILS, RHILO		Rhizobium leguminosarum bv. trifolii WSM1325, Mesorhizobium loti MAFF303099
49RHIZOB_4830.4	Agrobacterium genomosp. 1 str. TT111	49RHIZOB_4830	ATU1C_2.PE867	None	TT111_B80207	AGR1C_v2_Lc50040	AGR1C_Lc50040	ATU1C_2	915679	916602	Calcium-binding protein, regucalcin		(duplication)-> N3	None	0	8		N5		Sinorhizobium
49RHIZOB_4829.0	Agrobacterium genomosp. 1 str. TT111	49RHIZOB_4829	ATU1C_2.PE869	None	TT111_B80209	AGR1C_v2_Lc50038	AGR1C_Lc50038	ATU1C_2	917458	918510	Dehydrogenase				0	8		N8, MESSB, MESAL1		Sinorhizobium subgroup [WSM419, meliloti], Chelativorans sp. BNC1, Mesorhizobium alhagi CCNWXJ12-2
49RHIZOB_271.1	Agrobacterium genomosp. 1 str. TT111	49RHIZOB_271	ATU1C_2.PE914	None	TT111_B90010	AGR1C_v2_Lc30390	AGR1C_Lc30390	ATU1C_2	961293	962387	conserved protein of unknown function		N6 (transfer)-> N15	1000002018	0	0
49RHIZOB_2821_0.19	Agrobacterium genomosp. 1 str. TT111	49RHIZOB_2821_0	ATU1C_2.REPA	repA	TT111_B90014	AGR1C_v2_Lc30387	AGR1C_Lc30387	ATU1C_2	965190	966266	putative replication protein A		(duplication)-> N2	None	0	1		MESSB		Chelativorans sp. BNC1
49RHIZOB_2822_0.3	Agrobacterium genomosp. 1 str. TT111	49RHIZOB_2822_0	ATU1C_2.REPB	repB	TT111_B90015	AGR1C_v2_Lc30386	AGR1C_Lc30386	ATU1C_2	966263	967273	putative replication protein B		(duplication)-> N2	None	0	1		MESSB		Chelativorans sp. BNC1
49RHIZOB_2823_0.15	Agrobacterium genomosp. 1 str. TT111	49RHIZOB_2823_0	ATU1C_2.PE920	None	TT111_B90016	AGR1C_v2_Lc30385	AGR1C_Lc30385	ATU1C_2	967459	968736	putative replication protein C		(duplication)-> N2	None	0	9		N5, RHILW		Sinorhizobium, Rhizobium leguminosarum bv. trifolii WSM2304
49RHIZOB_1647.0	Agrobacterium genomosp. 1 str. TT111	49RHIZOB_1647	ATU1C_2.PE923	None	TT111_B90019	AGR1C_v2_Lc30381	AGR1C_Lc30381	ATU1C_2	969727	970926	conserved membrane protein of unknown function		(duplication)-> N15	1000002000	0	0
49RHIZOB_4824.0	Agrobacterium genomosp. 1 str. TT111	49RHIZOB_4824	ATU1C_2.PE924	None	TT111_B90020	AGR1C_v2_Lc30380	AGR1C_Lc30380	ATU1C_2	970923	972242	conserved protein of unknown function		(gain)-> N15	1000002000	0	0
49RHIZOB_4823.0	Agrobacterium genomosp. 1 str. TT111	49RHIZOB_4823	ATU1C_2.BFRA	bfrA	TT111_B90021	AGR1C_v2_Lc30379	AGR1C_Lc30379	ATU1C_2	972540	974645	Exogenous ferric siderophore receptor		(gain)-> N15	1000002000	0	0
49RHIZOB_4822.0	Agrobacterium genomosp. 1 str. TT111	49RHIZOB_4822	ATU1C_2.AMYA	amyA	TT111_B90023	AGR1C_v2_Lc30377	AGR1C_Lc30377	ATU1C_2	975294	976682	Cytoplasmic alpha-amylase		(gain)-> N15	1000002000	0	0
49RHIZOB_3324.1	Agrobacterium genomosp. 1 str. TT111	49RHIZOB_3324	ATU1C_2.PE933	None	TT111_B90029	AGR1C_v2_Lc30371	AGR1C_Lc30371	ATU1C_2	983478	984131	Transcriptional regulator, GntR family		(duplication)-> N11	None	0	1		RHIET1		Rhizobium etli CNPAF512
49RHIZOB_4819.0	Agrobacterium genomosp. 1 str. TT111	49RHIZOB_4819	ATU1C_2.PE979	None	TT111_B90075	AGR1C_v2_Lc30325	AGR1C_Lc30325	ATU1C_2	1040755	1040949	conserved protein of unknown function		(gain)-> N15	1000001935	0	0
49RHIZOB_3418.0	Agrobacterium genomosp. 1 str. TT111	49RHIZOB_3418	ATU1C_2.ANSA	ansA	TT111_B90137	AGR1C_v2_Lc30263	AGR1C_Lc30263	ATU1C_2	1101985	1102938	putative L-asparaginase		N15 (transfer)-> AGRRK	1000001846	0	1		AGRRK		Agrobacterium radiobacter K84
49RHIZOB_3609.0	Agrobacterium genomosp. 1 str. TT111	49RHIZOB_3609	ATU1C_2.KDPD	kdpD	TT111_B90143	AGR1C_v2_Lc30257	AGR1C_Lc30257	ATU1C_2	1108018	1110720	sensory histidine kinase in two-component regulatory system wtih KdpE, regulation of potassium translocation		(gain)-> N2	None	0	7		N12, N9		Mesorhizobium subgroup [CCNWGS0123, MAFF303099, WSM1271, WSM2073, WSM2075], Sinorhizobium fredii
49RHIZOB_37_1.2	Agrobacterium genomosp. 1 str. TT111	49RHIZOB_37_1	ATU1C_2.PE1054	None	TT111_B90150	AGR1C_v2_Lc30250	AGR1C_Lc30250	ATU1C_2	1120805	1121479	putative two-component response regulator (QseB/CopT-like)				0	0
49RHIZOB_2487.0	Agrobacterium genomosp. 1 str. TT111	49RHIZOB_2487	ATU1C_2.PE1205	glpD	TT111_B100071	AGR1C_v2_Lc30097	AGR1C_Lc30097	ATU1C_2	1272863	1274407	sn-glycerol-3-phosphate dehydrogenase FAD/NAD(P)-binding (aerobic)				0	0
49RHIZOB_3664.0	Agrobacterium genomosp. 1 str. TT111	49RHIZOB_3664	ATU1C_2.PE1238	None	TT111_B110003	AGR1C_v2_Lc30065	AGR1C_Lc30065	ATU1C_2	1305884	1308139	Exopolysaccharide polymerization/transport protein		(gain)-> N2	None	0	8		N4, RHIE6		Phyllobacteriaceae, Rhizobium etli CIAT 652
49RHIZOB_4780.0	Agrobacterium genomosp. 1 str. TT111	49RHIZOB_4780	ATU1C_2.PE1239	None	TT111_B110004	AGR1C_v2_Lc30064	AGR1C_Lc30064	ATU1C_2	1308270	1309178	conserved exported protein of unknown function		(gain)-> N15	1000001635	0	0
49RHIZOB_90.4	Agrobacterium genomosp. 1 str. TT111	49RHIZOB_90	ATU1C_2.PRP	prp	TT111_B110012	AGR1C_v2_Lc30057	AGR1C_Lc30057	ATU1C_2	1317899	1318690	Serine/threonine protein phosphatase I				0	0
49RHIZOB_4773.0	Agrobacterium genomosp. 1 str. TT111	49RHIZOB_4773	ATU1C_2.PE1249	None	TT111_B110014	AGR1C_v2_Lc30055	AGR1C_Lc30055	ATU1C_2	1319685	1319987	exported protein of unknown function		(gain)-> N15	1000001621	0	0
49RHIZOB_4772.0	Agrobacterium genomosp. 1 str. TT111	49RHIZOB_4772	ATU1C_2.PE1256	None	TT111_B110021	AGR1C_v2_Lc30049	AGR1C_Lc30049	ATU1C_2	1325508	1326653	conserved membrane protein of unknown function		(gain)-> N15	1000001616	0	0
49RHIZOB_3612.1	Agrobacterium genomosp. 1 str. TT111	49RHIZOB_3612	ATU1C_2.CYSW	cysW	TT111_B110042	AGR1C_v2_Lc30029	AGR1C_Lc30029	ATU1C_2	1344033	1344920	sulfate/thiosulfate permease W protein (ABC superfamily, membrane)				0	0
49RHIZOB_4767.0	Agrobacterium genomosp. 1 str. TT111	49RHIZOB_4767	ATU1C_2.PE1284	None	TT111_B110049	AGR1C_v2_Lc30023	AGR1C_Lc30023	ATU1C_2	1352068	1352763	conserved protein of unknown function		(gain)-> N15	1000001585	0	1		MESSB		Chelativorans sp. BNC1
49RHIZOB_4765.0	Agrobacterium genomosp. 1 str. TT111	49RHIZOB_4765	ATU1C_2.GPMI	gpmI	TT111_B120003	AGR1C_v2_Lc20457	AGR1C_Lc20457	ATU1C_2	1380370	1381887	2,3-bisphosphoglycerate-independent phosphoglycerate mutase		(gain)-> N15	1000001555	0	0
49RHIZOB_123_0.11	Agrobacterium genomosp. 1 str. TT111	49RHIZOB_123_0	ATU1C_2.LRP	lrp	TT111_B120058	AGR1C_v2_Lc20403	AGR1C_Lc20403	ATU1C_2	1437426	1437905	Leucine-responsive regulatory protein		(duplication)-> N1	None	0	5		N9, MESOW, MESAL1, AGRRK		Sinorhizobium fredii, Mesorhizobium opportunistum WSM2075, Mesorhizobium alhagi CCNWXJ12-2, Agrobacterium radiobacter K84
49RHIZOB_4161.0	Agrobacterium genomosp. 1 str. TT111	49RHIZOB_4161	ATU1C_2.PAZS	pazS	TT111_B120080	AGR1C_v2_Lc20382	AGR1C_Lc20382	ATU1C_2	1460246	1460728	Pseudoazurin		(duplication)-> N1	None	0	3		N9, MESAL1		Sinorhizobium fredii, Mesorhizobium alhagi CCNWXJ12-2
49RHIZOB_2912.1	Agrobacterium genomosp. 1 str. TT111	49RHIZOB_2912	ATU1C_2.PE1403	None	TT111_B120096	AGR1C_v2_Lc20366	AGR1C_Lc20366	ATU1C_2	1480877	1482433	putative hydantoinase A		N2 (transfer)-> N6	1000001369	0	1		AGRRK		Agrobacterium radiobacter K84
49RHIZOB_2716_0.13	Agrobacterium genomosp. 1 str. TT111	49RHIZOB_2716_0	ATU1C_2.PE1416	mocB	TT111_B120109	AGR1C_v2_Lc20353	AGR1C_Lc20353	ATU1C_2	1497871	1498800	putative rhizopine-binding protein		AGRRK (transfer)-> N15	1000001333	0	0
49RHIZOB_470.3	Agrobacterium genomosp. 1 str. TT111	49RHIZOB_470	ATU1C_2.PE1426	None	TT111_B120119	AGR1C_v2_Lc20343	AGR1C_Lc20343	ATU1C_2	1507588	1508841	D-amino acid dehydrogenase				0	0
49RHIZOB_153_1.6	Agrobacterium genomosp. 1 str. TT111	49RHIZOB_153_1	ATU1C_2.PE1428	None	TT111_B120121	AGR1C_v2_Lc20341	AGR1C_Lc20341	ATU1C_2	1509173	1510909	Sensory methylation accepting chemotaxis protein				0	0
49RHIZOB_4738.0	Agrobacterium genomosp. 1 str. TT111	49RHIZOB_4738	ATU1C_2.PE1457	None	TT111_B120150	AGR1C_v2_Lc20312	AGR1C_Lc20312	ATU1C_2	1542657	1542854	conserved protein of unknown function		(gain)-> N15	1000001281	0	0
49RHIZOB_2466.3	Agrobacterium genomosp. 1 str. TT111	49RHIZOB_2466	ATU1C_2.PE1462	None	TT111_B120155	AGR1C_v2_Lc20307	AGR1C_Lc20307	ATU1C_2	1545245	1546300	conserved protein of unknown function				0	0
49RHIZOB_54_0.17	Agrobacterium genomosp. 1 str. TT111	49RHIZOB_54_0	ATU1C_2.PE1463	None	TT111_B120156	AGR1C_v2_Lc20306	AGR1C_Lc20306	ATU1C_2	1546284	1547105	conserved protein of unknown function		(duplication)-> N2	None	0	7		RHISN, N7		Sinorhizobium fredii NGR234, Mesorhizobium
49RHIZOB_91_0.8	Agrobacterium genomosp. 1 str. TT111	49RHIZOB_91_0	ATU1C_2.PE1465	None	TT111_B120158	AGR1C_v2_Lc20304	AGR1C_Lc20304	ATU1C_2	1549181	1550515	putative aminotransferase protein, class-III		(duplication)-> N1	None	0	8		N5		Sinorhizobium
49RHIZOB_91_0.3	Agrobacterium genomosp. 1 str. TT111	49RHIZOB_91_0	ATU1C_2.PE1493	None	TT111_B120186	AGR1C_v2_Lc20275	AGR1C_Lc20275	ATU1C_2	1585253	1586605	Uncharacterized aminotransferase y4uB				0	4		MESAM1, MESSB, AGRRK, MESCW		Mesorhizobium amorphae CCNWGS0123, Chelativorans sp. BNC1, Agrobacterium radiobacter K84, Mesorhizobium ciceri biovar biserrulae WSM1271
49RHIZOB_4727.0	Agrobacterium genomosp. 1 str. TT111	49RHIZOB_4727	ATU1C_2.PE1506	None	TT111_B120199	AGR1C_v2_Lc20262	AGR1C_Lc20262	ATU1C_2	1599065	1600009	conserved exported protein of unknown function		(gain)-> N15	1000002970	0	0
49RHIZOB_4726.0	Agrobacterium genomosp. 1 str. TT111	49RHIZOB_4726	ATU1C_2.PE1507	None	TT111_B120200	None	None	ATU1C_2	1600006	1600635	ABC transporter, membrane spanning protein		(gain)-> N15	1000002970	0	0
49RHIZOB_4723.0	Agrobacterium genomosp. 1 str. TT111	49RHIZOB_4723	ATU1C_2.PE1515	None	TT111_B130008	AGR1C_v2_Lc20254	AGR1C_Lc20254	ATU1C_2	1609329	1610033	Transcriptional regulator, GntR family		MESAL1 (transfer)-> N15	1000001203	0	1		MESAL1		Mesorhizobium alhagi CCNWXJ12-2
49RHIZOB_3713.9	Agrobacterium genomosp. 1 str. TT111	49RHIZOB_3713	ATU1C_2.PE1518	None	TT111_B130011	AGR1C_v2_Lc20251	AGR1C_Lc20251	ATU1C_2	1612184	1612708	Nitrilotriacetate monooxygenase				0	4		N9, MESAL1, PARL1		Sinorhizobium fredii, Mesorhizobium alhagi CCNWXJ12-2, Parvibaculum lavamentivorans DS-1
49RHIZOB_4711.1	Agrobacterium genomosp. 1 str. TT111	49RHIZOB_4711	ATU1C_2.PE1555	None	TT111_B130048	AGR1C_v2_Lc20213	AGR1C_Lc20213	ATU1C_2	1655531	1656370	Putative extracellular solute-binding protein, family 3 ; putative glutamate/aspartate periplasmic-binding protein		RHISP1 (transfer)-> N15	1000001129	0	0
49RHIZOB_2784.5	Agrobacterium genomosp. 1 str. TT111	49RHIZOB_2784	ATU1C_2.DNAE2	dnaE2	TT111_B130066	AGR1C_v2_Lc20195	AGR1C_Lc20195	ATU1C_2	1674971	1678249	Error-prone DNA polymerase 1		(speciation)-> N1	None	0	2		MESAU1, MESSB		Mesorhizobium australicum WSM2073, Chelativorans sp. BNC1
49RHIZOB_4708.2	Agrobacterium genomosp. 1 str. TT111	49RHIZOB_4708	ATU1C_2.PE1574	None	TT111_B130067	AGR1C_v2_Lc20194	AGR1C_Lc20194	ATU1C_2	1678362	1679300	Transcriptional regulator, AraC family		(duplication)-> N12	None	0	9		N8, MESAM1, SINFR1, MESCW, RHILO		Sinorhizobium subgroup [WSM419, meliloti], Mesorhizobium amorphae CCNWGS0123, Sinorhizobium fredii HH103, Mesorhizobium ciceri biovar biserrulae WSM1271, Mesorhizobium loti MAFF303099
49RHIZOB_2012_0.4	Agrobacterium genomosp. 1 str. TT111	49RHIZOB_2012_0	ATU1C_2.ILVD	ilvD	TT111_B130074	AGR1C_v2_Lc20186	AGR1C_Lc20186	ATU1C_2	1686685	1688496	dihydroxy-acid dehydratase		(speciation)-> N2	None	0	6		N7		Mesorhizobium
49RHIZOB_2614_0.4	Agrobacterium genomosp. 1 str. TT111	49RHIZOB_2614_0	ATU1C_2.PE1590	None	TT111_B130083	AGR1C_v2_Lc20177	AGR1C_Lc20177	ATU1C_2	1698434	1699510	putative malate dehydrogenase		(duplication)-> N2	None	0	7		N5		Sinorhizobium
49RHIZOB_4705.0	Agrobacterium genomosp. 1 str. TT111	49RHIZOB_4705	ATU1C_2.PE1594	None	TT111_B130087	AGR1C_v2_Lc20173	AGR1C_Lc20173	ATU1C_2	1704056	1705561	GGDEF family protein		(gain)-> N15	1000001071	0	0
49RHIZOB_862.1	Agrobacterium genomosp. 1 str. TT111	49RHIZOB_862	ATU1C_2.PE1602	None	TT111_B130095	AGR1C_v2_Lc20165	AGR1C_Lc20165	ATU1C_2	1713125	1713526	Transcriptional regulator, MarR family		(duplication)-> N1	None	0	8		N12, RHILS, SINME1, PARL1		Mesorhizobium subgroup [CCNWGS0123, MAFF303099, WSM1271, WSM2073, WSM2075], Rhizobium leguminosarum bv. trifolii WSM1325, Sinorhizobium meliloti CCNWSX0020, Parvibaculum lavamentivorans DS-1
49RHIZOB_1687_0.3	Agrobacterium genomosp. 1 str. TT111	49RHIZOB_1687_0	ATU1C_2.PE1612	None	TT111_B130105	AGR1C_v2_Lc20156	AGR1C_Lc20156	ATU1C_2	1721106	1722242	conserved protein of unknown function				0	0
49RHIZOB_4693.0	Agrobacterium genomosp. 1 str. TT111	49RHIZOB_4693	ATU1C_2.PE1613	None	TT111_B130106	AGR1C_v2_Lc20155	AGR1C_Lc20155	ATU1C_2	1722239	1722517	conserved protein of unknown function		(gain)-> N15	1000001005	0	0
49RHIZOB_2863_0.7	Agrobacterium genomosp. 1 str. TT111	49RHIZOB_2863_0	ATU1C_2.PE1651	None	TT111_B140026	AGR1C_v2_Lc20114	AGR1C_Lc20114	ATU1C_2	1759594	1760331	Transcriptional regulator, GntR family				0	0
49RHIZOB_3613.1	Agrobacterium genomosp. 1 str. TT111	49RHIZOB_3613	ATU1C_2.UDH	udh	TT111_B140027	AGR1C_v2_Lc20113	AGR1C_Lc20113	ATU1C_2	1760466	1761263	Uronate dehydrogenase				0	0
49RHIZOB_3709.0	Agrobacterium genomosp. 1 str. TT111	49RHIZOB_3709	ATU1C_2.KDGD	kdgD	TT111_B140030	AGR1C_v2_Lc20110	AGR1C_Lc20110	ATU1C_2	1763117	1764028	5-dehydro-4-deoxyglucarate dehydratase (5-keto-4-deoxy- glucarate dehydratase)		RHISP1 (transfer)-> N2	1000000900	0	4		SINMB, N25, SINME1		Sinorhizobium meliloti BL225C, Rhizobium etli subgroup [CIAT 652, CNPAF512], Sinorhizobium meliloti CCNWSX0020
49RHIZOB_4670.0	Agrobacterium genomosp. 1 str. TT111	49RHIZOB_4670	ATU1C_2.PE1695	None	TT111_B140070	AGR1C_v2_Lc20070	AGR1C_Lc20070	ATU1C_2	1799184	1799960	conserved protein of unknown function		N15 (transfer)-> N5	1000000840	0	8		N5		Sinorhizobium
49RHIZOB_4664.0	Agrobacterium genomosp. 1 str. TT111	49RHIZOB_4664	ATU1C_2.CHRA	chrA	TT111_B140113	AGR1C_v2_Lc20026	AGR1C_Lc20026	ATU1C_2	1845788	1847017	Chromate transport protein		N15 (transfer)-> RHIE6	1000000768	0	1		RHIE6		Rhizobium etli CIAT 652
49RHIZOB_123_0.24	Agrobacterium genomosp. 1 str. TT111	49RHIZOB_123_0	ATU1C_2.PE1767	lrp	TT111_B150005	AGR1C_v2_Lc10187	AGR1C_Lc10187	ATU1C_2	1877835	1878293	Transcriptional regulator, AsnC family		(duplication)-> N1	None	0	5		N9, MESAM1, RHILO, MESCW		Sinorhizobium fredii, Mesorhizobium amorphae CCNWGS0123, Mesorhizobium loti MAFF303099, Mesorhizobium ciceri biovar biserrulae WSM1271
49RHIZOB_3271.0	Agrobacterium genomosp. 13 str. CFBP 6927	49RHIZOB_3271	ATU13_1.UXAB	uxaB	AGTC6v1_A10079	AGR13a_v2_Cc340130	AGR13a_Cc340130	ATU13_1	87608	88741	Altronate oxidoreductase		N15 (transfer)-> AGRRK	1000002210	0	1		AGRRK		Agrobacterium radiobacter K84
49RHIZOB_2334.1	Agrobacterium genomosp. 13 str. CFBP 6927	49RHIZOB_2334	ATU13_1.PE78	None	AGTC6v1_A10080	AGR13a_v2_Cc340129	AGR13a_Cc340129	ATU13_1	88753	89082	conserved protein of unknown function		(duplication)-> N2	None	0	11		N8, N17, AGRRK		Sinorhizobium subgroup [WSM419, meliloti], Mesorhizobium subgroup [MAFF303099, WSM1271, WSM2073, WSM2075], Agrobacterium radiobacter K84
49RHIZOB_4468.0	Agrobacterium genomosp. 13 str. CFBP 6927	49RHIZOB_4468	ATU13_1.PE84	None	AGTC6v1_A10086	AGR13a_v2_Cc340123	AGR13a_Cc340123	ATU13_1	94979	95341	conserved protein of unknown function		N7 (transfer)-> N15	1000007060	0	6		N7		Mesorhizobium
49RHIZOB_4467.0	Agrobacterium genomosp. 13 str. CFBP 6927	49RHIZOB_4467	ATU13_1.PE93	None	AGTC6v1_A10095	AGR13a_v2_Cc340114	AGR13a_Cc340114	ATU13_1	105218	105655	Putative CobE protein		N12 (transfer)-> N15	1000007052	0	5		N12		Mesorhizobium subgroup [CCNWGS0123, MAFF303099, WSM1271, WSM2073, WSM2075]
49RHIZOB_2863_0.18	Agrobacterium genomosp. 13 str. CFBP 6927	49RHIZOB_2863_0	ATU13_1.PE153	None	AGTC6v1_A10155	AGR13a_v2_Cc340054	AGR13a_Cc340054	ATU13_1	167122	167838	Transcriptional regulator, GntR family		N8 (transfer)-> N15	1000006982	0	0
49RHIZOB_4463.0	Agrobacterium genomosp. 13 str. CFBP 6927	49RHIZOB_4463	ATU13_1.PE159	None	AGTC6v1_A10161	AGR13a_v2_Cc340048	AGR13a_Cc340048	ATU13_1	174368	175477	NAD binding site:FAD dependent oxidoreductase				0	8		N12, N9, MESSB, PARL1		Mesorhizobium subgroup [CCNWGS0123, MAFF303099, WSM1271, WSM2073, WSM2075], Sinorhizobium fredii, Chelativorans sp. BNC1, Parvibaculum lavamentivorans DS-1
49RHIZOB_4462.1	Agrobacterium genomosp. 13 str. CFBP 6927	49RHIZOB_4462	ATU13_1.PE177	None	AGTC6v1_A10179	AGR13a_v2_Cc340030	AGR13a_Cc340030	ATU13_1	204158	204550	conserved protein of unknown function		(duplication)-> N17	None	0	12		N17, N5		Mesorhizobium subgroup [MAFF303099, WSM1271, WSM2073, WSM2075], Sinorhizobium
49RHIZOB_4459.0	Agrobacterium genomosp. 13 str. CFBP 6927	49RHIZOB_4459	ATU13_1.PE202	None	AGTC6v1_A10204	AGR13a_v2_Cc340005	AGR13a_Cc340005	ATU13_1	230532	231719	GGDEF family protein		(gain)-> N15	1000006923	0	0
49RHIZOB_1479.2	Agrobacterium genomosp. 13 str. CFBP 6927	49RHIZOB_1479	ATU13_1.PE228	None	AGTC6v1_A20022	AGR13a_v2_Cc330178	AGR13a_Cc330178	ATU13_1	256176	256607	Transcriptional regulator, MarR family				0	11		PARL1, MESSB, N5, AGRRK		Parvibaculum lavamentivorans DS-1, Chelativorans sp. BNC1, Sinorhizobium, Agrobacterium radiobacter K84
49RHIZOB_37_1.27	Agrobacterium genomosp. 13 str. CFBP 6927	49RHIZOB_37_1	ATU13_1.PE377	None	AGTC6v1_A40028	AGR13a_v2_Cc330024	AGR13a_Cc330024	ATU13_1	423452	424126	putative two-component response regulator (QseB/CopT-like)		(speciation)-> N2	None	0	2		RHILO, MESCW		Mesorhizobium loti MAFF303099, Mesorhizobium ciceri biovar biserrulae WSM1271
49RHIZOB_4438.5	Agrobacterium genomosp. 13 str. CFBP 6927	49RHIZOB_4438	ATU13_1.PE378	None	AGTC6v1_A40029	AGR13a_v2_Cc330023	AGR13a_Cc330023	ATU13_1	424123	425559	Sensor protein		(gain)-> N2	None	0	2		RHILO, MESCW		Mesorhizobium loti MAFF303099, Mesorhizobium ciceri biovar biserrulae WSM1271
49RHIZOB_4437.0	Agrobacterium genomosp. 13 str. CFBP 6927	49RHIZOB_4437	ATU13_1.PE380	None	AGTC6v1_A40031	AGR13a_v2_Cc330021	AGR13a_Cc330021	ATU13_1	426579	426965	conserved exported protein of unknown function		MESCW (transfer)-> N15	1000007150	0	1		MESCW		Mesorhizobium ciceri biovar biserrulae WSM1271
49RHIZOB_4435.0	Agrobacterium genomosp. 13 str. CFBP 6927	49RHIZOB_4435	ATU13_1.TELA	telA	AGTC6v1_A40040	AGR13a_v2_Cc330012	AGR13a_Cc330012	ATU13_1	434490	435812	Protelomerase		(gain)-> N15	1000007156	0	0
49RHIZOB_4434.0	Agrobacterium genomosp. 13 str. CFBP 6927	49RHIZOB_4434	ATU13_1.PE393	None	AGTC6v1_A40044	AGR13a_v2_Cc330008	AGR13a_Cc330008	ATU13_1	440309	440602	conserved protein of unknown function		(gain)-> N15	1000007163	0	0
49RHIZOB_2710_0.3	Agrobacterium genomosp. 13 str. CFBP 6927	49RHIZOB_2710_0	ATU13_1.DPPA	dppA	AGTC6v1_A40046	AGR13a_v2_Cc330006	AGR13a_Cc330006	ATU13_1	441940	443535	ABC transporter, substrate binding protein (Dipeptide)				0	0
49RHIZOB_202_1.54	Agrobacterium genomosp. 13 str. CFBP 6927	49RHIZOB_202_1	ATU13_1.PE396	None	AGTC6v1_A40047	AGR13a_v2_Cc330005	AGR13a_Cc330005	ATU13_1	443532	444551	putative dipeptide/oligopeptide/nickel ABC transporter, permease protein				0	0
49RHIZOB_255_0.44	Agrobacterium genomosp. 13 str. CFBP 6927	49RHIZOB_255_0	ATU13_1.PE397	None	AGTC6v1_A40048	AGR13a_v2_Cc330004	AGR13a_Cc330004	ATU13_1	444548	445450	ABC transporter permease protein; putative dipeptide transport protein				0	0
49RHIZOB_83_7.85	Agrobacterium genomosp. 13 str. CFBP 6927	49RHIZOB_83_7	ATU13_1.PE398	None	AGTC6v1_A40049	AGR13a_v2_Cc330003	AGR13a_Cc330003	ATU13_1	445454	446284	putative peptide ABC transporter ATP-binding protein y4tR		(duplication)-> N2	None	0	2		MESAL1, AGRRK		Mesorhizobium alhagi CCNWXJ12-2, Agrobacterium radiobacter K84
49RHIZOB_83_7.93	Agrobacterium genomosp. 13 str. CFBP 6927	49RHIZOB_83_7	ATU13_1.DPPF	dppF	AGTC6v1_A40050	AGR13a_v2_Cc330002	AGR13a_Cc330002	ATU13_1	446281	447021	ABC transporter, nucleotide binding/ATPase protein (Dipeptide)				0	0
49RHIZOB_3314.1	Agrobacterium genomosp. 13 str. CFBP 6927	49RHIZOB_3314	ATU13_1.PE401	None	AGTC6v1_A50002	AGR13a_v2_Cc320064	AGR13a_Cc320064	ATU13_1	449051	449947	Transcriptional regulator, LysR family		(gain)-> N2	None	0	7		N8, MESAL1		Sinorhizobium subgroup [WSM419, meliloti], Mesorhizobium alhagi CCNWXJ12-2
49RHIZOB_4431.0	Agrobacterium genomosp. 13 str. CFBP 6927	49RHIZOB_4431	ATU13_1.HEMO	hemO	AGTC6v1_A50012	AGR13a_v2_Cc320054	AGR13a_Cc320054	ATU13_1	459195	459806	Heme oxygenase		(gain)-> N15	1000004163	0	0
49RHIZOB_4430.0	Agrobacterium genomosp. 13 str. CFBP 6927	49RHIZOB_4430	ATU13_1.RUTE	rutE	AGTC6v1_A50018	AGR13a_v2_Cc320048	AGR13a_Cc320048	ATU13_1	463331	463921	oxidoreductase subunit of the alternative pyrimidine degradation pathway		PARL1 (transfer)-> N15	1000007194	0	1		PARL1		Parvibaculum lavamentivorans DS-1
49RHIZOB_4427.0	Agrobacterium genomosp. 13 str. CFBP 6927	49RHIZOB_4427	ATU13_1.DPS	dps	AGTC6v1_A50039	AGR13a_v2_Cc320026	AGR13a_Cc320026	ATU13_1	484660	485148	DNA protection during starvation protein		(gain)-> N15	1000012413	0	2		MESAM1, MESAL1		Mesorhizobium amorphae CCNWGS0123, Mesorhizobium alhagi CCNWXJ12-2
49RHIZOB_83_14.6	Agrobacterium genomosp. 13 str. CFBP 6927	49RHIZOB_83_14	ATU13_1.YCLP	yclP	AGTC6v1_A50040	AGR13a_v2_Cc320025	AGR13a_Cc320025	ATU13_1	485271	486029	Uncharacterized ABC transporter ATP-binding protein yclP		(speciation)-> N2	None	0	2		MESAL1, SINFR1		Mesorhizobium alhagi CCNWXJ12-2, Sinorhizobium fredii HH103
49RHIZOB_4426.1	Agrobacterium genomosp. 13 str. CFBP 6927	49RHIZOB_4426	ATU13_1.YCLO	yclO	AGTC6v1_A50041	AGR13a_v2_Cc320024	AGR13a_Cc320024	ATU13_1	486026	486994	Uncharacterized ABC transporter permease protein yclO		MESAL1 (transfer)-> N15	1000007241	0	2		MESAL1, SINFR1		Mesorhizobium alhagi CCNWXJ12-2, Sinorhizobium fredii HH103
49RHIZOB_4425.0	Agrobacterium genomosp. 13 str. CFBP 6927	49RHIZOB_4425	ATU13_1.YCLN	yclN	AGTC6v1_A50042	AGR13a_v2_Cc320023	AGR13a_Cc320023	ATU13_1	486987	487952	Uncharacterized ABC transporter permease protein yclN		MESAL1 (transfer)-> N15	1000007241	0	2		MESAL1, SINFR1		Mesorhizobium alhagi CCNWXJ12-2, Sinorhizobium fredii HH103
49RHIZOB_4424.0	Agrobacterium genomosp. 13 str. CFBP 6927	49RHIZOB_4424	ATU13_1.PE442	None	AGTC6v1_A50043	AGR13a_v2_Cc320022	AGR13a_Cc320022	ATU13_1	488146	489084	ABC transporter, substrate binding protein		MESAL1 (transfer)-> N15	1000007241	0	2		MESAL1, SINFR1		Mesorhizobium alhagi CCNWXJ12-2, Sinorhizobium fredii HH103
49RHIZOB_4422.0	Agrobacterium genomosp. 13 str. CFBP 6927	49RHIZOB_4422	ATU13_1.PE453	None	AGTC6v1_A50054	AGR13a_v2_Cc320011	AGR13a_Cc320011	ATU13_1	498275	499051	conserved exported protein of unknown function		(gain)-> N15	1000007264	0	4		N12		Mesorhizobium subgroup [CCNWGS0123, MAFF303099, WSM1271, WSM2073, WSM2075]
49RHIZOB_4418.0	Agrobacterium genomosp. 13 str. CFBP 6927	49RHIZOB_4418	ATU13_1.PE468	None	AGTC6v1_A60005	AGR13a_v2_Cc310031	AGR13a_Cc310031	ATU13_1	509586	510119	conserved exported protein of unknown function		(gain)-> N15	1000007276	0	0
49RHIZOB_1199.0	Agrobacterium genomosp. 13 str. CFBP 6927	49RHIZOB_1199	ATU13_1.PE473	None	AGTC6v1_A70002	AGR13a_v2_Cc310026	AGR13a_Cc310026	ATU13_1	516430	517254	conserved protein of unknown function		N15 (transfer)-> AGRRK	1000010246	0	1		AGRRK		Agrobacterium radiobacter K84
49RHIZOB_4415.0	Agrobacterium genomosp. 13 str. CFBP 6927	49RHIZOB_4415	ATU13_1.PE482	None	AGTC6v1_A80006	AGR13a_v2_Cc310016	AGR13a_Cc310016	ATU13_1	524951	525466	Acetyltranferase		RHILO (transfer)-> N6	1000007301	0	3		N20, RHILO		Rhizobium leguminosarum, Mesorhizobium loti MAFF303099
49RHIZOB_4407.0	Agrobacterium genomosp. 13 str. CFBP 6927	49RHIZOB_4407	ATU13_1.PE532	None	AGTC6v1_A100035	AGR13a_v2_Cc290073	AGR13a_Cc290073	ATU13_1	572542	572985	NTP pyrophosphohydrolase, MutT family		(gain)-> N15	1000007368	0	0
49RHIZOB_4406.0	Agrobacterium genomosp. 13 str. CFBP 6927	49RHIZOB_4406	ATU13_1.PE538	None	AGTC6v1_A100041	AGR13a_v2_Cc290067	AGR13a_Cc290067	ATU13_1	577125	577436	conserved protein of unknown function		(gain)-> N15	1000007375	0	0
49RHIZOB_4399.0	Agrobacterium genomosp. 13 str. CFBP 6927	49RHIZOB_4399	ATU13_1.EXOU	exoU	AGTC6v1_A100050	AGR13a_v2_Cc290058	AGR13a_Cc290058	ATU13_1	584544	585455	UDP-hexose transferase		(gain)-> N15	1000007388	0	0
49RHIZOB_4397.0	Agrobacterium genomosp. 13 str. CFBP 6927	49RHIZOB_4397	ATU13_1.PE549	None	AGTC6v1_A100052	AGR13a_v2_Cc290056	AGR13a_Cc290056	ATU13_1	586805	587884	conserved protein of unknown function		(gain)-> N15	1000007388	0	0
49RHIZOB_4396.0	Agrobacterium genomosp. 13 str. CFBP 6927	49RHIZOB_4396	ATU13_1.PE550	None	AGTC6v1_A100053	AGR13a_v2_Cc290055	AGR13a_Cc290055	ATU13_1	587921	588991	conserved protein of unknown function				0	9		MESSB, N5		Chelativorans sp. BNC1, Sinorhizobium
49RHIZOB_4024.2	Agrobacterium genomosp. 13 str. CFBP 6927	49RHIZOB_4024	ATU13_1.EXOQ	exoQ	AGTC6v1_A100055	AGR13a_v2_Cc290054	AGR13a_Cc290054	ATU13_1	589518	590888	Exopolysaccharide production protein				0	0
49RHIZOB_4392.1	Agrobacterium genomosp. 13 str. CFBP 6927	49RHIZOB_4392	ATU13_1.PE580	None	AGTC6v1_A100083	AGR13a_v2_Cc290027	AGR13a_Cc290027	ATU13_1	616785	617249	conserved protein of unknown function		N15 (transfer)-> N8	1000007470	0	6		N8		Sinorhizobium subgroup [WSM419, meliloti]
49RHIZOB_4384.1	Agrobacterium genomosp. 13 str. CFBP 6927	49RHIZOB_4384	ATU13_1.PE669	None	AGTC6v1_A130046	AGR13a_v2_Cc260032	AGR13a_Cc260032	ATU13_1	703817	705130	MFS permease		(duplication)-> N15	1000001559	0	7		N8, RHIL3		Sinorhizobium subgroup [WSM419, meliloti], Rhizobium leguminosarum bv. viciae 3841
49RHIZOB_4381.1	Agrobacterium genomosp. 13 str. CFBP 6927	49RHIZOB_4381	ATU13_1.PE710	mcpA	AGTC6v1_A140011	AGR13a_v2_Cc250207	AGR13a_Cc250207	ATU13_1	747348	749492	Methyl-accepting chemotaxis protein				0	0
49RHIZOB_4378.0	Agrobacterium genomosp. 13 str. CFBP 6927	49RHIZOB_4378	ATU13_1.PE714	None	AGTC6v1_A140015	AGR13a_v2_Cc250203	AGR13a_Cc250203	ATU13_1	752426	753274	conserved membrane protein of unknown function		(gain)-> N15	1000007640	0	0
49RHIZOB_4376.0	Agrobacterium genomosp. 13 str. CFBP 6927	49RHIZOB_4376	ATU13_1.PE733	None	AGTC6v1_A140034	AGR13a_v2_Cc250184	AGR13a_Cc250184	ATU13_1	768701	769012	conserved exported protein of unknown function		(gain)-> N15	1000007652	0	0
49RHIZOB_4375.1	Agrobacterium genomosp. 13 str. CFBP 6927	49RHIZOB_4375	ATU13_1.PE734	None	AGTC6v1_A140035	AGR13a_v2_Cc250183	AGR13a_Cc250183	ATU13_1	769162	770091	conserved protein of unknown function		(gain)-> N4	None	0	5		N12		Mesorhizobium subgroup [CCNWGS0123, MAFF303099, WSM1271, WSM2073, WSM2075]
49RHIZOB_4373.0	Agrobacterium genomosp. 13 str. CFBP 6927	49RHIZOB_4373	ATU13_1.PE741	None	AGTC6v1_A140042	AGR13a_v2_Cc250176	AGR13a_Cc250176	ATU13_1	776172	776561	conserved membrane protein of unknown function		(gain)-> N15	1000007660	0	0
49RHIZOB_4366.0	Agrobacterium genomosp. 13 str. CFBP 6927	49RHIZOB_4366	ATU13_1.PE776	None	AGTC6v1_A150024	AGR13a_v2_Cc250143	AGR13a_Cc250143	ATU13_1	813580	814032	conserved exported protein of unknown function		(gain)-> N15	1000007708	0	0
49RHIZOB_4362.0	Agrobacterium genomosp. 13 str. CFBP 6927	49RHIZOB_4362	ATU13_1.PE792	None	AGTC6v1_A150040	None	None	ATU13_1	830861	832375	ABC transporter, membrane spanning protein (Amino acid)		(gain)-> N15	1000007726	0	0
49RHIZOB_395.4	Agrobacterium genomosp. 13 str. CFBP 6927	49RHIZOB_395	ATU13_1.PE859	None	AGTC6v1_A150107	AGR13a_v2_Cc250063	AGR13a_Cc250063	ATU13_1	899059	899970	ABC transporter, membrane spanning protein				0	0
49RHIZOB_4351.0	Agrobacterium genomosp. 13 str. CFBP 6927	49RHIZOB_4351	ATU13_1.PE889	None	AGTC6v1_A150137	AGR13a_v2_Cc250033	AGR13a_Cc250033	ATU13_1	928711	929019	conserved protein of unknown function				0	12		N8, N4		Sinorhizobium subgroup [WSM419, meliloti], Phyllobacteriaceae
49RHIZOB_3579.1	Agrobacterium genomosp. 13 str. CFBP 6927	49RHIZOB_3579	ATU13_1.PE910	None	AGTC6v1_A150158	AGR13a_v2_Cc250011	AGR13a_Cc250011	ATU13_1	947958	948332	conserved exported protein of unknown function				0	14		N12, RHIL3, MESSB, N5		Mesorhizobium subgroup [CCNWGS0123, MAFF303099, WSM1271, WSM2073, WSM2075], Rhizobium leguminosarum bv. viciae 3841, Chelativorans sp. BNC1, Sinorhizobium
49RHIZOB_4347.0	Agrobacterium genomosp. 13 str. CFBP 6927	49RHIZOB_4347	ATU13_1.PE931	None	AGTC6v1_A160010	AGR13a_v2_Cc240062	AGR13a_Cc240062	ATU13_1	968531	970270	GGDEF family protein		(gain)-> N15	1000007886	0	0
49RHIZOB_4346.0	Agrobacterium genomosp. 13 str. CFBP 6927	49RHIZOB_4346	ATU13_1.PE936	None	AGTC6v1_A160015	AGR13a_v2_Cc240057	AGR13a_Cc240057	ATU13_1	972769	973224	conserved exported protein of unknown function		(gain)-> N15	1000007932	0	0
49RHIZOB_1673.0	Agrobacterium genomosp. 13 str. CFBP 6927	49RHIZOB_1673	ATU13_1.PE948	None	AGTC6v1_A160027	AGR13a_v2_Cc240045	AGR13a_Cc240045	ATU13_1	983186	983578	Uncharacterized acyl-CoA thioester hydrolase bbp_254				0	0
49RHIZOB_4341.0	Agrobacterium genomosp. 13 str. CFBP 6927	49RHIZOB_4341	ATU13_1.PE987	None	AGTC6v1_A160066	AGR13a_v2_Cc240005	AGR13a_Cc240005	ATU13_1	1018152	1018466	conserved exported protein of unknown function		(gain)-> N15	1000007955	0	0
49RHIZOB_4331.0	Agrobacterium genomosp. 13 str. CFBP 6927	49RHIZOB_4331	ATU13_1.PE1087	None	AGTC6v1_A200020	AGR13a_v2_Cc210249	AGR13a_Cc210249	ATU13_1	1103710	1103931	conserved protein of unknown function		(gain)-> N15	1000008107	0	0
49RHIZOB_6_0.9	Agrobacterium genomosp. 13 str. CFBP 6927	49RHIZOB_6_0	ATU13_1.PE1088	None	AGTC6v1_A200021	AGR13a_v2_Cc210248	AGR13a_Cc210248	ATU13_1	1104117	1104755	putative homoserine/homoserine lactone efflux protein				0	9		N5, AGRRK		Sinorhizobium, Agrobacterium radiobacter K84
49RHIZOB_4327.0	Agrobacterium genomosp. 13 str. CFBP 6927	49RHIZOB_4327	ATU13_1.PE1107	None	AGTC6v1_A200040	AGR13a_v2_Cc210229	AGR13a_Cc210229	ATU13_1	1122653	1122958	conserved protein of unknown function		(gain)-> N15	1000008131	0	0
49RHIZOB_4307.0	Agrobacterium genomosp. 13 str. CFBP 6927	49RHIZOB_4307	ATU13_1.UGCG	ugcG	AGTC6v1_A200102	AGR13a_v2_Cc210164	AGR13a_Cc210164	ATU13_1	1182121	1183317	UDP-glucose:ceramide glycosyltransferase		N12 (transfer)-> N15	1000005680	0	7		N12, N9		Mesorhizobium subgroup [CCNWGS0123, MAFF303099, WSM1271, WSM2073, WSM2075], Sinorhizobium fredii
49RHIZOB_4306.0	Agrobacterium genomosp. 13 str. CFBP 6927	49RHIZOB_4306	ATU13_1.PE1170	None	AGTC6v1_A200103	AGR13a_v2_Cc210163	AGR13a_Cc210163	ATU13_1	1183480	1183749	conserved protein of unknown function		(gain)-> N15	1000005680	0	0
49RHIZOB_4305.0	Agrobacterium genomosp. 13 str. CFBP 6927	49RHIZOB_4305	ATU13_1.PE1171	None	AGTC6v1_A200104	AGR13a_v2_Cc210162	AGR13a_Cc210162	ATU13_1	1183963	1184211	conserved protein of unknown function		(gain)-> N15	1000005680	0	0
49RHIZOB_4301.1	Agrobacterium genomosp. 13 str. CFBP 6927	49RHIZOB_4301	ATU13_1.PE1193	None	AGTC6v1_A200126	AGR13a_v2_Cc210141	AGR13a_Cc210141	ATU13_1	1204094	1204366	conserved protein of unknown function		(duplication)-> N15	None	0	0
49RHIZOB_4297.1	Agrobacterium genomosp. 13 str. CFBP 6927	49RHIZOB_4297	ATU13_1.PE1213	metF	AGTC6v1_A200146	AGR13a_v2_Cc210121	AGR13a_Cc210121	ATU13_1	1224035	1224937	Methylenetetrahydrofolate reductase		(gain)-> N11	1000008276	0	0
49RHIZOB_4291.0	Agrobacterium genomosp. 13 str. CFBP 6927	49RHIZOB_4291	ATU13_1.PE1246	None	AGTC6v1_A200179	AGR13a_v2_Cc210091	AGR13a_Cc210091	ATU13_1	1249028	1249255	conserved protein of unknown function		(gain)-> N15	1000008310	0	0
49RHIZOB_1094.0	Agrobacterium genomosp. 13 str. CFBP 6927	49RHIZOB_1094	ATU13_1.PE1258	None	AGTC6v1_A210006	AGR13a_v2_Cc210080	AGR13a_Cc210080	ATU13_1	1261575	1261880	conserved exported protein of unknown function		(duplication)-> N15	1000007248	0	0
49RHIZOB_3211.1	Agrobacterium genomosp. 13 str. CFBP 6927	49RHIZOB_3211	ATU13_1.PE1290	None	AGTC6v1_A210038	AGR13a_v2_Cc210049	AGR13a_Cc210049	ATU13_1	1292433	1293632	MFS permease		N4 (transfer)-> N15	1000005062	0	2		MESSB, MESAL1		Chelativorans sp. BNC1, Mesorhizobium alhagi CCNWXJ12-2
49RHIZOB_683.0	Agrobacterium genomosp. 13 str. CFBP 6927	49RHIZOB_683	ATU13_1.KEFBC	kefBC	AGTC6v1_A210042	AGR13a_v2_Cc210045	AGR13a_Cc210045	ATU13_1	1296559	1298370	Glutathione-regulated potassium-efflux system protein		(duplication)-> N2	None	0	12		N8, N7		Sinorhizobium subgroup [WSM419, meliloti], Mesorhizobium
49RHIZOB_4285.0	Agrobacterium genomosp. 13 str. CFBP 6927	49RHIZOB_4285	ATU13_1.LYSA	lysA	AGTC6v1_A210058	AGR13a_v2_Cc210030	AGR13a_Cc210030	ATU13_1	1312957	1314234	Diaminopimelate decarboxylase		(gain)-> N15	1000008379	0	2		SINMK, SINMM		Sinorhizobium meliloti AK83, Sinorhizobium meliloti SM11
49RHIZOB_4284.0	Agrobacterium genomosp. 13 str. CFBP 6927	49RHIZOB_4284	ATU13_1.PE1312	None	AGTC6v1_A210060	AGR13a_v2_Cc210028	AGR13a_Cc210028	ATU13_1	1315747	1316010	conserved protein of unknown function		N15 (transfer)-> AGRTU2	1000008391	0	0
49RHIZOB_4283.0	Agrobacterium genomosp. 13 str. CFBP 6927	49RHIZOB_4283	ATU13_1.PE1313	None	AGTC6v1_A210061	AGR13a_v2_Cc210027	AGR13a_Cc210027	ATU13_1	1316096	1317016	conserved protein of unknown function		(gain)-> N15	1000008385	0	0
49RHIZOB_4278.0	Agrobacterium genomosp. 13 str. CFBP 6927	49RHIZOB_4278	ATU13_1.PE1324	None	AGTC6v1_A210072	AGR13a_v2_Cc210013	AGR13a_Cc210013	ATU13_1	1327847	1328497	conserved exported protein of unknown function		(gain)-> N15	1000008406	0	0
49RHIZOB_4272.0	Agrobacterium genomosp. 13 str. CFBP 6927	49RHIZOB_4272	ATU13_1.PE1345	None	AGTC6v1_A240004	AGR13a_v2_Cc200010	AGR13a_Cc200010	ATU13_1	1353257	1353508	conserved exported protein of unknown function		(gain)-> N15	1000008440	0	0
49RHIZOB_4270.0	Agrobacterium genomosp. 13 str. CFBP 6927	49RHIZOB_4270	ATU13_1.PE1348	None	AGTC6v1_A240007	AGR13a_v2_Cc200007	AGR13a_Cc200007	ATU13_1	1354095	1354322	protein of unknown function		(gain)-> N15	1000008440	0	0
49RHIZOB_4266.1	Agrobacterium genomosp. 13 str. CFBP 6927	49RHIZOB_4266	ATU13_1.PE1358	None	AGTC6v1_A250004	AGR13a_v2_Cc190037	AGR13a_Cc190037	ATU13_1	1363508	1365064	conserved protein of unknown function				0	12		RHILS, MESAM1, MESAL1, RHILO, N5		Rhizobium leguminosarum bv. trifolii WSM1325, Mesorhizobium amorphae CCNWGS0123, Mesorhizobium alhagi CCNWXJ12-2, Mesorhizobium loti MAFF303099, Sinorhizobium
49RHIZOB_4265.0	Agrobacterium genomosp. 13 str. CFBP 6927	49RHIZOB_4265	ATU13_1.PE1376	None	AGTC6v1_A250022	AGR13a_v2_Cc190019	AGR13a_Cc190019	ATU13_1	1384691	1386430	conserved protein of unknown function		N4 (transfer)-> N15	1000008493	0	11		N13, N4		Sinorhizobium meliloti, Phyllobacteriaceae
49RHIZOB_4262.0	Agrobacterium genomosp. 13 str. CFBP 6927	49RHIZOB_4262	ATU13_1.PE1382	None	AGTC6v1_A250028	AGR13a_v2_Cc190013	AGR13a_Cc190013	ATU13_1	1391673	1392098	conserved protein of unknown function		(gain)-> N15	1000008498	0	0
49RHIZOB_4258.0	Agrobacterium genomosp. 13 str. CFBP 6927	49RHIZOB_4258	ATU13_1.PE1397	None	AGTC6v1_A260003	AGR13a_v2_Cc180031	AGR13a_Cc180031	ATU13_1	1407105	1407329	protein of unknown function		(gain)-> N15	1000008521	0	0
49RHIZOB_4257.0	Agrobacterium genomosp. 13 str. CFBP 6927	49RHIZOB_4257	ATU13_1.PE1412	None	AGTC6v1_A260018	AGR13a_v2_Cc180015	AGR13a_Cc180015	ATU13_1	1421616	1422167	Transcriptional regulator, TetR family		PARL1 (transfer)-> N15	1000008540	0	1		PARL1		Parvibaculum lavamentivorans DS-1
49RHIZOB_1741.0	Agrobacterium genomosp. 13 str. CFBP 6927	49RHIZOB_1741	ATU13_1.YAHK	yahK	AGTC6v1_A260028	AGR13a_v2_Cc180005	AGR13a_Cc180005	ATU13_1	1431562	1432629	putative oxidoreductase, Zn-dependent and NAD(P)-binding				0	0
49RHIZOB_4255.1	Agrobacterium genomosp. 13 str. CFBP 6927	49RHIZOB_4255	ATU13_1.PE1426	None	AGTC6v1_A260032	None	None	ATU13_1	1434315	1434701	conserved protein of unknown function		(duplication)-> N15	None	0	0
49RHIZOB_4209.0	Agrobacterium genomosp. 13 str. CFBP 6927	49RHIZOB_4209	ATU13_1.PE1474	None	AGTC6v1_A280028	AGR13a_v2_Cc170311	AGR13a_Cc170311	ATU13_1	1481155	1481382	conserved protein of unknown function		(duplication)-> N15	1000008608	0	0
49RHIZOB_4195.0	Agrobacterium genomosp. 13 str. CFBP 6927	49RHIZOB_4195	ATU13_1.PE1549	None	AGTC6v1_A280103	AGR13a_v2_Cc170235	AGR13a_Cc170235	ATU13_1	1540101	1540589	conserved protein of unknown function		(gain)-> N15	1000008689	0	0
49RHIZOB_4186.0	Agrobacterium genomosp. 13 str. CFBP 6927	49RHIZOB_4186	ATU13_1.PE1584	None	AGTC6v1_A280138	AGR13a_v2_Cc170200	AGR13a_Cc170200	ATU13_1	1574965	1575699	Transcriptional regulator, AraC family		(gain)-> N15	1000008724	0	0
49RHIZOB_4185.0	Agrobacterium genomosp. 13 str. CFBP 6927	49RHIZOB_4185	ATU13_1.PE1585	None	AGTC6v1_A280139	AGR13a_v2_Cc170199	AGR13a_Cc170199	ATU13_1	1575793	1576722	conserved membrane protein of unknown function		(gain)-> N15	1000008724	0	0
49RHIZOB_4176.0	Agrobacterium genomosp. 13 str. CFBP 6927	49RHIZOB_4176	ATU13_1.PE1650	None	AGTC6v1_A280204	AGR13a_v2_Cc170134	AGR13a_Cc170134	ATU13_1	1644996	1645475	conserved protein of unknown function		(gain)-> N15	1000008783	0	0
49RHIZOB_4156.0	Agrobacterium genomosp. 13 str. CFBP 6927	49RHIZOB_4156	ATU13_1.PE1770	None	AGTC6v1_A280324	AGR13a_v2_Cc170014	AGR13a_Cc170014	ATU13_1	1763687	1763926	protein of unknown function		N15 (transfer)-> N5	1000008918	0	7		N5		Sinorhizobium
49RHIZOB_4150.0	Agrobacterium genomosp. 13 str. CFBP 6927	49RHIZOB_4150	ATU13_1.PE1779	None	AGTC6v1_A280333	AGR13a_v2_Cc170005	AGR13a_Cc170005	ATU13_1	1771272	1772156	conserved exported protein of unknown function		(gain)-> N15	1000008923	0	0
49RHIZOB_4146.3	Agrobacterium genomosp. 13 str. CFBP 6927	49RHIZOB_4146	ATU13_1.PE1790	None	AGTC6v1_A290007	AGR13a_v2_Cc160136	AGR13a_Cc160136	ATU13_1	1782961	1783215	conserved protein of unknown function				0	0
49RHIZOB_3790.0	Agrobacterium genomosp. 13 str. CFBP 6927	49RHIZOB_3790	ATU13_1.PE1791	None	AGTC6v1_A290008	AGR13a_v2_Cc160135	AGR13a_Cc160135	ATU13_1	1783714	1785207	ABC transporter, substrate binding protein		N6 (transfer)-> RHISN	1000004161	0	2		RHISN, AGRRK		Sinorhizobium fredii NGR234, Agrobacterium radiobacter K84
49RHIZOB_83_7.76	Agrobacterium genomosp. 13 str. CFBP 6927	49RHIZOB_83_7	ATU13_1.OPPF	oppF	AGTC6v1_A290009	AGR13a_v2_Cc160134	AGR13a_Cc160134	ATU13_1	1785448	1786458	Oligopeptide transport protein (ABC superfamily, ATP-binding protein)				0	9		N12, MESSB, SINMM, RHISN, AGRRK, SINME1		Mesorhizobium subgroup [CCNWGS0123, MAFF303099, WSM1271, WSM2073, WSM2075], Chelativorans sp. BNC1, Sinorhizobium meliloti SM11, Sinorhizobium fredii NGR234, Agrobacterium radiobacter K84, Sinorhizobium meliloti CCNWSX0020
49RHIZOB_83_7.28	Agrobacterium genomosp. 13 str. CFBP 6927	49RHIZOB_83_7	ATU13_1.DPPD	dppD	AGTC6v1_A290010	AGR13a_v2_Cc160133	AGR13a_Cc160133	ATU13_1	1786471	1787532	Dipeptide transport ATP-binding protein dppD (ABC transporter)				0	9		MESAL1, AGRRK, N5		Mesorhizobium alhagi CCNWXJ12-2, Agrobacterium radiobacter K84, Sinorhizobium
49RHIZOB_255_0.60	Agrobacterium genomosp. 13 str. CFBP 6927	49RHIZOB_255_0	ATU13_1.DPPC	dppC	AGTC6v1_A290011	AGR13a_v2_Cc160132	AGR13a_Cc160132	ATU13_1	1787641	1788546	ABC transporter, membrane spanning protein		(duplication)-> N2	None	0	3		MESSB, RHISN, AGRRK		Chelativorans sp. BNC1, Sinorhizobium fredii NGR234, Agrobacterium radiobacter K84
49RHIZOB_202_1.70	Agrobacterium genomosp. 13 str. CFBP 6927	49RHIZOB_202_1	ATU13_1.NIKB	nikB	AGTC6v1_A290012	AGR13a_v2_Cc160131	AGR13a_Cc160131	ATU13_1	1788536	1789480	ABC transporter, membrane spanning protein		(duplication)-> N2	None	0	4		MESSB, RHIME, RHISN, AGRRK		Chelativorans sp. BNC1, Sinorhizobium meliloti 1021, Sinorhizobium fredii NGR234, Agrobacterium radiobacter K84
49RHIZOB_1263_1.8	Agrobacterium genomosp. 13 str. CFBP 6927	49RHIZOB_1263_1	ATU13_1.ACTP	actP	AGTC6v1_A290015	AGR13a_v2_Cc160128	AGR13a_Cc160128	ATU13_1	1791088	1793592	copper-transporting P-type ATPase		(duplication)-> N1	None	0	2		N9		Sinorhizobium fredii
49RHIZOB_4135.0	Agrobacterium genomosp. 13 str. CFBP 6927	49RHIZOB_4135	ATU13_1.PE1870	None	AGTC6v1_A300062	AGR13a_v2_Cc160057	AGR13a_Cc160057	ATU13_1	1864232	1866172	GGDEF family protein		(gain)-> N15	1000020169	0	0
49RHIZOB_4130.0	Agrobacterium genomosp. 13 str. CFBP 6927	49RHIZOB_4130	ATU13_1.PE1937	None	AGTC6v1_A310011	AGR13a_v2_Cc150005	AGR13a_Cc150005	ATU13_1	1929035	1929712	conserved exported protein of unknown function		N6 (transfer)-> SINFR1	1000009119	0	2		RHIEC, SINFR1		Rhizobium etli CFN 42, Sinorhizobium fredii HH103
49RHIZOB_4123.0	Agrobacterium genomosp. 13 str. CFBP 6927	49RHIZOB_4123	ATU13_1.PE1968	None	AGTC6v1_A330007	AGR13a_v2_Cc140018	AGR13a_Cc140018	ATU13_1	1961788	1962129	conserved protein of unknown function		SINME1 (transfer)-> N2	1000009161	0	6		N7		Mesorhizobium
49RHIZOB_4120.0	Agrobacterium genomosp. 13 str. CFBP 6927	49RHIZOB_4120	ATU13_1.PE1978	None	AGTC6v1_A330017	AGR13a_v2_Cc140008	AGR13a_Cc140008	ATU13_1	1968159	1968755	conserved protein of unknown function		(gain)-> N15	1000009177	0	0
49RHIZOB_4119.0	Agrobacterium genomosp. 13 str. CFBP 6927	49RHIZOB_4119	ATU13_1.PE1979	None	AGTC6v1_A330018	AGR13a_v2_Cc140007	AGR13a_Cc140007	ATU13_1	1968919	1969095	exported protein of unknown function		(gain)-> N15	1000009177	0	0
49RHIZOB_4118.0	Agrobacterium genomosp. 13 str. CFBP 6927	49RHIZOB_4118	ATU13_1.PE1980	None	AGTC6v1_A330019	AGR13a_v2_Cc140006	AGR13a_Cc140006	ATU13_1	1969106	1969279	conserved exported protein of unknown function		(gain)-> N15	1000009177	0	0
49RHIZOB_4112.1	Agrobacterium genomosp. 13 str. CFBP 6927	49RHIZOB_4112	ATU13_1.PE1999	None	AGTC6v1_A330038	AGR13a_v2_Cc130014	AGR13a_Cc130014	ATU13_1	1988246	1989223	conserved protein of unknown function				0	0
49RHIZOB_4110.0	Agrobacterium genomosp. 13 str. CFBP 6927	49RHIZOB_4110	ATU13_1.PE2008	None	AGTC6v1_A330047	AGR13a_v2_Cc130004	AGR13a_Cc130004	ATU13_1	2003100	2003957	conserved exported protein of unknown function		(gain)-> N2	None	0	0
49RHIZOB_877_0.1	Agrobacterium genomosp. 13 str. CFBP 6927	49RHIZOB_877_0	ATU13_1.CSPA	cspA	AGTC6v1_A360015	AGR13a_v2_Cc20016	AGR13a_Cc20016	ATU13_1	2074275	2074484	Cold shock protein, DNA binding		(duplication)-> N1	None	0	7		N5		Sinorhizobium
49RHIZOB_168.0	Agrobacterium genomosp. 13 str. CFBP 6927	49RHIZOB_168	ATU13_1.CYOD	cyoD	AGTC6v1_A360048	AGR13a_v2_Cc20049	AGR13a_Cc20049	ATU13_1	2108697	2109089	cytochrome o ubiquinol oxidase, subunit IV (Ubiquinol oxidase chain D)				0	0
49RHIZOB_169.3	Agrobacterium genomosp. 13 str. CFBP 6927	49RHIZOB_169	ATU13_1.CYOC	cyoC	AGTC6v1_A360049	AGR13a_v2_Cc20050	AGR13a_Cc20050	ATU13_1	2109089	2109715	Cytochrome o ubiquinol oxidase subunit III (Ubiquinol oxidase chain C)		N4 (transfer)-> N3	1000002337	0	5		N12, MESSB		Mesorhizobium subgroup [CCNWGS0123, MAFF303099, WSM1271, WSM2073, WSM2075], Chelativorans sp. BNC1
49RHIZOB_171.3	Agrobacterium genomosp. 13 str. CFBP 6927	49RHIZOB_171	ATU13_1.CYOA	cyoA	AGTC6v1_A360051	AGR13a_v2_Cc20052	AGR13a_Cc20052	ATU13_1	2111801	2112874	Ubiquinol oxidase subunit 2		(duplication)-> N2	None	0	3		MESAM1, AGRRK, MESCW		Mesorhizobium amorphae CCNWGS0123, Agrobacterium radiobacter K84, Mesorhizobium ciceri biovar biserrulae WSM1271
49RHIZOB_3984.0	Agrobacterium genomosp. 13 str. CFBP 6927	49RHIZOB_3984	ATU13_1.GLTB	gltB	AGTC6v1_A360053	AGR13a_v2_Cc20054	AGR13a_Cc20054	ATU13_1	2114916	2120417	Glutamate synthase large subunit		(gain)-> N15	1000009819	0	0
49RHIZOB_3985.0	Agrobacterium genomosp. 13 str. CFBP 6927	49RHIZOB_3985	ATU13_1.PE2120	cysJ	AGTC6v1_A360054	AGR13a_v2_Cc20055	AGR13a_Cc20055	ATU13_1	2120414	2122180	Sulfite reductase [NADPH] flavoprotein alpha-component		(gain)-> N15	1000009819	0	0
49RHIZOB_3987.0	Agrobacterium genomosp. 13 str. CFBP 6927	49RHIZOB_3987	ATU13_1.PE2130	None	AGTC6v1_A360064	AGR13a_v2_Cc20065	AGR13a_Cc20065	ATU13_1	2129215	2130156	Putative ABC transporter (substrate-binding protein)		N7 (transfer)-> N15	1000009810	0	5		N7		Mesorhizobium
49RHIZOB_1658_1.5	Agrobacterium genomosp. 13 str. CFBP 6927	49RHIZOB_1658_1	ATU13_1.PE2131	None	AGTC6v1_A360065	AGR13a_v2_Cc20066	AGR13a_Cc20066	ATU13_1	2130295	2131068	Putative ABC transporter (permease protein)		(duplication)-> N2	None	0	5		N7		Mesorhizobium
49RHIZOB_83_13.43	Agrobacterium genomosp. 13 str. CFBP 6927	49RHIZOB_83_13	ATU13_1.PE2132	None	AGTC6v1_A360066	AGR13a_v2_Cc20067	AGR13a_Cc20067	ATU13_1	2131068	2131853	Putative ABC transporter (ATP binding protein)		(duplication)-> N2	None	0	7		SINFR1, AGRRK, N7		Sinorhizobium fredii HH103, Agrobacterium radiobacter K84, Mesorhizobium
49RHIZOB_3992.0	Agrobacterium genomosp. 13 str. CFBP 6927	49RHIZOB_3992	ATU13_1.PE2171	None	AGTC6v1_A360105	AGR13a_v2_Cc20106	AGR13a_Cc20106	ATU13_1	2170363	2171409	conserved membrane protein of unknown function		(gain)-> N15	1000009761	0	0
49RHIZOB_3997.0	Agrobacterium genomosp. 13 str. CFBP 6927	49RHIZOB_3997	ATU13_1.PE2210	None	AGTC6v1_A360144	AGR13a_v2_Cc20145	AGR13a_Cc20145	ATU13_1	2208077	2208946	Carbon-nitrogen hydrolase		(gain)-> N15	1000009724	0	0
49RHIZOB_3998.0	Agrobacterium genomosp. 13 str. CFBP 6927	49RHIZOB_3998	ATU13_1.PE2211	None	AGTC6v1_A360145	AGR13a_v2_Cc20146	AGR13a_Cc20146	ATU13_1	2208943	2209551	conserved protein of unknown function		(gain)-> N15	1000009724	0	0
49RHIZOB_3999.0	Agrobacterium genomosp. 13 str. CFBP 6927	49RHIZOB_3999	ATU13_1.PE2212	None	AGTC6v1_A360146	AGR13a_v2_Cc20147	AGR13a_Cc20147	ATU13_1	2209625	2210026	conserved protein of unknown function		MESSB (transfer)-> N15	1000009722	0	1		MESSB		Chelativorans sp. BNC1
49RHIZOB_4001.0	Agrobacterium genomosp. 13 str. CFBP 6927	49RHIZOB_4001	ATU13_1.PE2225	None	AGTC6v1_A360159	AGR13a_v2_Cc20160	AGR13a_Cc20160	ATU13_1	2219893	2220771	conserved protein of unknown function		MESSB (transfer)-> N15	1000009704	0	1		MESSB		Chelativorans sp. BNC1
49RHIZOB_4002.0	Agrobacterium genomosp. 13 str. CFBP 6927	49RHIZOB_4002	ATU13_1.PE2237	None	AGTC6v1_A370010	AGR13a_v2_Cc20172	AGR13a_Cc20172	ATU13_1	2231051	2231293	conserved exported protein of unknown function		(gain)-> N15	1000009689	0	0
49RHIZOB_4003.0	Agrobacterium genomosp. 13 str. CFBP 6927	49RHIZOB_4003	ATU13_1.PE2240	None	AGTC6v1_A370013	AGR13a_v2_Cc20175	AGR13a_Cc20175	ATU13_1	2234331	2235038	Transcriptional regulator, GntR family		N30 (transfer)-> N15	1000004028	0	2		N30		Mesorhizobium subgroup [MAFF303099, WSM2075]
49RHIZOB_4005.0	Agrobacterium genomosp. 13 str. CFBP 6927	49RHIZOB_4005	ATU13_1.PE2249	None	AGTC6v1_A370022	AGR13a_v2_Cc20183	AGR13a_Cc20183	ATU13_1	2239358	2240074	conserved protein of unknown function		(gain)-> N15	1000004012	0	0
49RHIZOB_4012.0	Agrobacterium genomosp. 13 str. CFBP 6927	49RHIZOB_4012	ATU13_1.PE2354	None	AGTC6v1_A380052	AGR13a_v2_Cc30052	AGR13a_Cc30052	ATU13_1	2341872	2342249	conserved protein of unknown function		(gain)-> N15	1000003910	0	0
49RHIZOB_4015.1	Agrobacterium genomosp. 13 str. CFBP 6927	49RHIZOB_4015	ATU13_1.PE2365	None	AGTC6v1_A380063	AGR13a_v2_Cc30063	AGR13a_Cc30063	ATU13_1	2355112	2355912	conserved protein of unknown function		N12 (transfer)-> N15	1000003200	0	11		N23, MESAM1, N5		Mesorhizobium subgroup [MAFF303099, WSM2073, WSM2075], Mesorhizobium amorphae CCNWGS0123, Sinorhizobium
49RHIZOB_3993.0	Agrobacterium genomosp. 13 str. CFBP 6927	49RHIZOB_3993	ATU13_1.FBPA	fbpA	AGTC6v1_A380075	AGR13a_v2_Cc30075	AGR13a_Cc30075	ATU13_1	2370319	2371335	ABC transporter, substrate binding protein (Iron)				0	0
49RHIZOB_4017.0	Agrobacterium genomosp. 13 str. CFBP 6927	49RHIZOB_4017	ATU13_1.PE2378	fbpA	AGTC6v1_A380076	AGR13a_v2_Cc30076	AGR13a_Cc30076	ATU13_1	2371598	2373172	ABC transporter, membrane spanning protein				0	0
49RHIZOB_4023.0	Agrobacterium genomosp. 13 str. CFBP 6927	49RHIZOB_4023	ATU13_1.PE2418	None	AGTC6v1_A380116	AGR13a_v2_Cc30116	AGR13a_Cc30116	ATU13_1	2419829	2421109	Polysaccharide biosynthesis protein				0	9		MESSB, N5		Chelativorans sp. BNC1, Sinorhizobium
49RHIZOB_4025.0	Agrobacterium genomosp. 13 str. CFBP 6927	49RHIZOB_4025	ATU13_1.PE2421	None	AGTC6v1_A380119	AGR13a_v2_Cc30119	AGR13a_Cc30119	ATU13_1	2422729	2423481	Polysaccharide deacetylase				0	9		MESSB, N5		Chelativorans sp. BNC1, Sinorhizobium
49RHIZOB_4026.0	Agrobacterium genomosp. 13 str. CFBP 6927	49RHIZOB_4026	ATU13_1.PE2436	None	AGTC6v1_A380134	AGR13a_v2_Cc30135	AGR13a_Cc30135	ATU13_1	2434740	2435177	conserved protein of unknown function		N4 (transfer)-> N15	1000003846	0	6		MESSB, RHIME, SINFR1, N17		Chelativorans sp. BNC1, Sinorhizobium meliloti 1021, Sinorhizobium fredii HH103, Mesorhizobium subgroup [MAFF303099, WSM1271, WSM2073, WSM2075]
49RHIZOB_4027.0	Agrobacterium genomosp. 13 str. CFBP 6927	49RHIZOB_4027	ATU13_1.PE2445	None	AGTC6v1_A380143	AGR13a_v2_Cc30144	AGR13a_Cc30144	ATU13_1	2447149	2447574	conserved protein of unknown function		(gain)-> N15	1000003832	0	0
49RHIZOB_4030.0	Agrobacterium genomosp. 13 str. CFBP 6927	49RHIZOB_4030	ATU13_1.PE2478	None	AGTC6v1_A380176	AGR13a_v2_Cc30175	AGR13a_Cc30175	ATU13_1	2470207	2470548	conserved exported protein of unknown function		(gain)-> N15	1000003823	0	0
49RHIZOB_4033.0	Agrobacterium genomosp. 13 str. CFBP 6927	49RHIZOB_4033	ATU13_1.PE2496	None	AGTC6v1_A380194	AGR13a_v2_Cc30193	AGR13a_Cc30193	ATU13_1	2491559	2492371	conserved exported protein of unknown function		(gain)-> N15	1000003804	0	0
49RHIZOB_4037.0	Agrobacterium genomosp. 13 str. CFBP 6927	49RHIZOB_4037	ATU13_1.TAGA	tagA	AGTC6v1_A380249	AGR13a_v2_Cc30249	AGR13a_Cc30249	ATU13_1	2537587	2538261	Teichoic acid biosynthesis protein		(speciation)-> N21	1000003744	0	0
49RHIZOB_4038.0	Agrobacterium genomosp. 13 str. CFBP 6927	49RHIZOB_4038	ATU13_1.PE2552	None	AGTC6v1_A380250	AGR13a_v2_Cc30250	AGR13a_Cc30250	ATU13_1	2538374	2540161	conserved protein of unknown function		(gain)-> N15	1000003743	0	0
49RHIZOB_4039.0	Agrobacterium genomosp. 13 str. CFBP 6927	49RHIZOB_4039	ATU13_1.PE2561	None	AGTC6v1_A380259	AGR13a_v2_Cc30259	AGR13a_Cc30259	ATU13_1	2549701	2551065	conserved exported protein of unknown function		(gain)-> N15	1000003736	0	0
49RHIZOB_4041.0	Agrobacterium genomosp. 13 str. CFBP 6927	49RHIZOB_4041	ATU13_1.PE2569	None	AGTC6v1_A380267	AGR13a_v2_Cc30267	AGR13a_Cc30267	ATU13_1	2559907	2560254	conserved protein of unknown function		(gain)-> N15	1000003716	0	0
49RHIZOB_280_1.10	Agrobacterium genomosp. 13 str. CFBP 6927	49RHIZOB_280_1	ATU13_1.PE2696	None	AGTC6v1_A430017	AGR13a_v2_Cc60038	AGR13a_Cc60038	ATU13_1	2701638	2702105	Lectin-like protein BA14k		(duplication)-> N2	None	0	6		N7		Mesorhizobium
49RHIZOB_280_1.11	Agrobacterium genomosp. 13 str. CFBP 6927	49RHIZOB_280_1	ATU13_1.PE2697	None	AGTC6v1_A430018	AGR13a_v2_Cc60039	AGR13a_Cc60039	ATU13_1	2702330	2702848	Lectin-like protein BA14k				0	12		N8, AGRRK, N7		Sinorhizobium subgroup [WSM419, meliloti], Agrobacterium radiobacter K84, Mesorhizobium
49RHIZOB_4054.0	Agrobacterium genomosp. 13 str. CFBP 6927	49RHIZOB_4054	ATU13_1.PE2708	None	AGTC6v1_A430029	AGR13a_v2_Cc60050	AGR13a_Cc60050	ATU13_1	2712473	2712847	conserved protein of unknown function		(gain)-> N15	1000003517	0	0
49RHIZOB_4060.0	Agrobacterium genomosp. 13 str. CFBP 6927	49RHIZOB_4060	ATU13_1.PE2757	None	AGTC6v1_A450021	AGR13a_v2_Cc90021	AGR13a_Cc90021	ATU13_1	2756097	2757197	conserved exported protein of unknown function		(gain)-> N15	1000009431	0	0
49RHIZOB_1263_0.4	Agrobacterium genomosp. 13 str. CFBP 6927	49RHIZOB_1263_0	ATU13_1.PE2814	None	AGTC6v1_A460017	AGR13a_v2_Cc90076	AGR13a_Cc90076	ATU13_1	2813482	2816172	P type cation (Metal) transporter, ATPase component				0	0
49RHIZOB_324_0.2	Agrobacterium genomosp. 13 str. CFBP 6927	49RHIZOB_324_0	ATU13_1.PE2821	None	AGTC6v1_A470001	AGR13a_v2_Cc100001	AGR13a_Cc100001	ATU13_1	2820830	2821252	conserved hypothetical protein with a DGPF domain		(duplication)-> N2	None	0	3		MESSB, RHILO, AGRRK		Chelativorans sp. BNC1, Mesorhizobium loti MAFF303099, Agrobacterium radiobacter K84
49RHIZOB_464_0.4	Agrobacterium genomosp. 13 str. CFBP 6927	49RHIZOB_464_0	ATU13_1.PE2830	None	AGTC6v1_A470010	AGR13a_v2_Cc100010	AGR13a_Cc100010	ATU13_1	2828476	2828907	conserved protein of unknown function		(duplication)-> N11	1000005024	0	2		RHILW, AGRRK		Rhizobium leguminosarum bv. trifolii WSM2304, Agrobacterium radiobacter K84
49RHIZOB_4069.1	Agrobacterium genomosp. 13 str. CFBP 6927	49RHIZOB_4069	ATU13_1.PE2831	None	AGTC6v1_A470011	AGR13a_v2_Cc100011	AGR13a_Cc100011	ATU13_1	2829023	2829781	Oxidoreductase		N6 (transfer)-> N24	1000002648	0	4		RHILW, N24		Rhizobium leguminosarum bv. trifolii WSM2304, Sinorhizobium meliloti subgroup [1021, BL225C, SM11]
49RHIZOB_220_3.6	Agrobacterium genomosp. 13 str. CFBP 6927	49RHIZOB_220_3	ATU13_1.PE2834	None	AGTC6v1_A470014	AGR13a_v2_Cc100014	AGR13a_Cc100014	ATU13_1	2831559	2832386	putative aldo/keto reductase; putative 2,5-diketo-D-gluconate reductase B (DkgB-like)		(duplication)-> N2	None	0	8		N5		Sinorhizobium
49RHIZOB_4075.0	Agrobacterium genomosp. 13 str. CFBP 6927	49RHIZOB_4075	ATU13_1.PE2858	None	AGTC6v1_A470038	AGR13a_v2_Cc100039	AGR13a_Cc100039	ATU13_1	2851472	2851825	protein of unknown function		(gain)-> N15	1000009294	0	0
49RHIZOB_4082.0	Agrobacterium genomosp. 13 str. CFBP 6927	49RHIZOB_4082	ATU13_1.PE2894	None	AGTC6v1_A490003	AGR13a_v2_Cc110021	AGR13a_Cc110021	ATU13_1	2884590	2884778	conserved protein of unknown function		(gain)-> N15	1000009264	0	0
49RHIZOB_4083.2	Agrobacterium genomosp. 13 str. CFBP 6927	49RHIZOB_4083	ATU13_1.BLA	bla	AGTC6v1_A490013	AGR13a_v2_Cc110031	AGR13a_Cc110031	ATU13_1	2893003	2893827	Beta-lactamase OXA-18		N12 (transfer)-> AGRTU3	1000011683	0	0
49RHIZOB_4087.0	Agrobacterium genomosp. 13 str. CFBP 6927	49RHIZOB_4087	ATU13_1.PE2913	None	AGTC6v1_A490022	AGR13a_v2_Cc110040	AGR13a_Cc110040	ATU13_1	2900433	2900606	conserved protein of unknown function		(gain)-> N15	1000009248	0	0
49RHIZOB_221_1.55	Agrobacterium genomosp. 13 str. CFBP 6927	49RHIZOB_221_1	ATU13_2.YAFC	yafC	AGTC6v1_B50002	AGR13a_v2_Lc110197	AGR13a_Lc110197	ATU13_2	265133	266056	putative DNA-binding transcriptional regulator		(duplication)-> N2	None	0	2		RHIL3, AGRRK		Rhizobium leguminosarum bv. viciae 3841, Agrobacterium radiobacter K84
49RHIZOB_4894.0	Agrobacterium genomosp. 13 str. CFBP 6927	49RHIZOB_4894	ATU13_2.ACNB	acnB	AGTC6v1_B50056	AGR13a_v2_Lc110250	AGR13a_Lc110250	ATU13_2	321113	323902	Aconitate hydratase 2		(speciation)-> N21	1000002594	0	0
49RHIZOB_868_2.14	Agrobacterium genomosp. 13 str. CFBP 6927	49RHIZOB_868_2	ATU13_2.PE357	None	AGTC6v1_B50115	AGR13a_v2_Lc110308	AGR13a_Lc110308	ATU13_2	386150	387187	putative D-xylulose reductase		(duplication)-> N2	None	0	5		N13		Sinorhizobium meliloti
49RHIZOB_4902.3	Agrobacterium genomosp. 13 str. CFBP 6927	49RHIZOB_4902	ATU13_2.PE359	rbsB	AGTC6v1_B50117	AGR13a_v2_Lc110310	AGR13a_Lc110310	ATU13_2	388544	389455	ABC transporter, substrate binding protein (Ribose)		(gain)-> N2	None	0	4		N17		Mesorhizobium subgroup [MAFF303099, WSM1271, WSM2073, WSM2075]
49RHIZOB_226_1.41	Agrobacterium genomosp. 13 str. CFBP 6927	49RHIZOB_226_1	ATU13_2.PE360	None	AGTC6v1_B50118	AGR13a_v2_Lc110311	AGR13a_Lc110311	ATU13_2	389527	391029	Putative Sugar (D-ribose) ABC transporter (ATP-binding protein)		(speciation)-> N2	None	0	6		N8		Sinorhizobium subgroup [WSM419, meliloti]
49RHIZOB_74_6.4	Agrobacterium genomosp. 13 str. CFBP 6927	49RHIZOB_74_6	ATU13_2.RBTD	rbtD	AGTC6v1_B50120	AGR13a_v2_Lc110313	AGR13a_Lc110313	ATU13_2	392036	392767	Ribitol 2-dehydrogenase (RDH)		(speciation)-> N1	None	0	4		PARL1, N19, RHISN		Parvibaculum lavamentivorans DS-1, Rhizobium etli, Sinorhizobium fredii NGR234
49RHIZOB_4914.0	Agrobacterium genomosp. 13 str. CFBP 6927	49RHIZOB_4914	ATU13_2.AGBD	agbD	AGTC6v1_B50166	AGR13a_v2_Lc110358	AGR13a_Lc110358	ATU13_2	440916	441629	putative phosphopantetheinyl transferase		(gain)-> N15	1000006066	0	0
49RHIZOB_4934.0	Agrobacterium genomosp. 13 str. CFBP 6927	49RHIZOB_4934	ATU13_2.SETA	setA	AGTC6v1_B80022	AGR13a_v2_Lc120024	AGR13a_Lc120024	ATU13_2	557403	558584	MFS permease		(gain)-> N15	1000002833	0	0
49RHIZOB_4935.0	Agrobacterium genomosp. 13 str. CFBP 6927	49RHIZOB_4935	ATU13_2.PE531	None	AGTC6v1_B90017	AGR13a_v2_Lc120043	AGR13a_Lc120043	ATU13_2	578889	579227	conserved protein of unknown function		(gain)-> N15	1000002874	0	3		N9, SINMW		Sinorhizobium fredii, Sinorhizobium medicae WSM419
49RHIZOB_4936.0	Agrobacterium genomosp. 13 str. CFBP 6927	49RHIZOB_4936	ATU13_2.PE532	None	AGTC6v1_B90018	AGR13a_v2_Lc120044	AGR13a_Lc120044	ATU13_2	579255	580988	conserved protein of unknown function		(gain)-> N15	1000002874	0	1		SINMK		Sinorhizobium meliloti AK83
49RHIZOB_255_0.0	Agrobacterium genomosp. 13 str. CFBP 6927	49RHIZOB_255_0	ATU13_2.PE533	None	AGTC6v1_B90019	AGR13a_v2_Lc120045	AGR13a_Lc120045	ATU13_2	580994	581842	putative dipeptide transport system permease protein		(duplication)-> N2	None	0	1		MESSB		Chelativorans sp. BNC1
49RHIZOB_202_1.118	Agrobacterium genomosp. 13 str. CFBP 6927	49RHIZOB_202_1	ATU13_2.YLIC	yliC	AGTC6v1_B90020	AGR13a_v2_Lc120046	AGR13a_Lc120046	ATU13_2	581849	582772	putative peptide transporter permease subunit: membrane component of ABC superfamily		(duplication)-> N2	None	0	1		AGRRK		Agrobacterium radiobacter K84
49RHIZOB_623.2	Agrobacterium genomosp. 13 str. CFBP 6927	49RHIZOB_623	ATU13_2.PE535	None	AGTC6v1_B90021	AGR13a_v2_Lc120047	AGR13a_Lc120047	ATU13_2	582862	584391	ABC transporter, substrate binding protein (Oligopeptide)		(duplication)-> N2	None	0	7		N8, MESSB		Sinorhizobium subgroup [WSM419, meliloti], Chelativorans sp. BNC1
49RHIZOB_4581.1	Agrobacterium genomosp. 13 str. CFBP 6927	49RHIZOB_4581	ATU13_2.PE599	None	AGTC6v1_B100034	AGR13a_v2_Lc120111	AGR13a_Lc120111	ATU13_2	648151	648945	conserved protein of unknown function		(gain)-> N11	None	0	0
49RHIZOB_197_1.4	Agrobacterium genomosp. 13 str. CFBP 6927	49RHIZOB_197_1	ATU13_2.PE608	None	AGTC6v1_B110002	AGR13a_v2_Lc120120	AGR13a_Lc120120	ATU13_2	655143	656906	Uncharacterized ABC transporter ATP-binding protein y4gM		(duplication)-> N2	None	0	6		N12, RHISN		Mesorhizobium subgroup [CCNWGS0123, MAFF303099, WSM1271, WSM2073, WSM2075], Sinorhizobium fredii NGR234
49RHIZOB_179_0.6	Agrobacterium genomosp. 13 str. CFBP 6927	49RHIZOB_179_0	ATU13_2.PE643	None	AGTC6v1_B110037	AGR13a_v2_Lc120158	AGR13a_Lc120158	ATU13_2	697531	699873	Uncharacterized signaling protein CC_0091				0	8		N13, RHILW, AGRRK, N9		Sinorhizobium meliloti, Rhizobium leguminosarum bv. trifolii WSM2304, Agrobacterium radiobacter K84, Sinorhizobium fredii
49RHIZOB_4555.0	Agrobacterium genomosp. 13 str. CFBP 6927	49RHIZOB_4555	ATU13_2.PE658	None	AGTC6v1_B110052	AGR13a_v2_Lc120174	AGR13a_Lc120174	ATU13_2	717925	718101	conserved protein of unknown function		(gain)-> N15	1000000323	0	0
49RHIZOB_1973.1	Agrobacterium genomosp. 13 str. CFBP 6927	49RHIZOB_1973	ATU13_2.PE679	None	AGTC6v1_B120009	AGR13a_v2_Lc120196	AGR13a_Lc120196	ATU13_2	735889	736842	conserved exported protein of unknown function				0	0
49RHIZOB_1265.0	Agrobacterium genomosp. 13 str. CFBP 6927	49RHIZOB_1265	ATU13_2.PE690	None	AGTC6v1_B120020	AGR13a_v2_Lc120207	AGR13a_Lc120207	ATU13_2	749712	750161	conserved membrane protein of unknown function		(gain)-> N15	1000006496	0	1		AGRRK		Agrobacterium radiobacter K84
49RHIZOB_2614_0.1	Agrobacterium genomosp. 13 str. CFBP 6927	49RHIZOB_2614_0	ATU13_2.PE710	None	AGTC6v1_B130003	AGR13a_v2_Lc130003	AGR13a_Lc130003	ATU13_2	771613	772650	putative enzyme		(speciation)-> N2	None	0	9		N8, MESOW, RHILW, MESCW		Sinorhizobium subgroup [WSM419, meliloti], Mesorhizobium opportunistum WSM2075, Rhizobium leguminosarum bv. trifolii WSM2304, Mesorhizobium ciceri biovar biserrulae WSM1271
49RHIZOB_1336_0.47	Agrobacterium genomosp. 13 str. CFBP 6927	49RHIZOB_1336_0	ATU13_2.PE712	None	AGTC6v1_B130005	AGR13a_v2_Lc130005	AGR13a_Lc130005	ATU13_2	774066	774731	ABC transporter, membrane spanning protein (Amino acid)		(duplication)-> N2	None	0	7		N8, AGRRK		Sinorhizobium subgroup [WSM419, meliloti], Agrobacterium radiobacter K84
49RHIZOB_1336_0.36	Agrobacterium genomosp. 13 str. CFBP 6927	49RHIZOB_1336_0	ATU13_2.PE713	None	AGTC6v1_B130006	AGR13a_v2_Lc130006	AGR13a_Lc130006	ATU13_2	774744	775397	ABC transporter, membrane spanning protein (Amino acid)		(duplication)-> N2	None	0	7		N8, AGRRK		Sinorhizobium subgroup [WSM419, meliloti], Agrobacterium radiobacter K84
49RHIZOB_83_1.81	Agrobacterium genomosp. 13 str. CFBP 6927	49RHIZOB_83_1	ATU13_2.PE714	None	AGTC6v1_B130007	AGR13a_v2_Lc130007	AGR13a_Lc130007	ATU13_2	775390	776112	putative amino acid transport protein, ATP-binding protein		(duplication)-> N2	None	0	7		N8, MESSB		Sinorhizobium subgroup [WSM419, meliloti], Chelativorans sp. BNC1
49RHIZOB_470.0	Agrobacterium genomosp. 13 str. CFBP 6927	49RHIZOB_470	ATU13_2.DADA	dadA	AGTC6v1_B130008	AGR13a_v2_Lc130008	AGR13a_Lc130008	ATU13_2	776112	777353	D-amino acid dehydrogenase, small subunit		(duplication)-> N2	None	0	6		N8		Sinorhizobium subgroup [WSM419, meliloti]
49RHIZOB_4543.2	Agrobacterium genomosp. 13 str. CFBP 6927	49RHIZOB_4543	ATU13_2.PE716	None	AGTC6v1_B130009	None	None	ATU13_2	777366	779075	conserved protein of unknown function		N8 (transfer)-> N15	1000000260	0	0
49RHIZOB_2938.3	Agrobacterium genomosp. 13 str. CFBP 6927	49RHIZOB_2938	ATU13_2.PE718	None	AGTC6v1_B140001	AGR13a_v2_Lc140001	AGR13a_Lc140001	ATU13_2	780376	781452	putative transcriptional regulator, LacI family		(duplication)-> N2	None	0	1		AGRRK		Agrobacterium radiobacter K84
49RHIZOB_1780_0.12	Agrobacterium genomosp. 13 str. CFBP 6927	49RHIZOB_1780_0	ATU13_2.PE720	None	AGTC6v1_B140003	AGR13a_v2_Lc140003	AGR13a_Lc140003	ATU13_2	782170	782973	ABC transporter, substrate binding protein (Amino acid)		(duplication)-> N3	None	0	3		N9, AGRRK		Sinorhizobium fredii, Agrobacterium radiobacter K84
49RHIZOB_1336_0.59	Agrobacterium genomosp. 13 str. CFBP 6927	49RHIZOB_1336_0	ATU13_2.PE721	None	AGTC6v1_B140004	AGR13a_v2_Lc140004	AGR13a_Lc140004	ATU13_2	783040	783744	ABC transporter, membrane spanning protein (Amino acid)		(duplication)-> N3	None	0	3		N9, AGRRK		Sinorhizobium fredii, Agrobacterium radiobacter K84
49RHIZOB_1336_0.37	Agrobacterium genomosp. 13 str. CFBP 6927	49RHIZOB_1336_0	ATU13_2.PE722	None	AGTC6v1_B140005	AGR13a_v2_Lc140005	AGR13a_Lc140005	ATU13_2	783741	784400	ABC transporter, membrane spanning protein (Amino acid)		(duplication)-> N2	None	0	2		RHISN, AGRRK		Sinorhizobium fredii NGR234, Agrobacterium radiobacter K84
49RHIZOB_83_1.78	Agrobacterium genomosp. 13 str. CFBP 6927	49RHIZOB_83_1	ATU13_2.PE723	None	AGTC6v1_B140006	AGR13a_v2_Lc140006	AGR13a_Lc140006	ATU13_2	784381	785112	putative amino acid transport protein, ATP-binding protein		(duplication)-> N2	None	0	2		RHISN, AGRRK		Sinorhizobium fredii NGR234, Agrobacterium radiobacter K84
49RHIZOB_68_0.7	Agrobacterium genomosp. 13 str. CFBP 6927	49RHIZOB_68_0	ATU13_2.GYAR	gyaR	AGTC6v1_B140007	AGR13a_v2_Lc140007	AGR13a_Lc140007	ATU13_2	785136	786071	Glyoxylate reductase				0	7		N13, AGRRK, PARL1		Sinorhizobium meliloti, Agrobacterium radiobacter K84, Parvibaculum lavamentivorans DS-1
49RHIZOB_197_1.12	Agrobacterium genomosp. 13 str. CFBP 6927	49RHIZOB_197_1	ATU13_2.PE757	None	AGTC6v1_B140040	AGR13a_v2_Lc140040	AGR13a_Lc140040	ATU13_2	819452	821242	putative ABC multidrug transport system, fused ATPase and permease domain		N2 (transfer)-> N15	1000000200	0	0
49RHIZOB_271.1	Agrobacterium genomosp. 13 str. CFBP 6927	49RHIZOB_271	ATU13_2.PE777	None	AGTC6v1_B160005	AGR13a_v2_Lc90344	AGR13a_Lc90344	ATU13_2	839109	840200	conserved protein of unknown function		N6 (transfer)-> N15	1000002018	0	0
49RHIZOB_2821_0.19	Agrobacterium genomosp. 13 str. CFBP 6927	49RHIZOB_2821_0	ATU13_2.REPA	repA	AGTC6v1_B160008	AGR13a_v2_Lc90341	AGR13a_Lc90341	ATU13_2	842746	843960	putative replication protein A		(duplication)-> N2	None	0	1		MESSB		Chelativorans sp. BNC1
49RHIZOB_2822_0.3	Agrobacterium genomosp. 13 str. CFBP 6927	49RHIZOB_2822_0	ATU13_2.REPB	repB	AGTC6v1_B160009	AGR13a_v2_Lc90340	AGR13a_Lc90340	ATU13_2	843957	844970	putative replication protein B		(duplication)-> N2	None	0	1		MESSB		Chelativorans sp. BNC1
49RHIZOB_2823_0.15	Agrobacterium genomosp. 13 str. CFBP 6927	49RHIZOB_2823_0	ATU13_2.PE782	None	AGTC6v1_B160010	AGR13a_v2_Lc90339	AGR13a_Lc90339	ATU13_2	845156	846433	putative replication protein C		(duplication)-> N2	None	0	9		N5, RHILW		Sinorhizobium, Rhizobium leguminosarum bv. trifolii WSM2304
49RHIZOB_1647.0	Agrobacterium genomosp. 13 str. CFBP 6927	49RHIZOB_1647	ATU13_2.PE785	None	AGTC6v1_B160013	AGR13a_v2_Lc90336	AGR13a_Lc90336	ATU13_2	847501	848700	conserved membrane protein of unknown function		(duplication)-> N15	1000002000	0	0
49RHIZOB_4824.0	Agrobacterium genomosp. 13 str. CFBP 6927	49RHIZOB_4824	ATU13_2.PE786	None	AGTC6v1_B160014	AGR13a_v2_Lc90335	AGR13a_Lc90335	ATU13_2	848705	850174	conserved protein of unknown function		(gain)-> N15	1000002000	0	0
49RHIZOB_4823.0	Agrobacterium genomosp. 13 str. CFBP 6927	49RHIZOB_4823	ATU13_2.BFRA	bfrA	AGTC6v1_B160015	AGR13a_v2_Lc90334	AGR13a_Lc90334	ATU13_2	850322	852430	Exogenous ferric siderophore receptor		(gain)-> N15	1000002000	0	0
49RHIZOB_4822.0	Agrobacterium genomosp. 13 str. CFBP 6927	49RHIZOB_4822	ATU13_2.AMYA	amyA	AGTC6v1_B160017	AGR13a_v2_Lc90332	AGR13a_Lc90332	ATU13_2	853085	854503	Cytoplasmic alpha-amylase		(gain)-> N15	1000002000	0	0
49RHIZOB_3324.1	Agrobacterium genomosp. 13 str. CFBP 6927	49RHIZOB_3324	ATU13_2.PE796	None	AGTC6v1_B160024	AGR13a_v2_Lc90326	AGR13a_Lc90326	ATU13_2	861170	861835	Transcriptional regulator, GntR family		(duplication)-> N11	None	0	1		RHIET1		Rhizobium etli CNPAF512
49RHIZOB_4819.0	Agrobacterium genomosp. 13 str. CFBP 6927	49RHIZOB_4819	ATU13_2.PE877	None	AGTC6v1_B160105	AGR13a_v2_Lc90245	AGR13a_Lc90245	ATU13_2	947676	947870	conserved protein of unknown function		(gain)-> N15	1000001935	0	0
49RHIZOB_3418.0	Agrobacterium genomosp. 13 str. CFBP 6927	49RHIZOB_3418	ATU13_2.ANSA	ansA	AGTC6v1_B160151	AGR13a_v2_Lc90200	AGR13a_Lc90200	ATU13_2	1002888	1003841	putative L-asparaginase		N15 (transfer)-> AGRRK	1000001846	0	1		AGRRK		Agrobacterium radiobacter K84
49RHIZOB_3609.0	Agrobacterium genomosp. 13 str. CFBP 6927	49RHIZOB_3609	ATU13_2.KDPD	kdpD	AGTC6v1_B160158	AGR13a_v2_Lc90193	AGR13a_Lc90193	ATU13_2	1008930	1011632	sensory histidine kinase in two-component regulatory system wtih KdpE, regulation of potassium translocation		(gain)-> N2	None	0	7		N12, N9		Mesorhizobium subgroup [CCNWGS0123, MAFF303099, WSM1271, WSM2073, WSM2075], Sinorhizobium fredii
49RHIZOB_37_1.2	Agrobacterium genomosp. 13 str. CFBP 6927	49RHIZOB_37_1	ATU13_2.PE938	None	AGTC6v1_B160166	AGR13a_v2_Lc90186	AGR13a_Lc90186	ATU13_2	1021741	1022415	putative two-component response regulator (QseB/CopT-like)				0	0
49RHIZOB_2487.0	Agrobacterium genomosp. 13 str. CFBP 6927	49RHIZOB_2487	ATU13_2.PE1163	glpD	AGTC6v1_B180037	AGR13a_v2_Lc80076	AGR13a_Lc80076	ATU13_2	1226820	1228364	sn-glycerol-3-phosphate dehydrogenase FAD/NAD(P)-binding (aerobic)				0	0
49RHIZOB_3664.0	Agrobacterium genomosp. 13 str. CFBP 6927	49RHIZOB_3664	ATU13_2.PE1196	None	AGTC6v1_B180070	AGR13a_v2_Lc80042	AGR13a_Lc80042	ATU13_2	1264169	1266424	Exopolysaccharide polymerization/transport protein		(gain)-> N2	None	0	8		N4, RHIE6		Phyllobacteriaceae, Rhizobium etli CIAT 652
49RHIZOB_4780.0	Agrobacterium genomosp. 13 str. CFBP 6927	49RHIZOB_4780	ATU13_2.PE1197	None	AGTC6v1_B180071	AGR13a_v2_Lc80041	AGR13a_Lc80041	ATU13_2	1266556	1267452	conserved exported protein of unknown function		(gain)-> N15	1000001635	0	0
49RHIZOB_90.4	Agrobacterium genomosp. 13 str. CFBP 6927	49RHIZOB_90	ATU13_2.PRP	prp	AGTC6v1_B180080	AGR13a_v2_Lc80032	AGR13a_Lc80032	ATU13_2	1277236	1278027	Serine/threonine protein phosphatase I				0	0
49RHIZOB_4773.0	Agrobacterium genomosp. 13 str. CFBP 6927	49RHIZOB_4773	ATU13_2.PE1208	None	AGTC6v1_B180082	AGR13a_v2_Lc80030	AGR13a_Lc80030	ATU13_2	1279045	1279347	exported protein of unknown function		(gain)-> N15	1000001621	0	0
49RHIZOB_4772.0	Agrobacterium genomosp. 13 str. CFBP 6927	49RHIZOB_4772	ATU13_2.PE1216	None	AGTC6v1_B180090	AGR13a_v2_Lc80023	AGR13a_Lc80023	ATU13_2	1285819	1287021	conserved membrane protein of unknown function		(gain)-> N15	1000001616	0	0
49RHIZOB_3612.1	Agrobacterium genomosp. 13 str. CFBP 6927	49RHIZOB_3612	ATU13_2.CYSW	cysW	AGTC6v1_B180110	AGR13a_v2_Lc80003	AGR13a_Lc80003	ATU13_2	1304395	1305282	sulfate/thiosulfate permease W protein (ABC superfamily, membrane)				0	0
49RHIZOB_4767.0	Agrobacterium genomosp. 13 str. CFBP 6927	49RHIZOB_4767	ATU13_2.PE1242	None	AGTC6v1_B190004	AGR13a_v2_Lc70007	AGR13a_Lc70007	ATU13_2	1312482	1313177	conserved protein of unknown function		(gain)-> N15	1000001585	0	1		MESSB		Chelativorans sp. BNC1
49RHIZOB_4765.0	Agrobacterium genomosp. 13 str. CFBP 6927	49RHIZOB_4765	ATU13_2.GPMI	gpmI	AGTC6v1_B200019	None	None	ATU13_2	1340803	1342320	2,3-bisphosphoglycerate-independent phosphoglycerate mutase		(gain)-> N15	1000001555	0	0
49RHIZOB_123_0.11	Agrobacterium genomosp. 13 str. CFBP 6927	49RHIZOB_123_0	ATU13_2.LRP	lrp	AGTC6v1_B200074	AGR13a_v2_Lc60170	AGR13a_Lc60170	ATU13_2	1400537	1401013	Leucine-responsive regulatory protein		(duplication)-> N1	None	0	5		N9, MESOW, MESAL1, AGRRK		Sinorhizobium fredii, Mesorhizobium opportunistum WSM2075, Mesorhizobium alhagi CCNWXJ12-2, Agrobacterium radiobacter K84
49RHIZOB_4161.0	Agrobacterium genomosp. 13 str. CFBP 6927	49RHIZOB_4161	ATU13_2.BCP	bcp	AGTC6v1_B200095	AGR13a_v2_Lc60149	AGR13a_Lc60149	ATU13_2	1423329	1423820	Pseudoazurin		(duplication)-> N1	None	0	3		N9, MESAL1		Sinorhizobium fredii, Mesorhizobium alhagi CCNWXJ12-2
49RHIZOB_4830.4	Agrobacterium genomosp. 13 str. CFBP 6927	49RHIZOB_4830	ATU13_2.PE1355	None	AGTC6v1_B200107	AGR13a_v2_Lc60136	AGR13a_Lc60136	ATU13_2	1437974	1438882	Calcium-binding protein, regucalcin		(duplication)-> N3	None	0	8		N5		Sinorhizobium
49RHIZOB_4829.0	Agrobacterium genomosp. 13 str. CFBP 6927	49RHIZOB_4829	ATU13_2.PE1357	None	AGTC6v1_B200109	AGR13a_v2_Lc60134	AGR13a_Lc60134	ATU13_2	1439758	1440810	Dehydrogenase				0	8		N8, MESSB, MESAL1		Sinorhizobium subgroup [WSM419, meliloti], Chelativorans sp. BNC1, Mesorhizobium alhagi CCNWXJ12-2
49RHIZOB_2912.1	Agrobacterium genomosp. 13 str. CFBP 6927	49RHIZOB_2912	ATU13_2.PE1366	None	AGTC6v1_B200118	AGR13a_v2_Lc60125	AGR13a_Lc60125	ATU13_2	1451421	1452995	putative hydantoinase A		N2 (transfer)-> N6	1000001369	0	1		AGRRK		Agrobacterium radiobacter K84
49RHIZOB_2716_0.13	Agrobacterium genomosp. 13 str. CFBP 6927	49RHIZOB_2716_0	ATU13_2.PE1379	mocB	AGTC6v1_B200131	AGR13a_v2_Lc60112	AGR13a_Lc60112	ATU13_2	1468431	1469360	putative rhizopine-binding protein		AGRRK (transfer)-> N15	1000001333	0	0
49RHIZOB_470.3	Agrobacterium genomosp. 13 str. CFBP 6927	49RHIZOB_470	ATU13_2.PE1389	None	AGTC6v1_B200141	AGR13a_v2_Lc60102	AGR13a_Lc60102	ATU13_2	1478168	1479421	D-amino acid dehydrogenase				0	0
49RHIZOB_153_1.6	Agrobacterium genomosp. 13 str. CFBP 6927	49RHIZOB_153_1	ATU13_2.PE1390	None	AGTC6v1_B200142	AGR13a_v2_Lc60101	AGR13a_Lc60101	ATU13_2	1479750	1481486	Sensory methylation accepting chemotaxis protein				0	0
49RHIZOB_4738.0	Agrobacterium genomosp. 13 str. CFBP 6927	49RHIZOB_4738	ATU13_2.PE1418	None	AGTC6v1_B210022	AGR13a_v2_Lc60074	AGR13a_Lc60074	ATU13_2	1509894	1510091	conserved protein of unknown function		(gain)-> N15	1000001281	0	0
49RHIZOB_2466.3	Agrobacterium genomosp. 13 str. CFBP 6927	49RHIZOB_2466	ATU13_2.PE1423	None	AGTC6v1_B220004	AGR13a_v2_Lc60070	AGR13a_Lc60070	ATU13_2	1512652	1513707	conserved protein of unknown function				0	0
49RHIZOB_54_0.17	Agrobacterium genomosp. 13 str. CFBP 6927	49RHIZOB_54_0	ATU13_2.PE1424	None	AGTC6v1_B220005	AGR13a_v2_Lc60069	AGR13a_Lc60069	ATU13_2	1513727	1514512	conserved exported protein of unknown function		(duplication)-> N2	None	0	7		RHISN, N7		Sinorhizobium fredii NGR234, Mesorhizobium
49RHIZOB_91_0.8	Agrobacterium genomosp. 13 str. CFBP 6927	49RHIZOB_91_0	ATU13_2.PE1426	None	AGTC6v1_B220007	AGR13a_v2_Lc60067	AGR13a_Lc60067	ATU13_2	1516676	1518010	putative aminotransferase protein, class-III		(duplication)-> N1	None	0	8		N5		Sinorhizobium
49RHIZOB_91_0.3	Agrobacterium genomosp. 13 str. CFBP 6927	49RHIZOB_91_0	ATU13_2.PE1455	None	AGTC6v1_B220036	AGR13a_v2_Lc60039	AGR13a_Lc60039	ATU13_2	1552738	1554090	Uncharacterized aminotransferase y4uB				0	4		MESAM1, MESSB, AGRRK, MESCW		Mesorhizobium amorphae CCNWGS0123, Chelativorans sp. BNC1, Agrobacterium radiobacter K84, Mesorhizobium ciceri biovar biserrulae WSM1271
49RHIZOB_4727.0	Agrobacterium genomosp. 13 str. CFBP 6927	49RHIZOB_4727	ATU13_2.PE1468	None	AGTC6v1_B220049	AGR13a_v2_Lc60026	AGR13a_Lc60026	ATU13_2	1566607	1567557	conserved exported protein of unknown function		(gain)-> N15	1000002970	0	0
49RHIZOB_4726.0	Agrobacterium genomosp. 13 str. CFBP 6927	49RHIZOB_4726	ATU13_2.PE1469	None	AGTC6v1_B220050	AGR13a_v2_Lc60025	AGR13a_Lc60025	ATU13_2	1567554	1568339	conserved membrane protein of unknown function		(gain)-> N15	1000002970	0	0
49RHIZOB_4723.0	Agrobacterium genomosp. 13 str. CFBP 6927	49RHIZOB_4723	ATU13_2.PE1476	None	AGTC6v1_B220057	AGR13a_v2_Lc60018	AGR13a_Lc60018	ATU13_2	1576867	1577571	Transcriptional regulator, GntR family		MESAL1 (transfer)-> N15	1000001203	0	1		MESAL1		Mesorhizobium alhagi CCNWXJ12-2
49RHIZOB_3713.9	Agrobacterium genomosp. 13 str. CFBP 6927	49RHIZOB_3713	ATU13_2.PE1479	None	AGTC6v1_B220060	AGR13a_v2_Lc60015	AGR13a_Lc60015	ATU13_2	1579722	1580246	Nitrilotriacetate monooxygenase				0	4		N9, MESAL1, PARL1		Sinorhizobium fredii, Mesorhizobium alhagi CCNWXJ12-2, Parvibaculum lavamentivorans DS-1
49RHIZOB_4711.1	Agrobacterium genomosp. 13 str. CFBP 6927	49RHIZOB_4711	ATU13_2.PE1514	None	AGTC6v1_B230021	AGR13a_v2_Lc50028	AGR13a_Lc50028	ATU13_2	1622347	1623240	Putative extracellular solute-binding protein, family 3 ; putative glutamate/aspartate periplasmic-binding protein		RHISP1 (transfer)-> N15	1000001129	0	0
49RHIZOB_4708.2	Agrobacterium genomosp. 13 str. CFBP 6927	49RHIZOB_4708	ATU13_2.PE1527	None	AGTC6v1_B230034	AGR13a_v2_Lc50013	AGR13a_Lc50013	ATU13_2	1638857	1639795	Transcriptional regulator, AraC family		(duplication)-> N12	None	0	9		N8, MESAM1, SINFR1, MESCW, RHILO		Sinorhizobium subgroup [WSM419, meliloti], Mesorhizobium amorphae CCNWGS0123, Sinorhizobium fredii HH103, Mesorhizobium ciceri biovar biserrulae WSM1271, Mesorhizobium loti MAFF303099
49RHIZOB_2784.5	Agrobacterium genomosp. 13 str. CFBP 6927	49RHIZOB_2784	ATU13_2.DNAE2	dnaE2	AGTC6v1_B230036	AGR13a_v2_Lc50011	AGR13a_Lc50011	ATU13_2	1640507	1643785	Error-prone DNA polymerase 1		(speciation)-> N1	None	0	2		MESAU1, MESSB		Mesorhizobium australicum WSM2073, Chelativorans sp. BNC1
49RHIZOB_2012_0.4	Agrobacterium genomosp. 13 str. CFBP 6927	49RHIZOB_2012_0	ATU13_2.ILVD	ilvD	AGTC6v1_B230047	AGR13a_v2_Lc50001	AGR13a_Lc50001	ATU13_2	1653842	1655653	dihydroxy-acid dehydratase		(speciation)-> N2	None	0	6		N7		Mesorhizobium
49RHIZOB_2614_0.4	Agrobacterium genomosp. 13 str. CFBP 6927	49RHIZOB_2614_0	ATU13_2.PE1550	None	AGTC6v1_B240010	AGR13a_v2_Lc40003	AGR13a_Lc40003	ATU13_2	1665970	1667046	putative malate dehydrogenase		(duplication)-> N2	None	0	7		N5		Sinorhizobium
49RHIZOB_4705.0	Agrobacterium genomosp. 13 str. CFBP 6927	49RHIZOB_4705	ATU13_2.PE1554	None	AGTC6v1_B250002	AGR13a_v2_Lc30138	AGR13a_Lc30138	ATU13_2	1671860	1673365	GGDEF family protein		(gain)-> N15	1000001071	0	0
49RHIZOB_862.1	Agrobacterium genomosp. 13 str. CFBP 6927	49RHIZOB_862	ATU13_2.PE1639	None	AGTC6v1_B250087	AGR13a_v2_Lc30043	AGR13a_Lc30043	ATU13_2	1759725	1760126	Transcriptional regulator, MarR family		(duplication)-> N1	None	0	8		N12, RHILS, SINME1, PARL1		Mesorhizobium subgroup [CCNWGS0123, MAFF303099, WSM1271, WSM2073, WSM2075], Rhizobium leguminosarum bv. trifolii WSM1325, Sinorhizobium meliloti CCNWSX0020, Parvibaculum lavamentivorans DS-1
49RHIZOB_1687_0.3	Agrobacterium genomosp. 13 str. CFBP 6927	49RHIZOB_1687_0	ATU13_2.PE1648	None	AGTC6v1_B250096	AGR13a_v2_Lc30034	AGR13a_Lc30034	ATU13_2	1769206	1770312	conserved protein of unknown function				0	0
49RHIZOB_4693.0	Agrobacterium genomosp. 13 str. CFBP 6927	49RHIZOB_4693	ATU13_2.PE1649	None	AGTC6v1_B250097	AGR13a_v2_Lc30033	AGR13a_Lc30033	ATU13_2	1770309	1770584	conserved protein of unknown function		(gain)-> N15	1000001005	0	0
49RHIZOB_2863_0.7	Agrobacterium genomosp. 13 str. CFBP 6927	49RHIZOB_2863_0	ATU13_2.PE1688	None	AGTC6v1_B280003	AGR13a_v2_Lc10102	AGR13a_Lc10102	ATU13_2	1810022	1810759	Transcriptional regulator, GntR family				0	0
49RHIZOB_3613.1	Agrobacterium genomosp. 13 str. CFBP 6927	49RHIZOB_3613	ATU13_2.UDH	udh	AGTC6v1_B280005	AGR13a_v2_Lc10101	AGR13a_Lc10101	ATU13_2	1810894	1811691	Uronate dehydrogenase				0	0
49RHIZOB_3709.0	Agrobacterium genomosp. 13 str. CFBP 6927	49RHIZOB_3709	ATU13_2.KDGD	kdgD	AGTC6v1_B280008	AGR13a_v2_Lc10098	AGR13a_Lc10098	ATU13_2	1813545	1814456	5-dehydro-4-deoxyglucarate dehydratase (5-keto-4-deoxy- glucarate dehydratase)		RHISP1 (transfer)-> N2	1000000900	0	4		SINMB, N25, SINME1		Sinorhizobium meliloti BL225C, Rhizobium etli subgroup [CIAT 652, CNPAF512], Sinorhizobium meliloti CCNWSX0020
49RHIZOB_4670.0	Agrobacterium genomosp. 13 str. CFBP 6927	49RHIZOB_4670	ATU13_2.PE1733	None	AGTC6v1_B290034	AGR13a_v2_Lc10062	AGR13a_Lc10062	ATU13_2	1847201	1847977	conserved protein of unknown function		N15 (transfer)-> N5	1000000840	0	8		N5		Sinorhizobium
49RHIZOB_4664.0	Agrobacterium genomosp. 13 str. CFBP 6927	49RHIZOB_4664	ATU13_2.CHRA	chrA	AGTC6v1_B290076	AGR13a_v2_Lc10018	AGR13a_Lc10018	ATU13_2	1895615	1896844	Chromate transport protein		N15 (transfer)-> RHIE6	1000000768	0	1		RHIE6		Rhizobium etli CIAT 652
49RHIZOB_123_0.24	Agrobacterium genomosp. 13 str. CFBP 6927	49RHIZOB_123_0	ATU13_2.PE1787	lrp	AGTC6v1_B290088	AGR13a_v2_Lc10007	AGR13a_Lc10007	ATU13_2	1910071	1910529	Transcriptional regulator, AsnC family		(duplication)-> N1	None	0	5		N9, MESAM1, RHILO, MESCW		Sinorhizobium fredii, Mesorhizobium amorphae CCNWGS0123, Mesorhizobium loti MAFF303099, Mesorhizobium ciceri biovar biserrulae WSM1271
49RHIZOB_4833.2	Agrobacterium genomosp. 13 str. CFBP 6927	49RHIZOB_4833	ATU13_3.HEXA	hexA	AGTC6v1_p10059	None	None	ATU13_3	60543	61397	Transcriptional regulator, LysR family		(gain)-> N2	None	0	2		RHILS, RHILO		Rhizobium leguminosarum bv. trifolii WSM1325, Mesorhizobium loti MAFF303099
49RHIZOB_4834.0	Agrobacterium genomosp. 13 str. CFBP 6927	49RHIZOB_4834	ATU13_3.PE60	None	AGTC6v1_p10060	None	None	ATU13_3	61565	63085	MFS permease		(gain)-> N30	None	0	3		N30, RHILS		Mesorhizobium subgroup [MAFF303099, WSM2075], Rhizobium leguminosarum bv. trifolii WSM1325
49RHIZOB_4541.1	Agrobacterium genomosp. 13 str. CFBP 6927	49RHIZOB_4541	ATU13_3.YJAB	yjaB	AGTC6v1_p10081	None	None	ATU13_3	85485	85931	putative acetyltransferase		(duplication)-> N15	1000002135	0	0
49RHIZOB_1877_0.5	Agrobacterium genomosp. 13 str. CFBP 6927	49RHIZOB_1877_0	ATU13_3.BIOF	bioF	AGTC6v1_p10083	None	None	ATU13_3	87177	88325	8-amino-7-oxononanoate synthase				0	9		N9, N7, PARL1		Sinorhizobium fredii, Mesorhizobium, Parvibaculum lavamentivorans DS-1
49RHIZOB_4839.2	Agrobacterium genomosp. 13 str. CFBP 6927	49RHIZOB_4839	ATU13_3.BIOD	bioD	AGTC6v1_p10084	None	None	ATU13_3	88322	88960	Dethiobiotin synthetase		(duplication)-> N17	None	0	4		N9, RHILO, MESAL1		Sinorhizobium fredii, Mesorhizobium loti MAFF303099, Mesorhizobium alhagi CCNWXJ12-2
49RHIZOB_3203.1	Agrobacterium genomosp. 13 str. CFBP 6927	49RHIZOB_3203	ATU13_3.FHUD	fhuD	AGTC6v1_p20006	None	None	ATU13_3	124932	125834	ABC transporter, substrate binding protein (Ferrichrome)		(gain)-> N2	None	0	1		RHILS		Rhizobium leguminosarum bv. trifolii WSM1325
49RHIZOB_3202.2	Agrobacterium genomosp. 13 str. CFBP 6927	49RHIZOB_3202	ATU13_3.FHUB	fhuB	AGTC6v1_p20007	None	None	ATU13_3	125831	127795	Iron(3+)-hydroxamate import system permease protein fhuB		(gain)-> N2	None	0	1		RHILS		Rhizobium leguminosarum bv. trifolii WSM1325
49RHIZOB_4844.0	Agrobacterium genomosp. 13 str. CFBP 6927	49RHIZOB_4844	ATU13_3.YHIQ	yhiQ	AGTC6v1_p20022	None	None	ATU13_3	140981	141607	putative SAM-dependent methyltransferase		(gain)-> N15	1000002224	0	0
49RHIZOB_4845.0	Agrobacterium genomosp. 13 str. CFBP 6927	49RHIZOB_4845	ATU13_3.RLUA	rluA	AGTC6v1_p20023	None	None	ATU13_3	141616	142284	Ribosomal large subunit pseudouridine synthase A		PARL1 (transfer)-> N15	1000036192	0	1		PARL1		Parvibaculum lavamentivorans DS-1
49RHIZOB_3865.0	Agrobacterium genomosp. 13 str. CFBP 6927	49RHIZOB_3865	ATU13_3.PE180	None	AGTC6v1_p20067	None	None	ATU13_3	192400	193389	putative aldose epimerase		(gain)-> N15	1000002279	0	1		AGRRK		Agrobacterium radiobacter K84
49RHIZOB_4851.0	Agrobacterium genomosp. 13 str. CFBP 6927	49RHIZOB_4851	ATU13_3.PE189	None	AGTC6v1_p20076	None	None	ATU13_3	203948	204136	conserved protein of unknown function		(gain)-> N15	1000002294	0	0
49RHIZOB_4255.0	Agrobacterium genomosp. 13 str. CFBP 6927	49RHIZOB_4255	ATU13_3.PE196	None	AGTC6v1_p20083	None	None	ATU13_3	209557	209931	conserved protein of unknown function		(duplication)-> N15	None	0	0
49RHIZOB_4852.0	Agrobacterium genomosp. 13 str. CFBP 6927	49RHIZOB_4852	ATU13_3.PE197	None	AGTC6v1_p20084	None	None	ATU13_3	209984	210484	conserved protein of unknown function		(gain)-> N15	1000002301	0	0
49RHIZOB_4853.0	Agrobacterium genomosp. 13 str. CFBP 6927	49RHIZOB_4853	ATU13_3.PE202	None	AGTC6v1_p20089	None	None	ATU13_3	214005	215534	conserved protein of unknown function		(gain)-> N15	1000002308	0	0
49RHIZOB_4854.0	Agrobacterium genomosp. 13 str. CFBP 6927	49RHIZOB_4854	ATU13_3.PE203	None	AGTC6v1_p20090	None	None	ATU13_3	215795	216103	conserved protein of unknown function		(speciation)-> N21	1000002310	0	0
49RHIZOB_4855.0	Agrobacterium genomosp. 13 str. CFBP 6927	49RHIZOB_4855	ATU13_3.PE204	None	AGTC6v1_p20091	None	None	ATU13_3	216152	217333	conserved protein of unknown function		(gain)-> N15	1000002308	0	0
49RHIZOB_74_6.8	Agrobacterium genomosp. 13 str. CFBP 6927	49RHIZOB_74_6	ATU13_3.SDH	sdh	AGTC6v1_p20094	None	None	ATU13_3	218879	219628	Serine 3-dehydrogenase		(duplication)-> N1	None	0	4		N18, SINMW		Sinorhizobium meliloti subgroup [1021, AK83, BL225C, SM11], Sinorhizobium medicae WSM419
49RHIZOB_4856.0	Agrobacterium genomosp. 13 str. CFBP 6927	49RHIZOB_4856	ATU13_3.PE216	None	AGTC6v1_p20103	None	None	ATU13_3	228412	229086	Transcriptional regulator, GntR family		(gain)-> N15	1000002323	0	0
49RHIZOB_4859.0	Agrobacterium genomosp. 13 str. CFBP 6927	49RHIZOB_4859	ATU13_3.PE232	None	AGTC6v1_p20119	None	None	ATU13_3	244575	244826	conserved protein of unknown function		(gain)-> N15	1000005673	0	0
49RHIZOB_4863.0	Agrobacterium genomosp. 13 str. CFBP 6927	49RHIZOB_4863	ATU13_3.PE242	None	AGTC6v1_p20129	None	None	ATU13_3	252669	253499	conserved protein of unknown function		MESAM1 (transfer)-> N15	1000002352	0	8		MESAM1, N5		Mesorhizobium amorphae CCNWGS0123, Sinorhizobium
49RHIZOB_4864.0	Agrobacterium genomosp. 13 str. CFBP 6927	49RHIZOB_4864	ATU13_3.PE243	None	AGTC6v1_p20130	None	None	ATU13_3	253478	255373	conserved protein of unknown function		MESAM1 (transfer)-> N15	1000002352	0	9		MESAM1, N5		Mesorhizobium amorphae CCNWGS0123, Sinorhizobium
49RHIZOB_357.0	Agrobacterium genomosp. 13 str. CFBP 6927	49RHIZOB_357	ATU13_3.GSHB	gshB	AGTC6v1_p20131	None	None	ATU13_3	255315	256430	Glutathione synthetase		(duplication)-> N1	None	0	8		N5		Sinorhizobium
49RHIZOB_1874.2	Agrobacterium genomosp. 13 str. CFBP 6927	49RHIZOB_1874	ATU13_3.PE247	None	AGTC6v1_p20134	None	None	ATU13_3	259256	260143	conserved membrane protein of unknown function		(gain)-> N2	None	0	5		N12		Mesorhizobium subgroup [CCNWGS0123, MAFF303099, WSM1271, WSM2073, WSM2075]
49RHIZOB_221_2.4	Agrobacterium genomosp. 13 str. CFBP 6927	49RHIZOB_221_2	ATU13_3.GCVA	gcvA	AGTC6v1_p20136	None	None	ATU13_3	261241	262143	Transcriptional regulator, LysR family				0	9		MESSB, N5		Chelativorans sp. BNC1, Sinorhizobium
49RHIZOB_4867.0	Agrobacterium genomosp. 13 str. CFBP 6927	49RHIZOB_4867	ATU13_3.PE263	None	AGTC6v1_p20150	None	None	ATU13_3	278050	278484	conserved protein of unknown function		(gain)-> N15	1000002380	0	0
49RHIZOB_1479.2	Agrobacterium genomosp. 2 str. CFBP 5494	49RHIZOB_1479	ATU2A_1.PE116	None	ATC74v1_A10116	AGR2A_v2_Cc10118	AGR2A_Cc10118	ATU2A_1	130986	131444	Transcriptional regulator, MarR family				0	11		PARL1, MESSB, N5, AGRRK		Parvibaculum lavamentivorans DS-1, Chelativorans sp. BNC1, Sinorhizobium, Agrobacterium radiobacter K84
49RHIZOB_4459.0	Agrobacterium genomosp. 2 str. CFBP 5494	49RHIZOB_4459	ATU2A_1.PE144	None	ATC74v1_A10144	AGR2A_v2_Cc10146	AGR2A_Cc10146	ATU2A_1	155758	156939	GGDEF family protein		(gain)-> N15	1000006923	0	0
49RHIZOB_4462.1	Agrobacterium genomosp. 2 str. CFBP 5494	49RHIZOB_4462	ATU2A_1.PE169	None	ATC74v1_A10169	AGR2A_v2_Cc10171	AGR2A_Cc10171	ATU2A_1	179065	179457	conserved protein of unknown function		(duplication)-> N17	None	0	12		N17, N5		Mesorhizobium subgroup [MAFF303099, WSM1271, WSM2073, WSM2075], Sinorhizobium
49RHIZOB_4463.0	Agrobacterium genomosp. 2 str. CFBP 5494	49RHIZOB_4463	ATU2A_1.PE188	None	ATC74v1_A10188	AGR2A_v2_Cc10192	AGR2A_Cc10192	ATU2A_1	207997	209100	NAD binding site:FAD dependent oxidoreductase				0	8		N12, N9, MESSB, PARL1		Mesorhizobium subgroup [CCNWGS0123, MAFF303099, WSM1271, WSM2073, WSM2075], Sinorhizobium fredii, Chelativorans sp. BNC1, Parvibaculum lavamentivorans DS-1
[truncated: 4,076 more rows]

## Sheet: G1 specific presence
subfamily	organism	family	hogenom_gene_id	gene_name	old_MaGe_locus_tag	new_MaGe_locus_tag	GenBank_locus_tag	chromosome	begin	end	description	Clade-specific cluster	gene_tree_event	block_event	nb_related_strains_possessing_the_subfamily	nb_remote_strains_possessing_the_subfamily	related_clades_possessing_the_subfamily_(codes)	remote_clades_possessing_the_subfamily_(codes)	related_clades_possessing_the_subfamily_(names)	remote_clades_possessing_the_subfamily_(names)
[truncated: 2,310 more rows]

[truncated: 7 more sheets: G1-G5-G13 specific absence, G4 specific presence, G4-G7-G9 specific presence, G5-G13 specific presence, G6-G8 specific presence, G7 specific presence, G8 specific presence]
