# Supplementary material for: Ancestral Genome Estimation Reveals the History of Ecological Diversification in Agrobacterium
Source: Genome Biol Evol. 2017 Dec 6;9(12):3413–31. doi: 10.1093/gbe/evx255 (PMC5739047; doi:10.1093/gbe/evx255)
Supplement: Supplementary Materials [file evx255_supp.zip › SupTables_S1-S8.xls]

## Sheet: Table S1
Strain code	Strain Name	Clones	MP_Coverage	SR_Coverage	Insert_size
ATU1A	CFBP 5771	AHY_B_CFBP5771	6X	10X	8kb
ATU1B	S56	AHY_C_S56	2.4X	11X	8kb
ATU1C	ICPPB TT111	AHY_A_TT111	3X	11X	8kb
ATU2A	CFBP 5494 / CIP 497-74	AHY_R_CIP497-74	8.6X	7X	8kb
ATU3A	CFBP 6623 / CIP 107443	AHY_D_CIP107443	5X	7X	8kb
ATU4A	B6	AHY_E_B6	8X	11X	8kb
ATU4B	CFBP 5621	AHY_G_CFBP5621	5X	9X	8kb
ATU4C	Kerr 14 / CFBP 5761	AHY_F_Kerr14	6.2X	7.4X	8kb
ATU5A	CFBP 6626 / CIP 107444	AHY_H_CIP107444	7X	10X	8kb
ATU6A	NCPPB 925	AHY_I_NCPPB925	7X	7.5X	8kb
ATU7A	NCPPB 1641	AHY_M_NCPPB1641	7X	10X	8kb
ATU7B	RV3	AHY_K_RV3	6X	8.7X	8kb
ATU7C	Zutra 3/1	AHY_L_Zutra3/1	6X	6.5X	8kb
ATU8A	J0-7	AHY_N_J0-7	6X	9.1X	8kb
ATU9A	Hayward 0363	AHY_P_Hayward0363	6.6X	8X	8kb
ATU13	CFBP 6927	AHY_Q_CFBP6927	5X	7X	8kb

## Sheet: Table S2
49RHIZOB_1002
49RHIZOB_1005
49RHIZOB_1006
49RHIZOB_1007
49RHIZOB_1008
49RHIZOB_1014
49RHIZOB_1016
49RHIZOB_1020
49RHIZOB_1023
49RHIZOB_1024
49RHIZOB_1025
49RHIZOB_1029
49RHIZOB_1032
49RHIZOB_1039
49RHIZOB_1041
49RHIZOB_1045
49RHIZOB_1046
49RHIZOB_1048
49RHIZOB_104
49RHIZOB_1051
49RHIZOB_1054
49RHIZOB_1055
49RHIZOB_1056
49RHIZOB_1057
49RHIZOB_1058
49RHIZOB_1062
49RHIZOB_1064
49RHIZOB_1068
49RHIZOB_1073
49RHIZOB_1076
49RHIZOB_1077
49RHIZOB_1081
49RHIZOB_1085
49RHIZOB_1086
49RHIZOB_1087
49RHIZOB_1088
49RHIZOB_1089
49RHIZOB_1090
49RHIZOB_1093
49RHIZOB_10
49RHIZOB_1101
49RHIZOB_1102
49RHIZOB_1103
49RHIZOB_1107
49RHIZOB_1124
49RHIZOB_1137
49RHIZOB_1139
49RHIZOB_113
49RHIZOB_1142
49RHIZOB_1146
49RHIZOB_1148
49RHIZOB_1149
49RHIZOB_1150
49RHIZOB_1153
49RHIZOB_1160
49RHIZOB_1161
49RHIZOB_1164
49RHIZOB_1168
49RHIZOB_1169
49RHIZOB_116
49RHIZOB_1176
49RHIZOB_117
49RHIZOB_1180
49RHIZOB_1183
49RHIZOB_1187
49RHIZOB_118
49RHIZOB_1193
49RHIZOB_1201
49RHIZOB_1224
49RHIZOB_1225
49RHIZOB_1226
49RHIZOB_1227
49RHIZOB_1228
49RHIZOB_1229
49RHIZOB_1230
49RHIZOB_1232
49RHIZOB_1233
49RHIZOB_1234
49RHIZOB_1235
49RHIZOB_1236
49RHIZOB_1237
49RHIZOB_1238
49RHIZOB_1241
49RHIZOB_1242
49RHIZOB_1243
49RHIZOB_124
49RHIZOB_1253
49RHIZOB_1268
49RHIZOB_1294
49RHIZOB_1296
49RHIZOB_12
49RHIZOB_1300
49RHIZOB_1301
49RHIZOB_1308
49RHIZOB_1309
49RHIZOB_1310
49RHIZOB_1313
49RHIZOB_1315
49RHIZOB_1318
49RHIZOB_1322
49RHIZOB_1326
49RHIZOB_1331
49RHIZOB_1332
49RHIZOB_1342
49RHIZOB_1343
49RHIZOB_1357
49RHIZOB_1358
49RHIZOB_1363
49RHIZOB_1364
49RHIZOB_1365
49RHIZOB_1366
49RHIZOB_1367
49RHIZOB_1368
49RHIZOB_1369
49RHIZOB_1372
49RHIZOB_1374
49RHIZOB_1375
49RHIZOB_1376
49RHIZOB_1385_0
49RHIZOB_1389
49RHIZOB_1390
49RHIZOB_1391
49RHIZOB_1393
49RHIZOB_1395
49RHIZOB_1398
49RHIZOB_139
49RHIZOB_1402
49RHIZOB_1403
49RHIZOB_140
49RHIZOB_141
49RHIZOB_1440
49RHIZOB_1442
49RHIZOB_1446
49RHIZOB_1448
49RHIZOB_1451
49RHIZOB_1456
49RHIZOB_1459
49RHIZOB_1461
49RHIZOB_1462
49RHIZOB_1473
49RHIZOB_1475
49RHIZOB_1482
49RHIZOB_1483
49RHIZOB_1494
49RHIZOB_1502
49RHIZOB_1505
49RHIZOB_1507
49RHIZOB_1510
49RHIZOB_1512
49RHIZOB_1514
49RHIZOB_1523
49RHIZOB_1525
49RHIZOB_1543
49RHIZOB_1544
49RHIZOB_1545
49RHIZOB_1546
49RHIZOB_1548
49RHIZOB_1553
49RHIZOB_1567
49RHIZOB_1570
49RHIZOB_1573
49RHIZOB_1578
49RHIZOB_1581
49RHIZOB_1592
49RHIZOB_1595
49RHIZOB_1596
49RHIZOB_1600
49RHIZOB_1602
49RHIZOB_1607
49RHIZOB_1627
49RHIZOB_1629
49RHIZOB_1632
49RHIZOB_1663
49RHIZOB_1668
49RHIZOB_1669
49RHIZOB_1677
49RHIZOB_1682
49RHIZOB_1739
49RHIZOB_1756
49RHIZOB_1759
49RHIZOB_1762
49RHIZOB_1776
49RHIZOB_1783
49RHIZOB_1795
49RHIZOB_1800
49RHIZOB_1801
49RHIZOB_1802
49RHIZOB_1803
49RHIZOB_1808
49RHIZOB_1809
49RHIZOB_1810
49RHIZOB_1811
49RHIZOB_1812
49RHIZOB_1813
49RHIZOB_1814
49RHIZOB_1815
49RHIZOB_181
49RHIZOB_1822
49RHIZOB_1823
49RHIZOB_1827
49RHIZOB_1830
49RHIZOB_1831
49RHIZOB_1867
49RHIZOB_1876
49RHIZOB_1879
49RHIZOB_1880
49RHIZOB_1881
49RHIZOB_1888
49RHIZOB_1903
49RHIZOB_1907
49RHIZOB_1911
49RHIZOB_1915
49RHIZOB_1920
49RHIZOB_1927
49RHIZOB_1928
49RHIZOB_1932
49RHIZOB_1940
49RHIZOB_1941
49RHIZOB_1959
49RHIZOB_1974
49RHIZOB_1979
49RHIZOB_198
49RHIZOB_202_0
49RHIZOB_2090
49RHIZOB_2093
49RHIZOB_2099
49RHIZOB_20
49RHIZOB_2155
49RHIZOB_2160
49RHIZOB_2161
49RHIZOB_2164
49RHIZOB_2169
49RHIZOB_2171
49RHIZOB_2174
49RHIZOB_2182
49RHIZOB_2184
49RHIZOB_2186
49RHIZOB_2188
49RHIZOB_2189
49RHIZOB_2199
49RHIZOB_21
49RHIZOB_2209
49RHIZOB_2210
49RHIZOB_2212
49RHIZOB_2213
49RHIZOB_2240
49RHIZOB_2258
49RHIZOB_2265
49RHIZOB_2344
49RHIZOB_2345
49RHIZOB_2346
49RHIZOB_2359
49RHIZOB_2360
49RHIZOB_2396
49RHIZOB_2397
49RHIZOB_2398
49RHIZOB_2399
49RHIZOB_2401
49RHIZOB_2403
49RHIZOB_2408
49RHIZOB_2410
49RHIZOB_2422
49RHIZOB_2423
49RHIZOB_2427
49RHIZOB_2428
49RHIZOB_2436
49RHIZOB_2437
49RHIZOB_2439
49RHIZOB_2440
49RHIZOB_2441
49RHIZOB_2446
49RHIZOB_2448
49RHIZOB_2456
49RHIZOB_2457
49RHIZOB_2461
49RHIZOB_2462
49RHIZOB_2465
49RHIZOB_2491
49RHIZOB_2492
49RHIZOB_2494
49RHIZOB_2497
49RHIZOB_249
49RHIZOB_2509
49RHIZOB_2510
49RHIZOB_2516
49RHIZOB_2517
49RHIZOB_2519
49RHIZOB_2522
49RHIZOB_2524
49RHIZOB_2525
49RHIZOB_252
49RHIZOB_2536
49RHIZOB_2541
49RHIZOB_2543
49RHIZOB_2551
49RHIZOB_2554
49RHIZOB_2555
49RHIZOB_2559
49RHIZOB_2576
49RHIZOB_2579
49RHIZOB_2580
49RHIZOB_2584
49RHIZOB_258
49RHIZOB_25
49RHIZOB_2678
49RHIZOB_2683
49RHIZOB_2686
49RHIZOB_2687
49RHIZOB_2689
49RHIZOB_2692
49RHIZOB_2766
49RHIZOB_2771
49RHIZOB_2778
49RHIZOB_2787
49RHIZOB_2793_1
49RHIZOB_27
49RHIZOB_2802
49RHIZOB_2803
49RHIZOB_2804
49RHIZOB_2805
49RHIZOB_2813
49RHIZOB_2814
49RHIZOB_2815
49RHIZOB_2817
49RHIZOB_2818
49RHIZOB_285
49RHIZOB_28
49RHIZOB_294
49RHIZOB_297
49RHIZOB_299
49RHIZOB_29
49RHIZOB_30
49RHIZOB_31
49RHIZOB_32
49RHIZOB_333
49RHIZOB_33
49RHIZOB_341
49RHIZOB_343
49RHIZOB_347
49RHIZOB_34
49RHIZOB_354
49RHIZOB_35
49RHIZOB_363
49RHIZOB_364
49RHIZOB_36
49RHIZOB_374
49RHIZOB_388
49RHIZOB_38
49RHIZOB_399
49RHIZOB_39
49RHIZOB_402
49RHIZOB_415
49RHIZOB_419
49RHIZOB_41
49RHIZOB_420
49RHIZOB_422
49RHIZOB_423
49RHIZOB_425
49RHIZOB_426
49RHIZOB_429
49RHIZOB_42
49RHIZOB_430
49RHIZOB_431
49RHIZOB_433
49RHIZOB_43
49RHIZOB_441
49RHIZOB_443
49RHIZOB_444
49RHIZOB_447
49RHIZOB_448
49RHIZOB_44
49RHIZOB_450
49RHIZOB_456
49RHIZOB_459
49RHIZOB_461
49RHIZOB_47
49RHIZOB_48
49RHIZOB_490
49RHIZOB_497
49RHIZOB_498
49RHIZOB_49
49RHIZOB_4
49RHIZOB_500
49RHIZOB_507
49RHIZOB_510
49RHIZOB_520
49RHIZOB_521
49RHIZOB_525
49RHIZOB_555
49RHIZOB_55
49RHIZOB_564
49RHIZOB_565
49RHIZOB_568
49RHIZOB_57
49RHIZOB_588
49RHIZOB_5
49RHIZOB_632
49RHIZOB_633
49RHIZOB_637
49RHIZOB_645
49RHIZOB_647
49RHIZOB_660
49RHIZOB_662
49RHIZOB_677
49RHIZOB_679
49RHIZOB_684
49RHIZOB_685_0
49RHIZOB_686
49RHIZOB_699
49RHIZOB_70_2
49RHIZOB_705
49RHIZOB_706
49RHIZOB_707
49RHIZOB_709
49RHIZOB_710
49RHIZOB_713
49RHIZOB_714
49RHIZOB_715
49RHIZOB_716
49RHIZOB_717
49RHIZOB_718
49RHIZOB_720
49RHIZOB_724
49RHIZOB_727
49RHIZOB_74_0
49RHIZOB_74_1
49RHIZOB_744
49RHIZOB_748
49RHIZOB_749
49RHIZOB_753
49RHIZOB_760
49RHIZOB_769
49RHIZOB_770
49RHIZOB_777
49RHIZOB_785
49RHIZOB_789
49RHIZOB_790
49RHIZOB_798
49RHIZOB_812
49RHIZOB_827
49RHIZOB_83_2
49RHIZOB_892
49RHIZOB_908
49RHIZOB_924
49RHIZOB_925
49RHIZOB_930
49RHIZOB_935
49RHIZOB_93
49RHIZOB_95
49RHIZOB_973
49RHIZOB_980
49RHIZOB_981
49RHIZOB_982
49RHIZOB_997
49RHIZOB_998

## Sheet: Table S3
Species	49RHIZOB_1210	49RHIZOB_297	49RHIZOB_1222	49RHIZOB_2210	49RHIZOB_2690	49RHIZOB_296	49RHIZOB_1240	49RHIZOB_1241	49RHIZOB_1243	49RHIZOB_1112	49RHIZOB_1228	49RHIZOB_2453	49RHIZOB_1226	49RHIZOB_1227	49RHIZOB_1224	49RHIZOB_1225	49RHIZOB_1161	49RHIZOB_1223	49RHIZOB_1220	49RHIZOB_1221	49RHIZOB_1920	49RHIZOB_1217	49RHIZOB_111	49RHIZOB_392	49RHIZOB_2561	49RHIZOB_1229	49RHIZOB_2569	49RHIZOB_1014	49RHIZOB_1017	49RHIZOB_1016	49RHIZOB_1796	49RHIZOB_402	49RHIZOB_1113	49RHIZOB_4337	49RHIZOB_4336	49RHIZOB_1218	49RHIZOB_2766	49RHIZOB_1235	49RHIZOB_1234	49RHIZOB_1237	49RHIZOB_1236	49RHIZOB_1231	49RHIZOB_1230	49RHIZOB_1233	49RHIZOB_1232	49RHIZOB_1213	49RHIZOB_94	49RHIZOB_1212	49RHIZOB_1211
ATU6A	1	1	1	1	1	1	1	1	1	1	1	1	1	1	1	1	1	1	1	1	1	1	1	1	1	1	1	1	1	1	1	1	1	1	1	1	1	1	1	1	1	1	1	1	1	1	0	1	1
ATU1B	1	1	1	1	1	1	1	1	1	1	1	1	1	1	1	1	1	1	1	1	1	1	1	1	1	1	1	1	1	1	1	1	1	1	1	1	1	1	1	1	1	1	1	1	1	1	1	1	1
ATU1C	1	1	1	1	1	1	1	1	1	1	1	1	1	1	1	1	1	1	1	1	1	1	1	1	1	1	1	1	1	1	1	1	1	1	1	1	1	1	1	1	1	1	1	1	1	1	1	1	1
ATU1A	1	1	1	1	1	1	1	1	1	1	1	1	1	1	1	1	1	1	1	1	1	1	1	1	1	1	1	1	1	1	1	1	1	1	1	1	1	1	1	1	1	1	1	1	1	1	1	1	1
AGRTU3	0	1	1	1	1	1	1	1	1	1	1	1	1	1	1	1	1	1	0	1	1	0	1	1	1	1	1	1	1	1	1	1	1	1	1	0	1	1	1	1	1	1	1	1	1	0	1	0	0
AGRTU2	1	1	1	1	1	1	1	1	1	1	1	1	1	1	1	1	1	1	1	1	1	1	1	1	1	1	1	1	1	1	1	1	1	1	1	1	1	1	1	1	1	1	1	1	1	1	1	1	1
AGRTU1	1	1	1	1	1	1	1	1	1	1	1	1	1	1	1	1	1	1	1	1	1	1	1	1	1	1	1	1	1	1	1	1	1	1	1	1	1	1	1	1	1	1	1	1	1	1	1	1	1
ATU5A	1	1	1	1	1	1	1	1	1	1	1	1	1	1	1	1	1	1	1	1	1	1	1	1	1	1	1	1	1	1	1	1	1	1	1	1	1	1	1	1	1	1	1	1	1	1	1	1	1
ATU2A	1	1	1	1	1	1	1	1	1	1	1	1	1	1	1	1	1	1	1	1	1	1	1	1	1	1	1	1	1	1	1	1	1	1	1	1	1	1	1	1	1	1	1	1	1	1	1	1	1
ATU7A	1	1	1	1	1	1	1	1	1	1	1	1	1	1	1	1	1	1	1	1	1	1	1	1	1	1	1	1	1	1	1	1	1	1	1	1	1	1	1	1	1	1	1	1	1	1	1	1	1
ATU7B	1	1	1	1	1	1	1	1	1	1	1	1	1	1	1	1	1	1	1	1	1	1	1	1	1	1	1	1	1	1	1	1	1	1	1	1	1	1	1	1	1	1	1	1	1	1	1	1	1
ATU7C	1	1	1	1	1	1	1	1	1	1	1	1	1	1	1	1	1	1	1	1	1	1	1	1	1	1	1	1	1	1	1	1	1	1	1	1	1	1	1	1	1	1	1	1	1	1	1	1	1
RHISN	1	1	1	1	0	1	1	1	1	1	1	1	1	1	1	1	1	1	1	1	1	1	1	1	1	1	1	1	1	1	1	1	1	1	1	1	1	1	1	1	1	1	1	1	1	1	1	1	1
AGRSH	1	1	1	1	1	1	1	1	1	1	1	1	1	1	1	1	1	1	1	1	1	1	1	1	1	1	1	1	1	1	1	1	1	1	1	1	1	1	1	1	1	1	1	1	1	1	1	1	1
AGRT5	1	1	1	1	1	1	1	1	1	1	1	1	1	1	1	1	1	1	1	1	1	1	1	1	1	1	1	1	1	1	1	1	1	1	1	1	1	1	1	1	1	1	1	1	1	1	1	1	1
RHISP1	1	1	1	1	1	1	1	1	1	1	1	1	1	1	1	1	1	0	1	1	1	1	1	1	1	1	1	1	1	1	1	1	1	1	1	1	1	1	1	1	1	0	1	1	1	1	1	1	1
ATU9A	1	1	1	1	1	1	1	1	1	1	1	1	1	1	1	1	1	1	1	1	1	1	1	1	1	1	1	1	1	1	1	1	1	1	1	1	1	1	1	1	1	1	1	1	1	1	1	1	1
AGRSP1	1	1	1	1	1	1	1	1	1	1	1	1	1	1	1	1	1	1	1	1	1	1	1	1	1	1	1	1	1	1	1	1	1	1	1	1	1	1	1	1	1	1	1	1	1	1	1	1	1
MESSB	1	1	1	1	1	1	1	1	1	1	1	1	1	1	1	1	1	1	1	1	1	1	1	1	1	1	1	1	1	1	1	1	1	1	1	1	1	1	1	1	1	1	1	1	1	1	1	1	1
SINFR1	1	1	1	1	1	1	1	1	1	1	1	1	1	1	1	1	1	1	1	1	1	1	1	1	0	1	1	1	1	1	1	1	1	1	1	1	1	1	1	1	1	1	1	1	1	1	1	1	1
RHIE6	1	1	1	1	1	1	1	1	1	1	1	1	1	1	1	1	1	1	1	1	1	1	1	1	1	1	1	1	1	1	1	1	1	1	1	1	1	1	1	1	1	1	1	1	1	1	1	1	1
MESAM1	1	1	1	1	1	1	1	1	1	1	1	1	1	1	1	1	1	1	1	1	1	1	1	1	1	1	1	1	1	1	1	1	1	1	1	1	1	1	1	1	1	1	1	1	1	1	1	1	1
MESAL1	1	1	1	1	1	1	1	1	1	1	1	1	1	1	1	1	1	1	1	0	1	1	1	1	1	1	1	1	1	1	1	1	1	1	1	1	1	1	1	1	1	1	1	1	1	1	1	1	1
RHIL3	1	1	1	1	1	1	1	1	1	1	1	0	1	1	1	1	1	1	1	1	1	1	1	1	1	1	1	1	1	1	1	1	1	1	1	1	1	1	1	1	1	1	1	1	1	1	1	1	1
RHIME	1	1	1	1	1	1	1	1	1	1	1	1	1	1	1	1	1	1	1	1	1	1	1	1	1	1	1	1	1	1	1	1	1	1	1	1	1	1	1	1	1	1	1	1	1	1	1	1	1
RHILO	1	1	1	1	1	1	1	1	1	1	1	1	1	1	1	1	1	1	1	1	1	1	1	1	1	1	1	1	1	1	1	1	1	1	1	1	1	1	1	1	1	1	1	1	1	1	1	1	1
SINMB	1	1	1	1	1	1	1	1	1	1	1	1	1	1	1	1	1	1	1	1	1	1	1	1	1	1	1	1	1	1	1	1	1	1	1	1	1	1	1	1	1	1	1	1	1	1	1	1	1
ATU4B	1	1	1	1	1	1	1	1	1	1	1	1	1	1	1	1	1	1	1	1	1	1	1	1	1	1	1	1	1	1	1	1	1	1	1	1	1	1	1	1	1	1	1	1	1	1	1	1	1
MESCW	1	1	1	1	1	1	1	1	1	1	1	1	1	1	1	1	1	1	1	1	1	1	1	1	1	1	1	1	1	1	1	1	1	1	1	1	1	1	1	1	1	1	1	1	1	1	1	1	1
ATU4A	1	1	1	1	1	1	1	1	1	1	1	1	1	1	1	1	1	1	1	1	1	1	1	1	1	1	1	1	1	1	1	1	1	1	1	1	1	1	1	1	1	1	1	1	1	1	1	1	1
ATU4C	1	1	1	1	1	1	1	1	1	1	1	1	1	1	1	1	1	1	1	1	1	1	1	1	1	1	1	1	1	1	1	1	1	1	1	1	1	1	1	1	1	1	1	1	1	1	1	1	1
SINMK	1	1	1	1	1	1	1	1	1	1	1	1	1	1	1	1	1	1	1	1	1	1	1	1	1	1	1	1	1	1	1	1	1	1	1	1	1	1	1	1	1	1	1	1	1	1	1	1	1
SINMM	1	1	1	1	1	1	1	1	1	1	1	1	1	1	1	1	1	1	1	1	1	1	1	1	1	1	1	1	1	1	1	1	1	1	1	1	1	1	1	1	1	1	1	1	1	1	1	1	1
ATU3A	1	1	1	1	1	1	1	1	1	1	1	1	1	1	1	1	1	1	1	1	1	1	1	1	1	1	1	1	1	1	1	1	1	1	1	1	1	1	1	1	1	1	1	1	1	1	1	1	1
RHIEC	1	1	1	1	1	1	1	1	1	1	1	1	1	1	1	1	1	1	1	1	1	1	1	1	1	1	1	1	1	1	1	1	1	1	1	1	1	1	1	1	1	1	1	1	1	1	1	1	1
AGRRK	1	1	1	1	1	1	1	1	1	1	1	1	1	1	1	1	1	1	1	1	1	1	1	1	1	1	1	1	1	1	1	1	1	0	0	1	1	1	1	1	1	1	1	1	1	1	1	1	1
SINMW	1	1	1	1	1	1	1	1	1	1	1	1	1	1	1	1	1	1	1	1	1	1	1	1	1	1	1	1	1	1	1	1	1	1	1	1	1	1	1	1	1	1	1	1	1	1	1	1	1
PARL1	1	1	1	1	1	1	1	1	1	1	1	1	1	1	1	1	1	1	1	1	1	1	1	1	1	1	1	1	1	1	1	1	1	1	1	1	1	1	1	1	1	1	1	1	1	1	1	1	1
SINME1	1	1	1	1	1	1	1	1	1	1	1	1	1	1	1	1	1	1	1	1	1	1	1	1	1	1	1	1	1	1	1	1	1	1	1	1	1	1	1	1	1	1	1	1	1	1	1	1	1
ATU8A	1	1	1	1	1	1	1	1	1	1	1	1	1	1	1	1	1	1	1	1	1	1	1	1	1	1	1	1	1	1	1	1	1	1	1	1	1	1	1	1	1	1	1	1	1	1	1	1	1
MESAU1	1	1	1	1	1	1	1	1	1	1	1	1	1	1	1	1	1	1	1	1	1	1	1	1	1	1	1	1	1	1	1	1	1	1	1	1	1	1	1	1	1	1	1	1	1	1	1	1	1
RHILS	1	1	1	1	1	1	1	1	1	1	1	1	1	1	1	1	1	1	1	1	1	1	1	1	1	1	1	1	1	1	1	1	1	1	1	1	1	1	1	1	1	1	1	1	1	1	1	1	1
MESOW	1	1	1	1	1	1	1	1	1	1	1	1	1	1	1	1	1	1	1	1	1	1	1	1	1	1	1	1	1	1	1	1	1	1	1	1	1	1	1	1	1	1	1	1	1	1	1	1	1
RHILW	1	1	1	1	1	1	1	1	1	1	1	1	1	1	1	1	1	1	1	1	1	1	1	1	1	1	1	1	1	1	1	1	1	1	1	1	1	1	1	1	1	1	1	1	1	1	1	1	1
AGRVS	1	1	1	1	1	1	1	1	1	1	1	1	1	1	1	1	1	1	1	1	1	0	1	1	1	1	1	1	0	1	1	1	1	1	1	1	1	1	1	1	1	1	1	1	1	1	1	1	1
ATU13	1	1	1	1	1	1	1	1	1	1	1	1	1	1	1	1	1	1	1	1	1	1	1	1	1	1	1	1	1	1	1	1	1	1	1	1	1	1	1	1	1	1	1	1	1	1	1	1	1
RHIET1	1	1	0	1	0	0	0	1	1	0	1	1	1	1	1	1	1	1	1	1	1	1	0	0	0	1	0	1	1	1	0	1	0	1	1	1	1	1	1	1	1	1	1	1	1	1	0	0	1

## Sheet: Table S4
Pipeline step	Script / Program	Criteria / Parameters *	Input files† [format]	Output files [format]	Data repository link
I – HOGENOM database construction and species tree inference
.1 – Sequence database construction and homologous gene sequence clustering	ACNUC database; BLAST; SiLiX/HiFiX	single-linkage clustering: seq. overlap >= 80%, protein seq. id. >= 35%, blastP e-value < 1e-5	genome sequence and annotation flat files [EMBL]	extracted CDS sequences [FASTA]; Homologous gene family list	https://doi.org/10.6084/m9.figshare.4907351
.2 – Homologous gene sequence alignment	MUSCLE; pal2nal			gene family codon alignement [FASTA]	https://doi.org/10.6084/m9.figshare.4907024
.3 – Gene tree inference	Gblocks; PhyML	families with >=3 sequences; GTR+G8+I model; SH-like branch supports		unrooted gene trees [Newick]	https://doi.org/10.6084/m9.figshare.4907051
.4 – Species tree inference	PhyML	GTR+G8+I model; MRE Consensus	500 concatenates of 25 randomly (jackknife) sampled core gene alignments [FASTA]	species tree with jackknife support [Newick]	https://doi.org/10.6084/m9.figshare.4907087
II – Species tree/gene tree reconciliation
.0 Setting up Agrogenom PostgreSQL database	postgresql		gene annotation table derived from genomic flat files	relational database	https://doi.org/10.6084/m9.figshare.4907378
.1 – Rooting gene trees	TPMS; Prunier	“Combo” rooting criterion; transfer parsimony (both minimize induced DTL event count)	unrooted gene trees [Newick]	rooted gene trees [Newick]	https://doi.org/10.6084/m9.figshare.4907066
.2 – Detection of putative paralogous lineages; correction of gene trees	find_ancestral_duplications.py	multiple gene copies per species in clades; SPR moves when support <= 0.9 to minimize induced L/D event ratio		corrected gene trees annotated with D events [phyloXML, pickle]; unicopy subtrees [Newick]	https://doi.org/10.6084/m9.figshare.4907381
.3 – Detection of HGT from topological conflict between gene and species trees	Prunier	subtree pruning when support <= 0.9; minimize T event count	unicopy subtrees [Newick],	list of transferred clades	https://doi.org/10.6084/m9.figshare.4910177
.4 – Integration of reconciliation scenarios	rec_to_db.py		gene trees annotated with D events [pickle], unicopy subtrees [Newick], Prunier output	gene trees annotated with DT events [phyloXML, pickle], list of events [SQL table dump]	https://doi.org/10.6084/m9.figshare.4910210
.5 – Block event inference (first pass)	get_block_event.py	Block gap size=2		list of block events [SQL table dump]	https://doi.org/10.6084/m9.figshare.4910576
.6 – Reconciliation refinement	refine_transfer_annotation.py	Select T events with best agreement between neighbour genes;		gene trees annotated with DT events [phyloXML, pickle], list of events [SQL table dump]	https://doi.org/10.6084/m9.figshare.4910699
.6’ – Reconciliation completion		infer T events in taxonomically incongruent clades with high DL cost
.7 – Ancestral content reconstruction	ancestral_content.py	Wagner parsimony, gain/loss relative cost=1.5		gene trees annotated with DT events [phyloXML, pickle], species trees annotated with ODTL events [pickle, NHX], list of orthologs [SQL table dump]	https://doi.org/10.6084/m9.figshare.4910702
.8 – Reconciliation finalization and synthesis	get_block_event.py; ancestral_content.py			pist of block events, phylogenetic profiles, list of clade-specific gene [SQL table dump]	https://doi.org/10.6084/m9.figshare.4924439

## Sheet: Table S5
code	taxid	name	size	gains	(%)	losses	(%)	replacements	(%)	I_total_located	I_gains	I_losses	II_total_located	II_gains	II_losses	pAt_total_located	pAt_gains	pAt_losses	pTi_total_located	pTi_gains	pTi_losses	p_total_located	p_gains	p_losses
N15	1183400	Agrobacterium tumefaciens complex	4586	734	(0.6)	512	(0.5)	2100	(1.9)	1863	217	41	904	278	12	38	17	0	0	0	0	36	14	13
N21	0	Agrobacterium tumefaciens complex subgroup	4623	147	(3.4)	110	(2.5)	425	(9.7)	1868	22	19	915	32	21	33	6	14	0	0	0	40	1	1
N27	0	Agrobacterium tumefaciens complex subgroup	4614	218	(1.4)	227	(1.5)	971	(6.3)	1873	32	26	883	54	62	89	8	8	4	1	0	21	0	21
N32	1176649	Agrobacterium fabrum	4900	396	(2.0)	110	(0.6)	1293	(6.5)	1954	87	15	943	109	31	143	46	7	2	0	1	38	18	5
N36	0	Agrobacterium fabrum subgroup	4866	70	(2.3)	104	(3.4)	40	(1.3)	1962	26	18	975	23	14	126	11	9	2	0	0	25	0	12
AGRT5	176299	Agrobacterium fabrum str. C58	5639	977	(15.5)	204	(3.2)	560	(8.9)	2275	348	36	1361	416	32	449	330	9	187	185	0	0	0	25
AGRSP1	82789	Agrobacterium sp. ATCC 31749	5535	951	(15.0)	282	(4.4)	532	(8.4)	1909	0	48	882	0	79	90	0	36	0	0	2	25	0	0
ATU8A	1183433	Agrobacterium fabrum str. J-07	5592	814	(13.1)	122	(2.0)	232	(3.7)	2319	383	18	1240	316	19	325	189	6	0	0	2	279	239	4
ATU6A	1183431	Agrobacterium genomosp. 6 str. NCPPB 925	6139	1755	(6.5)	230	(0.8)	686	(2.5)	2235	430	68	1398	569	58	353	277	15	209	201	0	171	155	2
N28	0	Agrobacterium tumefaciens complex subgroup	4545	50	(1.0)	128	(2.5)	232	(4.5)	1863	18	17	908	15	27	19	1	8	0	0	0	45	4	7
N33	0	Agrobacterium tumefaciens complex subgroup	4544	135	(2.8)	136	(2.9)	327	(6.9)	1872	29	24	923	48	30	21	1	0	0	0	0	13	0	32
N37	0	Agrobacterium tumefaciens complex subgroup	4471	57	(0.8)	130	(1.8)	355	(5.0)	1887	23	13	902	13	40	11	1	9	0	0	0	6	0	7
ATU9A	1183434	Agrobacterium genomosp. 9 str. Hayward 0363	4502	547	(2.1)	516	(2.0)	1032	(4.1)	2149	331	59	1210	453	156	0	0	9	0	0	0	0	0	6
N42	1183412	Agrobacterium genomosp. 7	4837	429	(5.1)	63	(0.7)	624	(7.4)	1967	90	19	1020	128	17	31	2	0	4	0	0	32	2	0
N46	0	Agrobacterium genomosp. 7 subgroup	4927	161	(5.5)	71	(2.4)	160	(5.5)	1986	31	18	1038	30	16	92	38	0	8	0	0	3	0	4
ATU7B	1183426	Agrobacterium genomosp. 7 str. RV3	5182	686	(5.3)	431	(3.3)	572	(4.4)	2283	359	69	1305	393	118	265	208	38	0	0	8	0	0	3
ATU7A	1183425	Agrobacterium genomosp. 7 str. NCPPB 1641	6041	1325	(10.9)	211	(1.7)	757	(6.2)	2263	334	59	1514	535	55	423	336	7	92	84	0	3	0	0
ATU7C	1183427	Agrobacterium genomosp. 7 str. Zutra 3/1	5685	1029	(7.6)	181	(1.3)	615	(4.6)	2307	386	43	1593	611	36	1	0	8	0	0	0	313	253	0
N38	358	Agrobacterium genomosp. 4	4622	205	(0.9)	127	(0.6)	1445	(6.3)	1920	65	22	942	60	31	29	1	8	2	0	0	13	1	3
N43	0	Agrobacterium genomosp. 4 subgroup	4750	195	(9.2)	67	(3.2)	39	(1.8)	1931	18	9	961	24	8	107	44	0	6	0	0	0	0	7
ATU4A	1183423	Agrobacterium tumefaciens str. B6	5875	1209	(26.8)	84	(1.9)	926	(20.5)	2312	407	26	1363	423	13	525	416	7	130	123	0	0	0	0
ATU4B	1183422	Agrobacterium tumefaciens str. CFBP 5621	5330	763	(15.6)	183	(3.8)	898	(18.4)	2169	257	19	1272	356	50	460	372	14	0	0	6	0	0	0
N44	0	Agrobacterium genomosp. 4 subgroup	4652	126	(4.9)	96	(3.7)	73	(2.8)	1931	14	4	984	48	17	0	0	16	0	0	0	23	1	0
ATU4C	1183424	Agrobacterium tumefaciens str. Kerr 14	5870	1282	(41.6)	64	(2.1)	691	(22.4)	2369	457	20	1431	457	11	0	0	0	0	0	0	516	490	0
AGRTU2	1082932	Agrobacterium tumefaciens CCNWGS0286	4979	481	(17.6)	154	(5.6)	562	(20.6)	1884	0	47	953	0	26	0	0	0	0	0	0	4	0	13
ATU2A	1183436	Agrobacterium genomosp. 2 str. CFBP 5494	6013	1877	(3.1)	409	(0.7)	1590	(2.7)	2403	587	44	1387	617	121	0	0	13	0	0	0	698	631	5
N22	0	Agrobacterium tumefaciens complex subgroup	4490	124	(2.0)	220	(3.5)	380	(6.1)	1870	29	22	923	54	38	24	1	13	0	0	0	13	4	25
ATU3A	1183432	Agrobacterium genomosp. 3 str. CFBP 6623	5378	1168	(2.8)	280	(0.7)	1484	(3.6)	2456	610	25	1388	528	68	0	0	17	0	0	0	186	170	0
N29	0	Agrobacterium tumefaciens complex subgroup	4471	97	(1.4)	116	(1.7)	341	(5.1)	1883	25	19	899	25	45	40	1	0	0	0	0	1	0	10
N34	0	Agrobacterium tumefaciens complex subgroup	4378	130	(1.5)	223	(2.5)	459	(5.1)	1909	37	21	870	47	77	13	1	19	0	0	0	1	0	0
N39	0	Agrobacterium tumefaciens complex subgroup	4403	213	(1.2)	188	(1.1)	388	(2.3)	1921	36	32	868	63	66	44	16	0	11	1	0	3	0	0
ATU5A	1183435	Agrobacterium genomosp. 5 str. CFBP 6626	5332	1018	(13.0)	89	(1.1)	284	(3.6)	2272	389	34	1272	414	8	374	317	5	1	0	1	108	104	0
AGRTU3	1050720	Agrobacterium tumefaciens F2	5321	1058	(12.9)	140	(1.7)	338	(4.1)	2358	499	64	1326	479	21	306	281	6	92	71	0	0	0	1
ATU13	1183428	Agrobacterium genomosp. 13 str. CFBP 6927	4993	754	(3.0)	139	(0.5)	1223	(4.8)	2284	401	32	1323	483	26	1	0	12	0	0	0	0	0	1
N35	1183401	Agrobacterium genomosp. 1	4854	584	(1.4)	201	(0.5)	1394	(3.3)	1926	102	55	963	156	71	181	110	4	0	0	0	0	0	1
N40	0	Agrobacterium genomosp. 1 subgroup	4926	120	(14.4)	48	(5.8)	118	(14.2)	1925	7	7	974	20	7	213	41	10	0	0	0	0	0	0
AGRTU1	1107544	Agrobacterium tumefaciens 5A	5518	800	(23.3)	208	(6.1)	590	(17.2)	1849	0	71	931	0	40	182	0	29	0	0	0	0	0	0
ATU1C	1183430	Agrobacterium genomosp. 1 str. TT111	5856	1103	(32.5)	173	(5.1)	627	(18.5)	2227	321	20	1304	340	13	534	366	45	105	105	0	0	0	0
N41	0	Agrobacterium genomosp. 1 subgroup	4889	99	(17.5)	64	(11.3)	77	(13.6)	1943	24	7	995	29	4	193	26	18	0	0	0	0	0	0
N45	0	Agrobacterium genomosp. 1 subgroup	4948	108	(12.3)	49	(5.6)	77	(8.8)	1941	6	10	1018	27	7	229	43	9	0	0	0	0	0	0
AGRSH	861208	Agrobacterium sp. H13-3	5345	645	(20.0)	248	(7.7)	547	(17.0)	2175	321	91	1351	387	51	477	296	50	0	0	0	0	0	0
ATU1A	1183421	Agrobacterium genomosp. 1 str. CFBP 5771	5546	730	(21.8)	132	(3.9)	529	(15.8)	2235	318	20	1387	401	38	517	311	21	0	0	0	0	0	0
ATU1B	1183429	Agrobacterium genomosp. 1 str. S56	5627	831	(23.3)	93	(2.6)	477	(13.3)	2204	284	21	1367	387	17	351	164	7	148	148	0	0	0	0

## Sheet: Table S6
Cluster label	Reference organism name	Locus	Former label (in Lassalle et al., 2011)	Non-specific occurrence	Functional description	Figure reference, box number and colour
G1-specific	G1-H13-3
AtSp1		AGR1C_Cc30060–AGR1C_Cc30063			two-component transduction system x2
AtSp2		AGR1C_Cc50576–AGR1C_Cc50598			chemotaxis regulation, phenolic compound catabolism, amino-acid transporter	S11, #1
AtSp3		AGR1C_Lc50016–AGR1C_Lc50028		shared by G2-CFBP 5494	agmatinase, amino-acid ABC transporter, regulators	S11, #2
AtSp4		AGR1C_Lc70012–AGR1C_Lc70038		shared by G8-ATCC31749 and G7-Zutra3/1	aromatic / phenolic compound uptake catabolism
AtSp5		AGR1C_Lc70046–AGR1C_Lc70058		shared by G2-CFBP 5494	monooxygenase, diguanylate cyclase/phosphodiesterase, proline/glycine/betaine ABC transporter
AtSp6		AGR1C_Lc70088–AGR1C_Lc70092			tetrameric sarcosine-oxidase
AtSp7		AGR1C_pAt20264–AGR1C_pAt20268		shared by G4-CFBP 5621 and G7-RV3	aromatic compound downstream degradation	S11, #3
AtSp8		AGR1C_Lc120005–AGR1C_Lc120008			antibiotic / toxic compound resistance
AtSp9		AGR1C_pAt40246–AGR1C_pAt40258			Alkylated aromatic compound degradation	S11, #4
AtSp10		AGR1C_Lc30271–AGR1C_Lc30278			oxalocrotonate tautomerase
AtSp11		AGR1C_pAt20240–AGR1C_pAt20248		shared by G9-Hayward0363	Type I secretion system, putative adhesin
G1+G8-specific	G1-H13-3
AtSp12		AGR1C_Lc90100–AGR1C_Lc90102			outer membrane lipoprotein	S11, #6
AtSp13		AGR1C_Lc90064–AGR1C_Lc90067			two-component transduction system FeuPQ
AtSp14		AGR1C_Lc10118–AGR1C_Lc10151			O-antigen biosynthesis (related to Brucella sp.)	S11, #5
AtSp15		AGR1C_pAt40213–AGR1C_pAt40215			curdlan synthesis	S11, #8
AtSp16 *		AGR1C_pAt40234–AGR1C_pAt40235			two-component transduction system KaiC		* : homologs in G8 genomes are not clusterred
AtSp17		AGR1C_pAt20205–AGR1C_pAt20213		missing in G8-ATCC31749	deoxyribose uptake and assimilation	S11, #7
G1+[G6-G8]-specific	G1-H13-3
AtSp18		AGR1C_Lc70093–AGR1C_Lc70102			D-glucuronate uptake and degradation
AtSp19		AGR1C_pAt40217–AGR1C_pAt40223			Methionine/cysteine metabolism
AtSp66		AGR1C_Lc20027–AGR1C_Lc20031			alternative sigma factor and conserved hypotetical proteins
G8-specific	G8-C58
AtSp20		Atu0628–Atu0630			Two-component sensor
AtSp21		Atu1410–Atu1422	SpG8-1b		ferulic acid uptake & catabolism	S12, #1
AtSp22		Atu3072	SpG8-2b		non-ribosomal peptide synthase
AtSp23		Atu3946–Atu3952	SpG8-5		Opine-like compounds catabolism	S12, #2
AtSp24		Atu4199–Atu4206	SpG8-6a		Drug/toxic (tetracycline) resistance	S12, #3
AtSp25		Atu4219–Atu4221	SpG8-6b		Drug/toxic (acriflavine) resistance, sarcosine oxidase	S12, #3
AtSp26		Atu4295–Atu4307	SpG8-7b		Environmental signal sensing/transduction	S12, #4
AtSp27		Atu5418–Atu5430		shared by G2-CFBP 5494	Toxic extrusion / secondary metabolite secretion	S12, #14
AtSp28		Atu5497–Atu5506		partially shared by G2-CFBP 5494	xanthine/cyclic compound degradation, two-component sensor	S12, #15
[G6-G8]-specific	G8-C58
AtSp29		Atu1399–Atu1409	SpG8-1a		Sugar uptake and metabolism	S12, #9
AtSp30		Atu3666–Atu3686	SpG8-3	shared by G1-TT111	NRPS enzymes, siderophore biosynthesis	S12, #10
AtSp31		Atu3808–Atu3828	SpG8-4		undefined sugar transformation pathway	S12, #11
AtSp32		Atu5473–Atu5483			Dipeptide uptake and degradation	S12, #12
G8+G1-specific	G8-C58
AtSp15		Atu3054–Atu3059	SpG8-2a		curdlan synthesis	S12, #5
AtSp13		Atu4711–Atu4713			Two-component transduction system FeuPQ	S12, #6
AtSp14		Atu4788–Atu4817			O-antigen biosynthesis (related to Brucella sp.)	S12, #7
AtSp12		Atu4837–Atu4839			Outer membrane lipoprotein	S12, #8
AtSp17		Atu4841–Atu4849		missing in G8-ATCC31749	deoxyribose uptake and assimilation
[G6-G8]+G1-specific	G8-C58
AtSp18		Atu3527–Atu3536			D-glucuronate uptake and degradation	S12, #13
AtSp19		Atu3823–Atu3824			Methionine/cysteine metabolism
AtSp66		Atu3080-Atu3084			alternative sigma factor and conserved hypotetical proteins
Lost in [G1-G5-G13]	G8-C58
AtSp33		Atu4381–Atu4410		Lost in [G1-G5-G13], G9-Hayward0363 and G8-ATCC31749	nitrate respiration
[G5-G13]-specific	G13-CFBP6927
AtSp34		AGR13a_Cc170283–AGR13a_Cc170288		shared by G7-NCPPB 1641	oligopeptide transporter
AtSp35		AGR13a_Lc110139–AGR13a_Lc110160			Complete phenylacetate degradation pathway
AtSp36		AGR13a_Lc903080–AGR13a_Lc903082			peptide methionine sulfoxide reductase
AtSp67		AGR13a_Lc11029 AGR13a_Lc11304		shared by by G7 subclade
AtSp68		AGR13a_Lc90412–AGR13a_Lc90418		partly shared by G3-CFBP6623	H+/Na+-driven ATP synthase, aromatic compound monooxygenase
G4-specific	G4-B6
AtSp37		AGR4A_Lc10139, AGR4A_Lc10142-AGR4A_Lc10149		shared by G9-Hayward0363 and G1-H13-3	aromatic compound (acriflavine) perception, degradation and efflux	S13, #1
AtSp38		AGR4A_Lc60047-AGR4A_Lc60061		shared by [G5-G13] clade	uptake and catabolism of sugars (sorbose, dehydro-fructose)	S13, #2
AtSp39		AGR4A_pAt10294-AGR4A_pAt10301		shared by G2-CFBP5494 and G1-TT111	ABC transporter and periplasmic gamma-glutamyltransferase (detoxification gamma-glutamyl cycle)	S13, #3
[G4-G7-G9]-specific	G4-B6
AtSp40		AGR4A_Lc40560-AGR4A_Lc40570		shared by 3 G1 strains and G6-NCPPB925	uptake and degradation of a (sulfated) polygalacturonide/polyglucuronide	S13, #4
AtSp41		AGR4A_Lc110018-AGR4A_Lc110020			ferrichrome-iron sensing and uptake	S13, #5
G7-specific	G7-Zutra 3-1
AtSp42		AGR7C_Cc30002-AGR7C_Cc30006		shared by G4-B6, G3-CFBP6623 and [G5-G13] clade	QS-like two-component system regulators, periplasmic protein-disulfide isomerase DsbABG	S11, #1
AtSp43		AGR7C_Cc160081-AGR7C_Cc160082			predicted addiction module	S11, #2
AtSp44		AGR7C_Cc180027-AGR7C_Cc180028			putative DNA helicase and protein of unknown function	S11, #3
AtSp45		AGR7C_Lc100295-AGR7C_Lc100305, AGR7C_Lc100311-AGR7C_Lc100318		shared by genomovars G1 and G3 and [G6-G8] clade	carbohydrate (polyamine) uptake and catabolism, methylamine assimlation	S11, #4
AtSp46		AGR7C_Lc120015-AGR7C_Lc120019		shared by G8-J-07, G1-CFBP5771, G3-CFBP6623	prohibitin (DNA synthesis represession), phage shock protein (repression of sigma54-dependent transcription)	S11, #5
AtSp47		AGR7C_Lc150009-AGR7C_Lc150014		shared by G13-CFBP6927	system for sensing (FecIR), TonB-dependent import (FhuACD) and utilization (ViuB) of iron(3+)-hydroxamate siderophore	S11, #6
AtSp48		AGR7C_pAt0195-AGR7C_pAt0205			enzymes and regulators of unknown functions	S11, #7
At-specific	G8-C58
AtSp49		Atu0145-Atu0146			glutamate synthase, sulfite reductase
AtSp50		Atu0242-Atu0243			C-N hydrolase, protein of unknown function
AtSp51		Atu0407-Atu0408			Ferric iron transporter
AtSp52		Atu0587-Atu0588			Cell wall modification enzymes
AtSp53		Atu1195-Atu1203		Partly shared by Mesorhizobium spp. and Sinohizobium spp.	Heavy-metal transport (extrusion)
AtSp54		Atu1437-Atu1438			Putative drug/metabolite transport
AtSp55		Atu2369-Atu2379		partly shared by Ensifer spp.	Xylan metabolism, exopolysaccharide production
AtSp56		Atu2473-Atu2477		shared by M. alhagi CCNWXJ12-2 and S. fredii HH103	Iron-siderophore transporter
AtSp57		Atu2512-Atu2518			Putative dipeptide uptake
AtSp58		Atu2533-Atu2535		shared by Mesorhizobium spp. strains MAFF303099 ans WSM1271	Two-component sensor
AtSp59		Atu3140-Atu3144			Uronate dehydrogenase and regulator
AtSp60		Atu3363-Atu3363			sensory methyl accepting chemotaxis protein, D-amino acid dehydrogenase
AtSp61		Atu3914-Atu3918			Alpha-amylase, glycosyl transferase, outer membrane receptor, regulator
AtSp62		Atu4023-Atu4024			Ferrichrome transporter
AtSp63		Atu4040-Atu4041			Ribosome modification enzymes
AtSp64		Atu4100-Atu8196			Putative transporter and external sensor
AtSp65		Atu4676-Atu4691		partly shared by Ensifer spp. and R. rhizogenes K84	Amino-acid uptake, catabolism and regulation

## Sheet: Table S7
	Specificity*	CcTT111	LcTT111	pAtTT111	pTiTT111	subtotal	total
Specific G1	strict	28	37	13	0	78	165
	relaxed	12	48	26	1	87
Specifically shared G1+G8	strict	0	29	2	0	31	43
	relaxed	3	3	6	0	12
Specifically shared G1+[G6-G8]	strict	0	6	3	0	9	24
	relaxed	2	11	2	0	15
*:relaxed G1-specific genes or relaxed specifically shared genes are present in all G1 or G1+X genomes and in addition in 2 other strain genomes that do not constitute a coherent clade at least as large as a species

## Sheet: Table S8
	Specificity*	CcC58	LcC58	pAtC58	pTiC58	subtotal	total
Specific G8	strict	18	19	21	0	58	100
	relaxed	17	12	13	0	42
Specific [G6-G8]	strict	8	15	10	0	33	71
	relaxed	5	27	6	0	38
Specifically shared G8+G1	strict	0	29	2	0	31	43
	relaxed	1	6	5	0	12
*:relaxed G8-specific genes or relaxed specifically shared genes are present in all G8 or G8+X genomes and in addition in 2 other strain genomes that do not constitute a coherent clade at least as large as a species.
